# Supplementary material for: MASTL overexpression promotes chromosome instability and metastasis in breast cancer
Source: Oncogene. 2018 May 10;37(33):4518–33. doi: 10.1038/s41388-018-0295-z (PMC6095835; doi:10.1038/s41388-018-0295-z)
Supplement: Supplementary file 3 — Table S1 [file 41388_2018_295_MOESM3_ESM.xlsx]

## Sheet: All
Protein	Gene names	Protein names	Phosphorylated Residue	Phosphorylation Site	Log2 H/L Rep1	Log2 H/L Rep2	Log2 H/L Rep3	Log2 H/L Rep4	Log2 H/L Rep5	Average Log2 H/L	P-Value	Significant?	Changed Status	Sequence window	15 aa Window	Proline Directed	CK1	GPS 3.0 Predicted Kinase	GPS 3.0 Score	PS Notes
O95171	SCEL	Sciellin	S	68	4.0165	NaN	4.28125	3.3774	4.25061	3.98144	0.000319689	Yes	UP	EKDENYGRVVLNRHNSHDALDRKVNERDVPK	VLNRHNSHDALDR	NO		AGC/GRK	24.009
Q9P2U7	SLC17A7	Vesicular glutamate transporter 1 (VGluT1) (Brain-specific Na(Yes)-dependent inorganic phosphate cotransporter) (Solute carrier family 17 member 7)	S	437	NaN	NaN	3.88338	NaN	3.57753	3.73045	0.0260831	Yes	UP	FASGEKQPWAEPEEMSEEKCGFVGHDQLAGS	AEPEEMSEEKCGF	NO		AGC/GRK/BARK/BARK1	26.167
O95171	SCEL	Sciellin	S	91	4.34611	3.29265	3.0511	NaN	NaN	3.56329	0.0122212	Yes	UP	VNERDVPKATISRYSSDDTLDRISDRNDAAK	TISRYSSDDTLDR	NO		AGC/GRK	26.81
H7C1X7	KALRN	Kalirin (Fragment)	T	83	NaN	NaN	3.0117	NaN	3.81218	3.41194	0.0743391		UP	TNADKLLEAAEQLAQTGECDPEEIYKAARHL	AEQLAQTGECDPE	NO
A0A075B730	EPPK1	Epiplakin	S	2693	3.21167	3.39712	2.67089	2.48274	3.47391	3.04727	0.000106031	Yes	UP	ERLSKVSFRGLRRQVSASELHTSGILGPETL	GLRRQVSASELHT	NO		AGC/GRK/BARK/BARK1	26.833
H0YN27	TGM1	Protein-glutamine gamma-glutamyltransferase K (Fragment)	S	95	NaN	0.797345	NaN	2.82071	5.34005	2.98603	0.150976		UP	PGSRGSDSRRPVSRGSGVNAAGDGTIREGML	RPVSRGSGVNAAG	NO
A0A075B730	EPPK1	Epiplakin	S	2483	NaN	NaN	2.47561	NaN	3.39625	2.93593	0.0990077		UP	LAQAQAQARAEAEAGSPRPDPREALRAATME	AEAEAGSPRPDPR	YES
Q8WZ42	TTN	Titin (EC 2.7.11.1) (Connectin) (Rhabdomyosarcoma antigen MU-RMS-40.14)	S	19879	2.89272	2.31988	NaN	NaN	NaN	2.6063	0.0696823		UP	IPAETKEGVKITEKPSPPEKLGVTSISKDSV	KITEKPSPPEKLG	YES
Q8WZ42	TTN	Titin (EC 2.7.11.1) (Connectin) (Rhabdomyosarcoma antigen MU-RMS-40.14)	S	19888	2.89272	2.31988	NaN	NaN	NaN	2.6063	0.0696823		UP	KITEKPSPPEKLGVTSISKDSVSLTWLKPEH	EKLGVTSISKDSV	NO
Q8WZ42	TTN	Titin (EC 2.7.11.1) (Connectin) (Rhabdomyosarcoma antigen MU-RMS-40.14)	T	19887	2.89272	2.31988	NaN	NaN	NaN	2.6063	0.0696823		UP	VKITEKPSPPEKLGVTSISKDSVSLTWLKPE	PEKLGVTSISKDS	NO
F2Z2A4	DNTTIP1	Deoxynucleotidyltransferase terminal-interacting protein 1 (Fragment)	S	121	NaN	NaN	NaN	0.484396	4.59838	2.54139	0.433184		UP	IKRGRQAEEECAHRGSPLPKKRKGRPPGHIL	ECAHRGSPLPKKR	YES
B0QYF0	BAIAP2L2	Brain-specific angiogenesis inhibitor 1-associated protein 2-like protein 2 (Fragment)	S	169	3.50576	1.69982	2.27642	NaN	2.56422	2.51155	0.00689403	Yes	UP	APSPAPPPLPSSRRSSMGSTAVATDVKGHKS	PSSRRSSMGSTAV	NO		AGC/PKC/PKCa/PRKCA	25.667
O94929	ABLIM3	Actin-binding LIM protein 3 (abLIM-3) (Actin-binding LIM protein family member 3)	S	280	NaN	-0.671462	5.34643	-0.593877	5.83642	2.47938	0.262068		UP	ARAEKKLKHRRTSETSISPPGSSIGSPNRVI	RRTSETSISPPGS	NO
Q08174	PCDH1	Protocadherin-1 (Cadherin-like protein 1) (Protocadherin-42) (PC42)	S	984	3.04453	2.81699	2.24428	1.72338	2.28912	2.42366	0.000478149	Yes	UP	YRSNSPLPSIQLQPQSPSASKKHQVVQDLPP	IQLQPQSPSASKK	YES		CMGC/MAPK/JNK/JNK2	33.971
Q14134	TRIM29	Tripartite motif-containing protein 29 (Ataxia telangiectasia group D-associated protein)	S	168	3.81198	2.07509	3.18128	1.29278	1.66474	2.40518	0.0070605	Yes	UP	YPRADTGLFSRSKSGSEEVLCDSCIGNKQKA	SRSKSGSEEVLCD	NO		AGC/GRK/BARK/BARK1	19.071
Q08174	PCDH1	Protocadherin-1 (Cadherin-like protein 1) (Protocadherin-42) (PC42)	S	973	2.44329	3.3112	2.24428	1.56701	2.28912	2.37098	0.00105345	Yes	UP	YPPGSPDLGRHYRSNSPLPSIQLQPQSPSAS	RHYRSNSPLPSIQ	YES		CMGC/CDK/CDK2/CDK2	25.631
O95171	SCEL	Sciellin	S	455	3.1692	NaN	2.07875	NaN	1.58411	2.27735	0.0397676	Yes	UP	ANKSSEQGLDEHINVSPKAVKNTDGKQDLDK	DEHINVSPKAVKN	YES		Other/PLK	26.039	S-475;
B0QYF0	BAIAP2L2	Brain-specific angiogenesis inhibitor 1-associated protein 2-like protein 2 (Fragment)	S	164	NaN	3.32539	2.41928	NaN	1.01897	2.25454	0.0782899		UP	RVPSRAPSPAPPPLPSSRRSSMGSTAVATDV	APPPLPSSRRSSM	NO
P15924	DSP	Desmoplakin (DP) (250/210 kDa paraneoplastic pemphigus antigen)	S	176	3.30362	1.57826	1.68413	NaN	NaN	2.18867	0.0593388		UP	VRRASSKGGGGYTCQSGSGWDEFTKHVTSEC	GGYTCQSGSGWDE	NO
B0QYF0	BAIAP2L2	Brain-specific angiogenesis inhibitor 1-associated protein 2-like protein 2 (Fragment)	S	165	NaN	3.32539	NaN	NaN	1.01897	2.17218	0.31071		UP	VPSRAPSPAPPPLPSSRRSSMGSTAVATDVK	PPPLPSSRRSSMG	NO
P16144	ITGB4	Integrin beta-4 (GP150) (CD antigen CD104)	S	1445	5.68499	1.22626	0.983732	1.4715	1.37748	2.14879	0.0727529		UP	HSHSTTLPRDYSTLTSVSSHDSRLTAGVPDT	DYSTLTSVSSHDS	NO				S-1515;
A0A087WVT1	ZNF48	Zinc finger protein 48	S	221	3.20574	1.98641	1.45214	1.76163	2.2453	2.13024	0.00204811	Yes	UP	KPYLCPECGKGFADSSARVKHLRTHSGERPH	KGFADSSARVKHL	NO		Other/PLK	29.188
Q14134	TRIM29	Tripartite motif-containing protein 29 (Ataxia telangiectasia group D-associated protein)	S	166	3.18935	NaN	1.83033	NaN	1.28009	2.09992	0.0658759		UP	NSYPRADTGLFSRSKSGSEEVLCDSCIGNKQ	LFSRSKSGSEEVL	NO
A0A0A6YYC0	RPS6KA4	Ribosomal protein S6 kinase alpha-4 (Fragment)	S	660	2.00407	1.94789	3.04085	1.7062	1.78757	2.09732	0.00097363	Yes	UP	GLRGSSWLQDGSARSSPPLRTPDVLESSGPA	DGSARSSPPLRTP	YES		CMGC/MAPK/JNK/JNK2	35.412	MSK2 - S682
A0A0A6YYC0	RPS6KA4	Ribosomal protein S6 kinase alpha-4 (Fragment)	T	665	2.00407	1.94789	3.04085	1.7062	1.78757	2.09732	0.00097363	Yes	UP	SWLQDGSARSSPPLRTPDVLESSGPAVRSGL	SSPPLRTPDVLES	YES		CMGC/MAPK/JNK/JNK2	40.353	MSK2 - T687
X6R4A7	ZCCHC7	Zinc finger CCHC domain-containing protein 7	S	120	NaN	NaN	NaN	1.38305	2.7576	2.07033	0.204047		UP	KNVRVQAQENAHGLSSSLQSNELVDKKCKSD	NAHGLSSSLQSNE	NO
Q14134	TRIM29	Tripartite motif-containing protein 29 (Ataxia telangiectasia group D-associated protein)	S	164	NaN	2.81365	NaN	NaN	1.28009	2.04687	0.228183		UP	RRNSYPRADTGLFSRSKSGSEEVLCDSCIGN	TGLFSRSKSGSEE	NO
K7EPM7	MPP3	MAGUK p55 subfamily member 3 (Fragment)	S	12	2.22672	NaN	2.21377	NaN	1.55762	1.99937	0.0119885	Yes	UP	____GDTNLRAGLIPSKGFQERRF_______	RAGLIPSKGFQER	NO		AGC/GRK/BARK/BARK1	25.69
E9PN66	TP53I11	Tumor protein p53-inducible protein 11 (Fragment)	S	14	2.59827	NaN	1.27512	NaN	2.02028	1.96456	0.0359647	Yes	UP	__MAAKQPPPLMKKHSQTDLVSRLKTRKILG	PLMKKHSQTDLVS	NO		AGC/GRK/BARK/BARK1	25.667
K7EQA1	PDCD5	Programmed cell death protein 5	S	13	1.8268	2.19235	2.20949	1.41619	2.06088	1.94114	0.000195149	Yes	UP	___MRNSILAQVLDQSARARLSNLALVKPEK	AQVLDQSARARLS	NO		AGC/PKC/PKCa/PRKCA	24.02
Q99623	PHB2	Prohibitin-2 (B-cell receptor-associated protein BAP37) (D-prohibitin) (Repressor of estrogen receptor activity)	S	253	NaN	NaN	1.82496	1.41662	2.47521	1.9056	0.0251802	Yes	UP	DNLVLNLQDESFTRGSDSLIKGKK_______	ESFTRGSDSLIKG	NO		AGC/GRK/BARK/BARK1	25.262
Q5JQQ4	DPCD	Protein DPCD	T	12	3.96975	3.81075	NaN	2.88362	-3.07916	1.89624	0.340069		UP	____MAVTGWLESLRTAQKTALLQDGRRKVH	WLESLRTAQKTAL	NO
Q5JQQ4	DPCD	Protein DPCD	T	16	3.96975	3.81075	NaN	2.88362	-3.07916	1.89624	0.340069		UP	MAVTGWLESLRTAQKTALLQDGRRKVHYLFP	LRTAQKTALLQDG	NO
Q14134	TRIM29	Tripartite motif-containing protein 29 (Ataxia telangiectasia group D-associated protein)	S	21	3.24397	1.69595	1.85967	1.75125	0.876201	1.88541	0.00784256	Yes	UP	ASRSNGSSPEARDARSPSGPSGSLENGTKAD	EARDARSPSGPSG	YES		CMGC/MAPK/JNK/JNK2	33.324
A2A2Y8	COL17A1	Collagen alpha-1(XVII) chain	T	182	3.49044	1.32941	1.26843	1.55188	1.7668	1.88139	0.0102685	Yes	UP	GSRSASVSPTRNSSNTLPIPKKGTVETKIVT	TRNSSNTLPIPKK	NO		TKL/RAF/RAF	23.1
A0A0D9SEM4	SRSF4	Serine/arginine-rich-splicing factor 4 (Fragment)	S	239	-0.150753	NaN	3.06854	NaN	2.67291	1.86357	0.207367		UP	KSRSRSHSAGKSRSKSKDQAEEKIQNNDNVG	GKSRSKSKDQAEE	NO
F5GXG5	EXPH5	Exophilin-5 (Fragment)	T	159	NaN	NaN	NaN	1.59598	2.11191	1.85395	0.0880169		UP	PATGHFTARSLHFPATTQSKSGFIPPRHQQS	SLHFPATTQSKSG	NO
A0A0A6YYC0	RPS6KA4	Ribosomal protein S6 kinase alpha-4 (Fragment)	S	331	1.65576	1.57139	3.06419	1.23554	1.7385	1.85308	0.00415422	Yes	UP	AEEFTRLEPVYSPPGSPPPGDPRIFQGYSFV	VYSPPGSPPPGDP	YES		CMGC/MAPK/JNK/JNK2	40.294	MSK2 - S347
O43566	RGS14	Regulator of G-protein signaling 14 (RGS14)	S	135	1.44525	2.12592	NaN	NaN	1.97511	1.84876	0.0122355	Yes	UP	GFLAFVSSKSESHRKSLGSTEGESESRPGKY	SESHRKSLGSTEG	NO		AGC/GRK/BARK/BARK1	23.667
Q08174	PCDH1	Protocadherin-1 (Cadherin-like protein 1) (Protocadherin-42) (PC42)	S	986	NaN	NaN	2.1176	1.56701	NaN	1.8423	0.0944311		UP	SNSPLPSIQLQPQSPSASKKHQVVQDLPPAN	LQPQSPSASKKHQ	NO
Q9Y446	PKP3	Plakophilin-3	T	193	NaN	1.00497	2.04519	NaN	2.41866	1.82294	0.0498423	Yes	UP	SFHERGGVGSRADYDTLSLRSLRLGPGGLDD	SRADYDTLSLRSL	NO		AGC/GRK	26.871	T-178
O60716	CTNND1	Catenin delta-1 (Cadherin-associated Src substrate) (CAS) (p120 catenin) (p120(ctn)) (p120(cas))	T	863	1.49467	1.86801	NaN	1.20521	2.70284	1.81768	0.0112657	Yes	UP	NNASRSQSSHSYDDSTLPLIDRNQKSDKKPD	HSYDDSTLPLIDR	NO		AGC/GRK/BARK/BARK1	22.524	T-869
A0A0G2JHC2	PPP1R18	Phostensin	S	221	NaN	NaN	1.57992	2.0474	NaN	1.81366	0.0815957		UP	LAESREQSPRRKEVESRLSPGESAYQKLGLT	RRKEVESRLSPGE	NO
A0A0A6YYC0	RPS6KA4	Ribosomal protein S6 kinase alpha-4 (Fragment)	S	327	1.03026	1.57139	3.06419	1.23554	1.7385	1.72798	0.00834305	Yes	UP	VGNFAEEFTRLEPVYSPPGSPPPGDPRIFQG	RLEPVYSPPGSPP	YES		CMGC/MAPK/JNK/JNK2	37.235	MSK2 - S343
P31153	MAT2A	S-adenosylmethionine synthase isoform type-2 (AdoMet synthase 2) (EC 2.5.1.6) (Methionine adenosyltransferase 2) (MAT 2) (Methionine adenosyltransferase II) (MAT-II)	S	230	2.35239	1.47773	1.43284	1.40833	1.96832	1.72792	0.000762892	Yes	UP	GGGAFSGKDYTKVDRSAAYAARWVAKSLVKG	YTKVDRSAAYAAR	NO		AGC/GRK/BARK/BARK1	24.286
Q00653	NFKB2	Nuclear factor NF-kappa-B p100 subunit (DNA-binding factor KBF2) (H2TF1) (Lymphocyte translocation chromosome 10 protein) (Nuclear factor of kappa light polypeptide gene enhancer in B-cells 2) (Oncogene Lyt-10) (Lyt10) [Cleaved into: Nuclear factor NF-kappa-B p52 subunit]	S	222	NaN	NaN	1.01246	NaN	2.41404	1.71325	0.247184		UP	LPLKPVISQPIHDSKSPGASNLKISRMDKTA	PIHDSKSPGASNL	YES
O60716	CTNND1	Catenin delta-1 (Cadherin-associated Src substrate) (CAS) (p120 catenin) (p120(ctn)) (p120(cas))	S	230	1.73565	1.69555	1.39513	1.68217	1.98559	1.69882	5.47362e-05	Yes	UP	RHYEDGYPGGSDNYGSLSRVTRIEERYRPSM	GSDNYGSLSRVTR	NO		AGC/GRK/BARK/BARK1	24.238
P16144	ITGB4	Integrin beta-4 (GP150) (CD antigen CD104)	S	33	3.55986	1.56983	1.16185	1.40305	0.792707	1.69746	0.0246673	Yes	UP	THLSPHVPHRVLSTSSTLTRDYNSLTRSEHS	RVLSTSSTLTRDY	NO		CK1/VRK/VRK2	22.25
Q8NI08	NCOA7	Nuclear receptor coactivator 7 (140 kDa estrogen receptor-associated protein) (Estrogen nuclear receptor coactivator 1)	S	326	NaN	2.45273	NaN	0.940204	NaN	1.69647	0.266963		UP	TGGGMHKKDTLKECLSLDPEERKKAESQINN	TLKECLSLDPEER	NO
Q13263	TRIM28	Transcription intermediary factor 1-beta (TIF1-beta) (E3 SUMO-protein ligase TRIM28) (EC 2.3.2.27) (KRAB-associated protein 1) (KAP-1) (KRAB-interacting protein 1) (KRIP-1) (Nuclear corepressor KAP-1) (RING finger protein 96) (RING-type E3 ubiquitin transferase TIF1-beta) (Tripartite motif-containing protein 28)	S	389	NaN	1.57705	NaN	NaN	1.81512	1.69609	0.044606	Yes	UP	DPYSSAEPHVSGVKRSRSGEGEVSGLMRKVP	VSGVKRSRSGEGE	NO		AGC/PKC/PKCa/PRKCA	24.444
I3L280	URI1	Unconventional prefoldin RPB5 interactor 1 (Fragment)	S	189	NaN	NaN	1.44242	0.622649	3.00868	1.69125	0.136954		UP	SAAEFDDRRGVLRSISCEEATCSDTSESILE	GVLRSISCEEATC	NO
A0A0C4DGG1	PACSIN3	Protein kinase C and casein kinase substrate in neurons protein 3 (Fragment)	S	319	NaN	1.38394	1.45044	1.71923	2.14178	1.67385	0.00230456	Yes	UP	LDTQRTISRKEKGGRSPDEVTLTSIVPTRDG	KEKGGRSPDEVTL	YES		CMGC/MAPK/JNK/JNK2	33.471
Q96BD0	SLCO4A1	Solute carrier organic anion transporter family member 4A1 (OATP4A1) (Colon organic anion transporter) (Organic anion transporter polypeptide-related protein 1) (OATP-RP1) (OATPRP1) (POAT) (Organic anion-transporting polypeptide E) (OATP-E) (Sodium-independent organic anion transporter E) (Solute carrier family 21 member 12)	S	40	2.36776	1.41641	1.97937	NaN	0.921964	1.67138	0.013309	Yes	UP	DHTPPSRRASPGTPLSPGSLRSAAHSPLDTS	SPGTPLSPGSLRS	YES		CMGC/MAPK/ERK/Erk1	30.076
V9GYZ6	EPRS	Bifunctional glutamate/proline--tRNA ligase (Fragment)	S	890	NaN	NaN	NaN	3.67683	-0.379732	1.64855	0.565516		UP	TGKEYIPGQPPLSQSSDSSPTRNSEPAGLET	PPLSQSSDSSPTR	NO
J3KPS2	FAM83H	Protein FAM83H (Fragment)	S	241	2.2117	1.49477	1.62763	1.16479	1.71392	1.64256	0.000644779	Yes	UP	ELGPDGHQRLDYVPSSASREVRHGSDPAFAP	LDYVPSSASREVR	NO		AGC/GRK/BARK/BARK1	24.071
A2A2Y8	COL17A1	Collagen alpha-1(XVII) chain	S	180	3.22406	NaN	0.948475	0.742782	NaN	1.63844	0.175469		UP	LKGSRSASVSPTRNSSNTLPIPKKGTVETKI	SPTRNSSNTLPIP	NO
A2A2Y8	COL17A1	Collagen alpha-1(XVII) chain	T	387	2.96342	1.32889	1.02406	1.78048	1.08329	1.63603	0.0102192	Yes	UP	TASPASIAATSFSEDTLKKEKQAAYNADSGL	TSFSEDTLKKEKQ	NO		AGC/PKC/PKCa/PRKCA	26.399
O60271	SPAG9	C-Jun-amino-terminal kinase-interacting protein 4 (JIP-4) (JNK-interacting protein 4) (Cancer/testis antigen 89) (CT89) (Human lung cancer oncogene 6 protein) (HLC-6) (JNK-associated leucine-zipper protein) (JLP) (Mitogen-activated protein kinase 8-interacting protein 4) (Proliferation-inducing protein 6) (Protein highly expressed in testis) (PHET) (Sperm surface protein) (Sperm-associated antige…	S	265	0.305912	0.183582	0.652765	NaN	NaN	0.380753	0.113478		Unchanged	NSPEPQKAVEQEDELSDVSQGGSKATTPAST	EQEDELSDVSQGG	NO
P16144	ITGB4	Integrin beta-4 (GP150) (CD antigen CD104)	T	34	3.26677	1.56983	1.06031	1.40305	0.792707	1.61853	0.0202384	Yes	UP	HLSPHVPHRVLSTSSTLTRDYNSLTRSEHSH	VLSTSSTLTRDYN	NO		Other/TTK/TTK	56.091
E9PDI4	LAD1	Ladinin-1 (Lad-1)	S	78	3.28898	0.640343	1.04186	0.877509	2.24332	1.6184	0.0319578	Yes	UP	SQNGDRQASASERLPSVEEAEVPKPLPPASK	ASERLPSVEEAEV	NO		CK1	24.958
O60716	CTNND1	Catenin delta-1 (Cadherin-associated Src substrate) (CAS) (p120 catenin) (p120(ctn)) (p120(cas))	S	269	1.45133	1.68118	NaN	1.68648	NaN	1.60633	0.00232052	Yes	UP	QDVYGPQPQVRVGGSSVDLHRFHPEPYGLED	VRVGGSSVDLHRF	NO		AGC/GRK/BARK/BARK1	24.595
A2A2Y8	COL17A1	Collagen alpha-1(XVII) chain	S	174	4.18959	0.739157	0.649141	1.00007	1.44619	1.60483	0.0721046		UP	DDVKRLLKGSRSASVSPTRNSSNTLPIPKKG	SRSASVSPTRNSS	YES
J3KPS2	FAM83H	Protein FAM83H (Fragment)	T	570	1.35214	1.82839	NaN	NaN	NaN	1.59026	0.0946242		UP	SDRLPSRFLSAQSHSTSPQGLDSPLPLEGSG	SAQSHSTSPQGLD	NO
Q9Y2L9	LRCH1	Leucine-rich repeat and calponin homology domain-containing protein 1 (Calponin homology domain-containing protein 1) (Neuronal protein 81) (NP81)	S	623	NaN	3.69644	NaN	4.19314	-3.22708	1.55417	0.58294		UP	DGVVLCHLVNHIRPRSVASIHVPSPAVPKLS	NHIRPRSVASIHV	NO
Q9Y2L9	LRCH1	Leucine-rich repeat and calponin homology domain-containing protein 1 (Calponin homology domain-containing protein 1) (Neuronal protein 81) (NP81)	S	631	NaN	3.69644	NaN	4.19314	-3.22708	1.55417	0.58294		UP	VNHIRPRSVASIHVPSPAVPKLSMAKCRRNV	ASIHVPSPAVPKL	YES
J3KPS2	FAM83H	Protein FAM83H (Fragment)	S	243	2.33623	1.26999	1.17736	1.17536	1.78906	1.5496	0.00241827	Yes	UP	GPDGHQRLDYVPSSASREVRHGSDPAFAPGP	YVPSSASREVRHG	NO		AGC/GRK/BARK/BARK1	25.286
M0QXD6	GTF2F1	General transcription factor IIF subunit 1 (Fragment)	T	362	NaN	1.49692	NaN	1.59546	NaN	1.54619	0.0202779	Yes	UP	SLSGKSTPQPPSGKTTPNSGDVQVTEDAVRR	PPSGKTTPNSGDV	YES		CMGC/MAPK/JNK/JNK2	35.647
Q86X27	RALGPS2	Ras-specific guanine nucleotide-releasing factor RalGPS2 (Ral GEF with PH domain and SH3-binding motif 2) (RalA exchange factor RalGPS2)	T	361	1.70022	1.30305	NaN	1.61993	NaN	1.54107	0.00613291	Yes	UP	YNFIHKMNTAEFKSATFPNAGPRHLLDDSVM	AEFKSATFPNAGP	NO		CK1/VRK/VRK2	23.25
P15924	DSP	Desmoplakin (DP) (250/210 kDa paraneoplastic pemphigus antigen)	S	2216	NaN	1.69786	1.58857	1.56032	1.3147	1.54036	0.000315835	Yes	UP	LRLLEAASVSSKGLPSPYNMSSAPGSRSGSR	SSKGLPSPYNMSS	YES		CMGC/MAPK/JNK/JNK2	37.559	S-2815
P15924	DSP	Desmoplakin (DP) (250/210 kDa paraneoplastic pemphigus antigen)	S	2226	2.51569	1.17856	1.411	1.05714	1.52637	1.53775	0.0039852	Yes	UP	SKGLPSPYNMSSAPGSRSGSRSGSRSGSRSG	MSSAPGSRSGSRS	NO		AGC/GRK/BARK/BARK1	21.79	S-2825
P15924	DSP	Desmoplakin (DP) (250/210 kDa paraneoplastic pemphigus antigen)	S	2007	NaN	1.47545	1.57287	1.17613	1.91392	1.53459	0.00207073	Yes	UP	SKISTISSVRNLTIRSSSFSDTLEESSPIAA	RNLTIRSSSFSDT	NO		AGC/GRK	25.129	S-2606
P15924	DSP	Desmoplakin (DP) (250/210 kDa paraneoplastic pemphigus antigen)	S	2008	NaN	1.47545	1.57287	1.17613	1.91392	1.53459	0.00207073	Yes	UP	KISTISSVRNLTIRSSSFSDTLEESSPIAAI	NLTIRSSSFSDTL	NO		AGC/GRK/BARK/BARK1	25.262	S-2607
P15924	DSP	Desmoplakin (DP) (250/210 kDa paraneoplastic pemphigus antigen)	S	2011	NaN	1.47545	1.57287	1.17613	1.91392	1.53459	0.00207073	Yes	UP	TISSVRNLTIRSSSFSDTLEESSPIAAIFDT	IRSSSFSDTLEES	NO		AGC/GRK/BARK/BARK1	24.857	S-2610
A2A3M4	CGN	Cingulin (Fragment)	S	137	1.58996	NaN	NaN	1.93444	1.05802	1.52747	0.0267405	Yes	UP	EEPGAYWNGKLLRSHSQASLAGPGPVDPSNR	KLLRSHSQASLAG	NO		AGC/GRK/BARK/BARK1	26.905
A2A3M4	CGN	Cingulin (Fragment)	S	140	1.58996	NaN	NaN	1.93444	1.05802	1.52747	0.0267405	Yes	UP	GAYWNGKLLRSHSQASLAGPGPVDPSNRSNS	RSHSQASLAGPGP	NO		AGC/PKC/PKCa/PRKCA	22.747
Q8IY63	AMOTL1	Angiomotin-like protein 1	S	755	NaN	1.43494	1.05995	2.04677	1.53408	1.51893	0.00497388	Yes	UP	PARSVPSIAAATGTHSRQTSLTSSQLAEEKK	AATGTHSRQTSLT	NO		Other/PLK	23.143
Q9NWH9	SLTM	SAFB-like transcription modulator (Modulator of estrogen-induced transcription)	S	159	0.361768	0.00633395	5.69862	NaN	-0.0643311	1.5006	0.363063		UP	RYEKIHGRSKEKERASLDKKRDKDYRRKEIL	KEKERASLDKKRD	NO
P16144	ITGB4	Integrin beta-4 (GP150) (CD antigen CD104)	S	50	2.49603	0.983751	NaN	NaN	1.02005	1.49994	0.0948653		UP	LTRDYNSLTRSEHSHSTTLPRDYSTLTSVSS	RSEHSHSTTLPRD	NO
Q9C0C2	TNKS1BP1	182 kDa tankyrase-1-binding protein	S	438	NaN	4.1398	0.884567	4.51539	-3.56243	1.49433	0.483144		UP	AQDRSFGTRPLSSGFSPEEAQQQDEEFEKKI	PLSSGFSPEEAQQ	YES
O60716	CTNND1	Catenin delta-1 (Cadherin-associated Src substrate) (CAS) (p120 catenin) (p120(ctn)) (p120(cas))	S	252	0.537843	1.54523	1.96573	1.54913	1.86691	1.49297	0.00413386	Yes	UP	IEERYRPSMEGYRAPSRQDVYGPQPQVRVGG	EGYRAPSRQDVYG	NO		AGC/PKC/PKCa/PRKCA	28.434
Q9H706	GAREM1	GRB2-associated and regulator of MAPK protein 1 (GRB2-associated and regulator of MAPK1)	S	563	-0.15592	NaN	-0.838185	-0.733124	NaN	-0.575743	0.113134			SIPPRTVKPARQQTRSPSPTLSYYSSGLHNI	ARQQTRSPSPTLS	YES
Q9H706	GAREM1	GRB2-associated and regulator of MAPK protein 1 (GRB2-associated and regulator of MAPK1)	S	565	-0.15592	NaN	-0.838185	-0.733124	NaN	-0.575743	0.113134			PPRTVKPARQQTRSPSPTLSYYSSGLHNIVT	QQTRSPSPTLSYY	YES
P16144	ITGB4	Integrin beta-4 (GP150) (CD antigen CD104)	S	1451	2.18027	0.788017	0.969141	1.07642	2.42252	1.48728	0.0116566	Yes	UP	LPRDYSTLTSVSSHDSRLTAGVPDTPTRLVF	SVSSHDSRLTAGV	NO		AGC/GRK/BARK/BARK1	20.976	S-1521
X6R4A7	ZCCHC7	Zinc finger CCHC domain-containing protein 7	S	121	1.36014	1.65017	NaN	1.09126	1.81527	1.47921	0.00267314	Yes	UP	NVRVQAQENAHGLSSSLQSNELVDKKCKSDI	AHGLSSSLQSNEL	NO		AGC/PKC/PKCa/PRKCA	26.126
Q9H4L5	OSBPL3	Oxysterol-binding protein-related protein 3 (ORP-3) (OSBP-related protein 3)	S	370	1.87696	1.16401	1.76053	1.10641	NaN	1.47698	0.0050676	Yes	UP	SENSRDENRALVHQLSNESRLSITDSLSEFF	ALVHQLSNESRLS	NO		AGC/GRK/BARK/BARK1	21.976
C9JXZ2	TFAP2A	Transcription factor AP-2-alpha (Fragment)	S	42	1.20032	1.7373	NaN	1.38466	1.48815	1.4526	0.000990115	Yes	UP	PDQTVIKKGPVSLSKSNSNAVSAIPINKDNL	PVSLSKSNSNAVS	NO		CK1/VRK/VRK2	25.25
O60716	CTNND1	Catenin delta-1 (Cadherin-associated Src substrate) (CAS) (p120 catenin) (p120(ctn)) (p120(cas))	T	910	1.43205	NaN	NaN	1.37834	1.52653	1.44564	0.000896553	Yes	UP	DNNYSTPNERGDHNRTLDRSGDLGDMEPLKG	RGDHNRTLDRSGD	NO		AGC/GRK	27.491	T-916
J3KPS2	FAM83H	Protein FAM83H (Fragment)	S	571	1.35214	0.94703	1.68334	1.22897	2.01374	1.44505	0.00144588	Yes	UP	DRLPSRFLSAQSHSTSPQGLDSPLPLEGSGA	AQSHSTSPQGLDS	YES		CMGC/MAPK/JNK/JNK2	35.647
P15924	DSP	Desmoplakin (DP) (250/210 kDa paraneoplastic pemphigus antigen)	S	2222	2.25054	0.776188	1.27171	0.956726	1.9619	1.44341	0.00721469	Yes	UP	ASVSSKGLPSPYNMSSAPGSRSGSRSGSRSG	SPYNMSSAPGSRS	NO		AGC/GRK/BARK/BARK1	24.024	S-2821
P16144	ITGB4	Integrin beta-4 (GP150) (CD antigen CD104)	T	52	1.66548	NaN	1.30497	1.56881	1.21833	1.4394	0.000863578	Yes	UP	RDYNSLTRSEHSHSTTLPRDYSTLTSVSSHD	EHSHSTTLPRDYS	NO		AGC/GRK/BARK/BARK1	25.286
Q5SRN1	CDC40	Pre-mRNA-processing factor 17	S	43	1.56189	1.30597	NaN	NaN	NaN	1.43393	0.0566596		UP	RCPLPAADSLMHLTKSPSSKPSLAVAVDSAP	LMHLTKSPSSKPS	YES
Q13428	TCOF1	Treacle protein (Treacher Collins syndrome protein)	S	734	1.22101	1.61254	1.56721	1.33331	NaN	1.43352	0.000604531	Yes	UP	GKGLQVKAASVPVKGSLGQGTAPVLPGKTGP	SVPVKGSLGQGTA	NO		AGC/GRK/BARK/BARK1	22
J3KPS2	FAM83H	Protein FAM83H (Fragment)	S	374	1.70691	1.17581	1.44312	NaN	1.35181	1.41941	0.00102441	Yes	UP	VPAAFPTKVPVPGPGSGGNGPEREGPEEPGL	PVPGPGSGGNGPE	NO		Other/PLK	20.857
Q9BW04	SARG	Specifically androgen-regulated gene protein	T	210	2.45201	NaN	NaN	NaN	0.37887	1.41544	0.402405		UP	MPISIPKAPRANSALTPPKPESGLTLQESNT	RANSALTPPKPES	YES
P35658	NUP214	Nuclear pore complex protein Nup214 (214 kDa nucleoporin) (Nucleoporin Nup214) (Protein CAN)	T	434	NaN	NaN	1.81092	NaN	1.01932	1.41512	0.173622		UP	RLSLEGERQPKSPGSTPTTPTSSQAPQKLDA	PKSPGSTPTTPTS	YES
E9PDI4	LAD1	Ladinin-1 (Lad-1)	S	52	2.9114	0.595408	0.525974	0.833659	2.20105	1.4135	0.0428475	Yes	UP	EEEQERERRRRHRNLSSTTDDEAPRLSQNGD	RRHRNLSSTTDDE	NO		AGC/GRK	27.276
O15446	CD3EAP	DNA-directed RNA polymerase I subunit RPA34 (A34.5) (Antisense to ERCC-1 protein) (ASE-1) (CD3-epsilon-associated protein) (CAST) (CD3E-associated protein) (RNA polymerase I-associated factor PAF49)	S	130	NaN	1.55837	NaN	1.26231	NaN	1.41034	0.0665746		UP	GTLRILEGPQQSLSGSPLQPIPASPPPQIPP	QQSLSGSPLQPIP	YES
O15446	CD3EAP	DNA-directed RNA polymerase I subunit RPA34 (A34.5) (Antisense to ERCC-1 protein) (ASE-1) (CD3-epsilon-associated protein) (CAST) (CD3E-associated protein) (RNA polymerase I-associated factor PAF49)	S	138	NaN	1.55837	NaN	1.26231	NaN	1.41034	0.0665746		UP	PQQSLSGSPLQPIPASPPPQIPPGLRPRFCA	LQPIPASPPPQIP	YES
Q8TDJ6	DMXL2	DmX-like protein 2 (Rabconnectin-3)	S	525	1.66975	1.14437	NaN	NaN	NaN	1.40706	0.1175		UP	VFGGGVKLVVKPRRQSENISAPPVLSEDIDK	VKPRRQSENISAP	NO
P16144	ITGB4	Integrin beta-4 (GP150) (CD antigen CD104)	T	51	NaN	1.14156	NaN	1.59259	1.44745	1.39387	0.00897244	Yes	UP	TRDYNSLTRSEHSHSTTLPRDYSTLTSVSSH	SEHSHSTTLPRDY	NO		CK1/VRK/VRK2	21.5	T1504;
H3BNC2	NFKBIE	NF-kappa-B inhibitor epsilon	S	44	NaN	NaN	1.78026	NaN	0.991513	1.38589	0.176495		UP	LPESTSAPASGPSDGSPQPCTHPPGPVKEPQ	SGPSDGSPQPCTH	YES
Q7Z340	ZNF551	Zinc finger protein 551 (Zinc finger protein KOX23)	S	126	1.02418	1.90354	NaN	1.21313	NaN	1.38028	0.0355052	Yes	UP	PVLKDILPAAEHQTTSPVQKSYLGSTSMRGF	AEHQTTSPVQKSY	YES		CMGC/MAPK/JNK/JNK2	33.412
Q8NBJ4	GOLM1	Golgi membrane protein 1 (Golgi membrane protein GP73) (Golgi phosphoprotein 2)	T	245	2.0655	1.67924	0.462734	1.59698	1.06549	1.37399	0.00781202	Yes	UP	SEVVLDSKRQVEKEETNEIQVVNEEPQRDRL	QVEKEETNEIQVV	NO		CK1	22.778
H0YG96	USP28	Ubiquitin carboxyl-terminal hydrolase 28 (Fragment)	S	139	0.723515	2.01828	NaN	NaN	NaN	1.3709	0.280869		UP	PPVLTFELSRFEFNQSLGQPEKIHNKLEFPQ	RFEFNQSLGQPEK	NO
Q8IY63	AMOTL1	Angiomotin-like protein 1	T	753	NaN	1.06784	NaN	NaN	1.67314	1.37049	0.138365		UP	LRPARSVPSIAAATGTHSRQTSLTSSQLAEE	IAAATGTHSRQTS	NO
A2A2Y8	COL17A1	Collagen alpha-1(XVII) chain	T	58	3.27278	NaN	0.598828	1.06585	0.521577	1.36476	0.125548		UP	TASLGGGSRLEKQSLTHGSSGYINSTGSTRG	LEKQSLTHGSSGY	NO
E9PDI4	LAD1	Ladinin-1 (Lad-1)	S	370	3.2032	0.736994	0.75268	0.7612	1.34626	1.36007	0.0457858	Yes	UP	LQVKIPSKEEEADMSSPTQRTYSSSLKRSSP	EEADMSSPTQRTY	YES		CMGC/MAPK/JNK/JNK2	37.235
A0A087WV66	0	Deleted.	S	3252	1.19503	0.766553	1.30943	NaN	2.16605	1.35927	0.018912		UP	DNVCVKKIRTRSHRDSEDI____________	TRSHRDSEDI___	NO
J3QSB4	RPL13	60S ribosomal protein L13 (Fragment)	S	106	1.28428	1.43007	NaN	NaN	NaN	1.35717	0.0341615	Yes	UP	ARTIGISVDPRRRNKSTESLQANVQRLKEYR	PRRRNKSTESLQA	NO		AGC/GRK/BARK/BARK1	26.881
A2A2Y8	COL17A1	Collagen alpha-1(XVII) chain	S	62	3.64939	1.0795	0.470549	1.09511	0.468411	1.35259	0.0838348		UP	GGGSRLEKQSLTHGSSGYINSTGSTRGHAST	SLTHGSSGYINST	NO
P15924	DSP	Desmoplakin (DP) (250/210 kDa paraneoplastic pemphigus antigen)	S	2009	0.599413	1.47545	1.57287	1.17613	1.91392	1.34756	0.00366064	Yes	UP	ISTISSVRNLTIRSSSFSDTLEESSPIAAIF	LTIRSSSFSDTLE	NO		Atypical/PDHK/PDHK	38.375	S-2608
P16144	ITGB4	Integrin beta-4 (GP150) (CD antigen CD104)	S	1447	2.57952	1.19654	0.85773	1.1236	0.9573	1.34294	0.0130006	Yes	UP	HSTTLPRDYSTLTSVSSHDSRLTAGVPDTPT	STLTSVSSHDSRL	NO		CK1/VRK/VRK2	24.25
Q15154	PCM1	Pericentriolar material 1 protein (PCM-1) (hPCM-1)	S	643	NaN	1.42863	NaN	1.25659	NaN	1.34261	0.0407314	Yes	UP	AEEEGVSGASLSSHRSSLVDEHPEDAEFEQK	SLSSHRSSLVDEH	NO		AGC/GRK/BARK/BARK1	21.452
A2A2Y8	COL17A1	Collagen alpha-1(XVII) chain	T	97	1.27053	1.96451	0.583117	1.52226	1.3474	1.33756	0.00393295	Yes	UP	RAHSPASTLPNSPGSTFERKTHVTRHAYEGS	PNSPGSTFERKTH	NO		Atypical/PDHK/PDHK	27.3
A0A087WZH7	0	Deleted.	S	101	0.88885	1.14991	1.68562	1.23254	1.72109	1.3356	0.00114184		UP	EKGEPAAAAAPEAGASPVEKEAPAEGEAAEP	APEAGASPVEKEA	YES
A2A2Y8	COL17A1	Collagen alpha-1(XVII) chain	S	172	3.04263	0.69724	0.642121	1.00007	1.28128	1.33267	0.0395107	Yes	UP	ELDDVKRLLKGSRSASVSPTRNSSNTLPIPK	KGSRSASVSPTRN	NO		AGC/GRK	21.44
A2A2Y8	COL17A1	Collagen alpha-1(XVII) chain	S	382	3.4098	1.28012	0.632159	1.75839	-0.433707	1.32935	0.105105		UP	SGKVFTASPASIAATSFSEDTLKKEKQAAYN	ASIAATSFSEDTL	NO
J3KPS2	FAM83H	Protein FAM83H (Fragment)	S	597	1.51152	1.41012	1.37355	1.29101	1.03641	1.32452	7.89485e-05	Yes	UP	EGSGAHQVLHNESKGSPTSAYPERKGSPTPG	HNESKGSPTSAYP	YES		CMGC/MAPK/JNK/JNK2	31.794
A0A0J9YWL0	AIM1	Absent in melanoma 1 protein	S	892	1.12704	NaN	1.82347	1.01742	NaN	1.32264	0.0345417	Yes	UP	SAPAPGDVPKDTCVQSPISSFPCTDLKVSEN	KDTCVQSPISSFP	YES		CMGC/CDK/CDK5	21.162
J3KPS2	FAM83H	Protein FAM83H (Fragment)	S	752	1.62952	NaN	NaN	0.912497	1.42229	1.32143	0.0250203	Yes	UP	TEAATEERGPRARLSSATANALYSSNLRDDT	PRARLSSATANAL	NO		AGC/GRK/BARK/BARK1	25.929
O60716	CTNND1	Catenin delta-1 (Cadherin-associated Src substrate) (CAS) (p120 catenin) (p120(ctn)) (p120(cas))	S	914	1.47731	1.30784	NaN	1.17402	NaN	1.31972	0.0043924	Yes	UP	STPNERGDHNRTLDRSGDLGDMEPLKGTTPL	NRTLDRSGDLGDM	NO		Other/PLK	21.597	S-920
O15021	MAST4	Microtubule-associated serine/threonine-protein kinase 4 (EC 2.7.11.1)	S	1628	1.82187	0.588517	1.48165	1.0474	1.62522	1.31293	0.0040522	Yes	UP	IALLSGPQASKTELPSPESAQSPSPSGDVRA	SKTELPSPESAQS	YES		CMGC/MAPK/JNK/JNK2	33.765
P46087	NOP2	Probable 28S rRNA (cytosine(4447)-C(5))-methyltransferase (EC 2.1.1.-) (Nucleolar protein 1) (Nucleolar protein 2 homolog) (Proliferating-cell nucleolar antigen p120) (Proliferation-associated nucleolar protein p120)	S	67	0.644871	0.450274	NaN	0.542407	3.60665	1.31105	0.185599		UP	AKRRLGSVEAPKTNKSPEAKPLPGKLPKGAV	APKTNKSPEAKPL	YES
J3KPS2	FAM83H	Protein FAM83H (Fragment)	S	730	1.45964	1.35575	1.142	1.321	1.27509	1.3107	1.46916e-05	Yes	UP	PVPQENGQPESPRRLSLGQGDSTEAATEERG	ESPRRLSLGQGDS	NO		CK1/VRK/VRK2	19.5
J3KPS2	FAM83H	Protein FAM83H (Fragment)	S	250	1.70332	1.01935	1.43507	0.947255	1.4467	1.31034	0.00077315	Yes	UP	LDYVPSSASREVRHGSDPAFAPGPRGLEPSG	REVRHGSDPAFAP	NO		AGC/GRK/BARK/BARK1	23.69
A0A087WV66	0	Deleted.	S	2260	NaN	1.2337	1.44768	NaN	1.23491	1.30543	0.00295546		UP	ADVEEESLALRKRTPSVGKAMDTPKPAGGDE	LRKRTPSVGKAMD	NO
A0A0D9SEZ9	EIF3F	Eukaryotic translation initiation factor 3 subunit F (eIF3f) (Eukaryotic translation initiation factor 3 subunit 5) (eIF-3-epsilon) (eIF3 p47)	S	197	1.4328	1.38311	1.58606	0.985428	1.11104	1.29969	0.000291415	Yes	UP	DTECIRVDLIMKTCFSPNRVVGLSSDLQQVG	IMKTCFSPNRVVG	YES		CMGC/CDK/CDK5/CDK5	25.358
Q13263	TRIM28	Transcription intermediary factor 1-beta (TIF1-beta) (E3 SUMO-protein ligase TRIM28) (EC 2.3.2.27) (KRAB-associated protein 1) (KAP-1) (KRAB-interacting protein 1) (KRIP-1) (Nuclear corepressor KAP-1) (RING finger protein 96) (RING-type E3 ubiquitin transferase TIF1-beta) (Tripartite motif-containing protein 28)	S	391	1.35287	0.994363	1.33461	0.913186	1.88924	1.29685	0.00167062	Yes	UP	YSSAEPHVSGVKRSRSGEGEVSGLMRKVPRV	GVKRSRSGEGEVS	NO		AGC/GRK/BARK/BARK1	25.929
P15924	DSP	Desmoplakin (DP) (250/210 kDa paraneoplastic pemphigus antigen)	S	1127	1.94632	0.911346	1.34227	1.1135	1.16366	1.29542	0.00183908	Yes	UP	TRLTYEIEDEKRRRKSVEDRFDQQKNDYDQL	EKRRRKSVEDRFD	NO		AGC/PKC/PKCa/PRKCA	32.081
A2A2Y8	COL17A1	Collagen alpha-1(XVII) chain	S	96	2.06884	0.830823	1.39263	1.32826	0.851391	1.29439	0.0046025	Yes	UP	RRAHSPASTLPNSPGSTFERKTHVTRHAYEG	LPNSPGSTFERKT	NO		AGC/GRK/BARK/BARK1	24.095
F5GXG5	EXPH5	Exophilin-5 (Fragment)	S	153	2.00974	1.22274	0.90644	0.835116	1.49005	1.29282	0.00379123	Yes	UP	RQRSALPATGHFTARSLHFPATTQSKSGFIP	GHFTARSLHFPAT	NO		AGC/GRK/BARK/BARK1	24.262
O60716	CTNND1	Catenin delta-1 (Cadherin-associated Src substrate) (CAS) (p120 catenin) (p120(ctn)) (p120(cas))	S	268	0.911193	1.02567	1.2308	1.68648	1.56747	1.28432	0.00102559	Yes	UP	RQDVYGPQPQVRVGGSSVDLHRFHPEPYGLE	QVRVGGSSVDLHR	NO		AGC/GRK/BARK/BARK1	22.952
Q96TA1	FAM129B	Niban-like protein 1 (Meg-3) (Melanoma invasion by ERK) (MINERVA) (Protein FAM129B)	S	628	NaN	NaN	2.10309	0.46289	NaN	1.28299	0.362079		UP	VQDEEVGLPFEASPESPPPASPDGVTEIRGL	FEASPESPPPASP	YES
Q96TA1	FAM129B	Niban-like protein 1 (Meg-3) (Melanoma invasion by ERK) (MINERVA) (Protein FAM129B)	S	633	NaN	NaN	2.10309	0.46289	NaN	1.28299	0.362079		UP	VGLPFEASPESPPPASPDGVTEIRGLLAQGL	ESPPPASPDGVTE	YES
A2A2Y8	COL17A1	Collagen alpha-1(XVII) chain	S	140	2.63524	0.93191	0.748723	NaN	0.814869	1.28269	0.0659152		UP	EFASSSTRGRSQTRESEIRVRLQSASPSTRW	RSQTRESEIRVRL	NO
Q9Y446	PKP3	Plakophilin-3	S	110	NaN	1.06219	1.33479	1.01956	1.71179	1.28208	0.0040098	Yes	UP	SRGQYHTLQAGFSSRSQGLSGDKTSGFRPIA	AGFSSRSQGLSGD	NO		CK1/VRK/VRK2	18.75	S-95
P35251	RFC1	Replication factor C subunit 1 (Activator 1 140 kDa subunit) (A1 140 kDa subunit) (Activator 1 large subunit) (Activator 1 subunit 1) (DNA-binding protein PO-GA) (Replication factor C 140 kDa subunit) (RF-C 140 kDa subunit) (RFC140) (Replication factor C large subunit)	S	29	0.614568	NaN	NaN	NaN	1.94358	1.27908	0.305032		UP	KKLVSETVKKNEKTKSDEETLKAKKGIKEIK	KNEKTKSDEETLK	NO
Q504U8	EGFR	Receptor protein-tyrosine kinase (EC 2.7.10.1)	S	997	2.04121	NaN	0.504857	NaN	NaN	1.27303	0.345641		UP	PSTSRTPLLSSLSATSNNSTVACIDRNGLQS	SSLSATSNNSTVA	NO				S-1042
P16144	ITGB4	Integrin beta-4 (GP150) (CD antigen CD104)	T	1454	2.11803	NaN	0.422946	NaN	NaN	1.27049	0.374525		UP	DYSTLTSVSSHDSRLTAGVPDTPTRLVFSAL	SHDSRLTAGVPDT	NO
A2A2Y8	COL17A1	Collagen alpha-1(XVII) chain	S	130	2.9547	0.85997	0.694812	0.959177	0.871126	1.26796	0.0402757	Yes	UP	GNSSPEYPRKEFASSSTRGRSQTRESEIRVR	KEFASSSTRGRSQ	NO		AGC/PKC/PKCa/PRKCA	28.606
J3KPS2	FAM83H	Protein FAM83H (Fragment)	S	240	1.59139	1.02326	1.44101	0.855671	1.42585	1.26744	0.000814253	Yes	UP	PELGPDGHQRLDYVPSSASREVRHGSDPAFA	RLDYVPSSASREV	NO		AGC/GRK/BARK/BARK1	23.881
G3V1T9	RBM7	RNA binding motif protein 7, isoform CRA_a (RNA-binding protein 7)	S	16	1.95002	1.35761	1.49899	1.13073	0.396365	1.26674	0.00771257	Yes	UP	MDNMTSSAQIIQRSFSSPENFQRQAVMNSAL	IIQRSFSSPENFQ	NO		CAMK/MAPKAPK	20.688
Q5SQI0	ATAT1	Alpha-tubulin N-acetyltransferase 1 (Alpha-TAT) (Alpha-TAT1) (TAT) (EC 2.3.1.108) (Acetyltransferase mec-17 homolog)	S	249	0.742179	NaN	NaN	1.77669	NaN	1.25944	0.248091		UP	PRRATPPAHPPPRSSSLGNSPERGPLRPFVP	PPPRSSSLGNSPE	NO
H7C2C7	NELFA	Negative elongation factor A (Fragment)	T	178	0.793688	1.53047	1.55724	0.710878	1.69937	1.25833	0.003833	Yes	UP	LDMVGAGREAKRRRKTLDAEVVEKPAKEETV	AKRRRKTLDAEVV	NO		AGC/PKC/PKCa/PRKCA	22.904
Q15154	PCM1	Pericentriolar material 1 protein (PCM-1) (hPCM-1)	S	1675	2.29464	1.54839	0.0490241	1.13777	NaN	1.25745	0.0748302		UP	QSCAKEAKRILEDHGSPAGEIDDEDKDKDET	ILEDHGSPAGEID	YES
J3KPS2	FAM83H	Protein FAM83H (Fragment)	T	621	NaN	NaN	1.24011	1.25296	NaN	1.24654	0.00328109	Yes	UP	KGSPTPGFSTRRGSPTTGFIEQKGSPTSAYP	TRRGSPTTGFIEQ	NO		AGC/GRK/BARK/BARK1	24.048
Q9Y446	PKP3	Plakophilin-3	S	138	1.64745	0.895458	1.16511	0.829281	1.6642	1.2403	0.00226508	Yes	UP	PIAKPAYSPASWSSRSAVDLSCSRRLSSAHN	ASWSSRSAVDLSC	NO		AGC/GRK/BARK/BARK1	22.643	S-123
J3KPS2	FAM83H	Protein FAM83H (Fragment)	S	619	1.23536	1.27894	1.28877	1.04509	1.34227	1.23809	1.72947e-05	Yes	UP	ERKGSPTPGFSTRRGSPTTGFIEQKGSPTSA	FSTRRGSPTTGFI	YES		CMGC/CDK/CDK2/CDK2	27.497
Q4G0J3	LARP7	La-related protein 7 (La ribonucleoprotein domain family member 7) (P-TEFb-interaction protein for 7SK stability) (PIP7S)	S	307	0.998196	0.903655	1.35023	0.619648	2.30572	1.23549	0.0133442	Yes	UP	SSLPEVRTGKRKRSSSEDAESLAPRSKVKKI	KRKRSSSEDAESL	NO		AGC/GRK	29.75
Q9Y320	TMX2	Thioredoxin-related transmembrane protein 2 (Cell proliferation-inducing gene 26 protein) (Thioredoxin domain-containing protein 14)	S	250	NaN	1.47166	1.00009	1.28102	1.17798	1.23268	0.00110138	Yes	UP	NIPEEQPVASTPTTVSDGENKKDK_______	STPTTVSDGENKK	NO		AGC/GRK/BARK/BARK1	29.905
M0R201	LIPE	Hormone-sensitive lipase (Fragment)	S	126	NaN	0.663572	NaN	NaN	1.80143	1.2325	0.275314		UP	IAGLSALPLSEPMRRSVSEAALAQPQGPLGT	SEPMRRSVSEAAL	NO
G3V2F1	RPS6KB2	Ribosomal protein S6 kinase beta-2	S	24	1.10702	1.46289	NaN	1.12347	NaN	1.23113	0.00875838	Yes	UP	LETEEGSEGEGEPELSPADACPLAELRAAGL	EGEPELSPADACP	YES		CMGC/MAPK/JNK/JNK2	37.412
P16144	ITGB4	Integrin beta-4 (GP150) (CD antigen CD104)	T	1385	2.2116	NaN	1.11232	0.780142	0.820107	1.23104	0.03492	Yes	UP	EHLVNGRMDFAFPGSTNSLHRMTTTSAAAYG	FAFPGSTNSLHRM	NO		CK1/VRK/VRK2	20.5
J3KPS2	FAM83H	Protein FAM83H (Fragment)	S	663	1.40637	1.0861	1.24001	1.07121	1.34048	1.22884	5.14695e-05	Yes	UP	ERRSSPVPPVPERRGSLTLTISGESPKAGPA	VPERRGSLTLTIS	NO		AGC/PKC/PKCa/PRKCA	21.061
P15151	PVR	Poliovirus receptor (Nectin-like protein 5) (NECL-5) (CD antigen CD155)	S	353	1.49339	NaN	NaN	1.09667	1.09151	1.22719	0.0115614	Yes	UP	SANGHVSYSAVSRENSSSQDPQTEGTR____	AVSRENSSSQDPQ	NO		CK1/VRK/VRK2	24.75
A0A0G2JHC2	PPP1R18	Phostensin	S	224	1.02687	1.23665	1.5332	1.24866	1.05932	1.22094	0.000171551	Yes	UP	SREQSPRRKEVESRLSPGESAYQKLGLTEAH	EVESRLSPGESAY	YES		CMGC/CDK/CDK2/CDK2	28.879
Q14134	TRIM29	Tripartite motif-containing protein 29 (Ataxia telangiectasia group D-associated protein)	S	489	NaN	NaN	1.27544	1.16369	NaN	1.21956	0.0291454	Yes	UP	YLTPKGGVRTSYQPSSPGRFTKETTQKNFNN	TSYQPSSPGRFTK	YES		CMGC/MAPK/ERK/Erk1	26.278
Q9H6S3	EPS8L2	Epidermal growth factor receptor kinase substrate 8-like protein 2 (EPS8-like protein 2) (Epidermal growth factor receptor pathway substrate 8-related protein 2) (EPS8-related protein 2)	S	256	0.245496	NaN	1.37984	NaN	2.02767	1.21767	0.144357		UP	GPQVPLSEPGFRRRESQEEPRAVLAQKIEKE	GFRRRESQEEPRA	NO
A2A3R5	RPS6	40S ribosomal protein S6	S	204	-0.174052	1.71083	2.48229	0.638676	1.4011	1.21177	0.0563434		UP	AKEKRQEQIAKRRRLSSLRASTSKSESSQK_	AKRRRLSSLRAST	NO				S-235; Phosphorylated by p70S6K, induces cell growth
Q504U8	EGFR	Receptor protein-tyrosine kinase (EC 2.7.10.1)	S	994	1.9082	NaN	0.504857	NaN	NaN	1.20653	0.33534		UP	FSSPSTSRTPLLSSLSATSNNSTVACIDRNG	PLLSSLSATSNNS	NO				S-1039
Q8WXG6	MADD	MAP kinase-activating death domain protein (Differentially expressed in normal and neoplastic cells) (Insulinoma glucagonoma clone 20) (Rab3 GDP/GTP exchange factor)	T	1156	0.437228	0.510354	NaN	0.655718	0.458327	0.515407	0.00186047	Yes		GPGGEGSVHLASSRGTLSDSEIETNSATSTI	LASSRGTLSDSEI	NO
Q5VUA4	ZNF318	Zinc finger protein 318 (Endocrine regulatory protein)	S	527	1.01977	1.58674	1.19939	1.10675	1.0782	1.19817	0.000293404	Yes	UP	SMLADSTSTQEKRRRSFPDIEDEEKFLYGDE	QEKRRRSFPDIED	NO		Atypical/PDHK/PDHK	29.45
Q99623	PHB2	Prohibitin-2 (B-cell receptor-associated protein BAP37) (D-prohibitin) (Repressor of estrogen receptor activity)	S	255	1.66107	1.16614	0.900799	0.996316	1.25642	1.19615	0.000819076	Yes	UP	LVLNLQDESFTRGSDSLIKGKK_________	FTRGSDSLIKGKK	NO		AGC/GRK/BARK/BARK1	24.643
P50548	ERF	ETS domain-containing transcription factor ERF (Ets2 repressor factor) (PE-2)	S	456	1.21095	1.44387	1.27467	1.00209	1.04752	1.19582	0.000115786	Yes	UP	EGPGEAGGPLTPRRVSSDLQHATAQLSLEHR	LTPRRVSSDLQHA	NO		AGC/GRK/BARK/BARK1	25.262
H0YFP2	WDR74	WD repeat-containing protein 74 (Fragment)	S	14	0.833174	1.56657	1.10572	NaN	1.2716	1.19427	0.00441987	Yes	UP	__XWASLEAAAKRKLSGLEQPQGALQTRRRK	AAKRKLSGLEQPQ	NO		AGC/GRK/BARK/BARK1	24.667
Q96A65	EXOC4	Exocyst complex component 4 (Exocyst complex component Sec8)	S	32	1.42986	NaN	1.86444	NaN	0.279424	1.19124	0.128001		UP	SKDPSGLLISVIRTLSTSDDVEDRENEKGRL	SVIRTLSTSDDVE	NO
P16144	ITGB4	Integrin beta-4 (GP150) (CD antigen CD104)	S	1448	2.08233	0.984261	0.732908	1.1551	0.988934	1.18871	0.0070126	Yes	UP	STTLPRDYSTLTSVSSHDSRLTAGVPDTPTR	TLTSVSSHDSRLT	NO		AGC/GRK/BARK/BARK1	22.619
P23229	ITGA6	Integrin alpha-6 (CD49 antigen-like family member F) (VLA-6) (CD antigen CD49f) [Cleaved into: Integrin alpha-6 heavy chain; Integrin alpha-6 light chain; Processed integrin alpha-6 (Alpha6p)]	S	945	1.93757	0.567935	0.996686	0.676267	1.75823	1.18734	0.0132866	Yes	UP	HYDATYHKAEIHAQPSDKERLTSDA______	EIHAQPSDKERLT	NO		AGC/PKC/PKCa/PRKCA	26.949
O15021	MAST4	Microtubule-associated serine/threonine-protein kinase 4 (EC 2.7.11.1)	S	76	0.893129	1.11163	0.581087	0.824075	2.4802	1.17802	0.0248464	Yes	UP	GNSPQDSPRNFSPSASAHFSFARRTDGRRWS	NFSPSASAHFSFA	NO		AGC/GRK/BARK/BARK1	18.143
Q5SQH8	C6orf136	Uncharacterized protein C6orf136	S	41	NaN	0.0939657	NaN	-0.0748361	3.51149	1.17687	0.419844		UP	SGGEEGGRRGGGERPSSKPVRGAERALGSAQ	GGGERPSSKPVRG	NO
Q15154	PCM1	Pericentriolar material 1 protein (PCM-1) (hPCM-1)	S	872	1.21126	NaN	0.625957	1.69296	NaN	1.17673	0.0623713		UP	AETASPVAVSLRSDGSENLCTPQQSRTEKTM	SLRSDGSENLCTP	NO
A2A2Y8	COL17A1	Collagen alpha-1(XVII) chain	S	70	3.17844	0.676538	0.266871	1.03527	0.719851	1.1754	0.084753		UP	QSLTHGSSGYINSTGSTRGHASTSSYRRAHS	YINSTGSTRGHAS	NO
P16144	ITGB4	Integrin beta-4 (GP150) (CD antigen CD104)	S	41	2.18837	0.797345	0.661775	1.04803	1.15801	1.17071	0.0121666	Yes	UP	HRVLSTSSTLTRDYNSLTRSEHSHSTTLPRD	LTRDYNSLTRSEH	NO		AGC/GRK	30.276
P51636	CAV2	Caveolin-2	S	18	1.51238	0.993856	NaN	0.865919	1.27523	1.16185	0.0040398	Yes	UP	LETEKADVQLFMDDDSYSHHSGLEYADPEKF	LFMDDDSYSHHSG	NO		AGC/GRK/BARK/BARK1	29
A2A2Y8	COL17A1	Collagen alpha-1(XVII) chain	S	85	2.93776	0.50284	0.459139	0.735695	1.16469	1.16002	0.0658852		UP	STRGHASTSSYRRAHSPASTLPNSPGSTFER	SYRRAHSPASTLP	YES
F5GXG5	EXPH5	Exophilin-5 (Fragment)	S	886	NaN	1.2186	1.09749	NaN	NaN	1.15804	0.0332588	Yes	UP	EDAMGNYMLNKFSPSSPESANECSKVLSDSA	NKFSPSSPESANE	YES		CMGC/MAPK/JNK/JNK2	33.471
P49790	NUP153	Nuclear pore complex protein Nup153 (153 kDa nucleoporin) (Nucleoporin Nup153)	S	174	NaN	1.19881	1.06067	1.20464	NaN	1.15471	0.00165608	Yes	UP	GSSGFSLVKEIKDSTSQHDDDNISTTSGFSS	EIKDSTSQHDDDN	NO		AGC/GRK	35.397
Q8TED9	AFAP1L1	Actin filament-associated protein 1-like 1 (AFAP1-like protein 1)	S	98	1.22521	1.05033	1.23307	1.12889	1.12869	1.15324	4.59291e-06	Yes	UP	LRDMPEDDGEPSKGASPELAKSPRLRNAADL	EPSKGASPELAKS	YES		AGC/GRK/BARK/BARK1	22.69
J9JID7	0	Deleted.	S	424	1.39001	1.02935	0.786373	0.966947	1.5917	1.15288	0.00143251		UP	SSRVTVSRATSSSSGSLSATGRLGRSKRKRL	TSSSSGSLSATGR	NO
Q9BVJ6	UTP14A	U3 small nucleolar RNA-associated protein 14 homolog A (Antigen NY-CO-16) (Serologically defined colon cancer antigen 16)	S	401	NaN	1.08841	1.09764	0.9307	1.48249	1.14981	0.0022579	Yes	UP	QDAEPAGSQETKDSGSQEVLSELRVLSQKLK	ETKDSGSQEVLSE	NO		AGC/GRK	29
P11388	TOP2A	DNA topoisomerase 2-alpha (EC 5.99.1.3) (DNA topoisomerase II, alpha isozyme)	S	1400	0.969749	1.75997	2.49908	0.976804	-0.464564	1.14821	0.0803463		UP	KTSPKLSNKELKPQKSVVSDLEADDVKGSVP	ELKPQKSVVSDLE	NO
Q9P2D1	CHD7	Chromodomain-helicase-DNA-binding protein 7 (CHD-7) (EC 3.6.4.12) (ATP-dependent helicase CHD7)	S	907	1.37674	1.02581	NaN	0.878058	1.30982	1.14761	0.00229333	Yes	UP	KAEGGPFKDGETLEGSDAEESLDKTAESSLL	GETLEGSDAEESL	NO		Other/PLK	25.643
Q5VUA4	ZNF318	Zinc finger protein 318 (Endocrine regulatory protein)	T	686	1.55228	1.05499	1.4084	NaN	0.568003	1.14592	0.0136073	Yes	UP	SDPHRLESREAHHSNTHSPEVSHPHPPSPVD	EAHHSNTHSPEVS	NO		AGC/GRK/BARK/BARK1	23.119
J3KPS2	FAM83H	Protein FAM83H (Fragment)	S	652	1.46373	1.0964	1.39939	0.839557	0.921663	1.14415	0.000787571	Yes	UP	ERRGSPVPPVPERRSSPVPPVPERRGSLTLT	VPERRSSPVPPVP	YES		CMGC/DYRK/DYRK2	28.333
Q9H4L5	OSBPL3	Oxysterol-binding protein-related protein 3 (ORP-3) (OSBP-related protein 3)	S	251	1.90508	0.788184	0.964207	0.887057	1.1473	1.13837	0.00474951	Yes	UP	MSQLLQSMDVLHRTYSAPAINAIQVPKPFSG	VLHRTYSAPAINA	NO		AGC/GRK/BARK/BARK1	25.119
Q13459	MYO9B	Unconventional myosin-IXb (Unconventional myosin-9b)	S	1356	NaN	NaN	1.07409	0.456596	1.87726	1.13598	0.109889		UP	TGAALTPTEERRTSFSTSDVSKLLPSLAKAQ	ERRTSFSTSDVSK	NO
Q5VV41	ARHGEF16	Rho guanine nucleotide exchange factor 16 (Ephexin-4)	S	290	1.53406	0.727093	NaN	NaN	NaN	1.13058	0.218229		UP	EPSELPLPGGGNRSSSVPHPFQVTLLRNSEG	GGNRSSSVPHPFQ	NO
O75369	FLNB	Filamin-B (FLN-B) (ABP-278) (ABP-280 homolog) (Actin-binding-like protein) (Beta-filamin) (Filamin homolog 1) (Fh1) (Filamin-3) (Thyroid autoantigen) (Truncated actin-binding protein) (Truncated ABP)	S	2454	0.662023	1.35862	1.03845	1.27208	1.31671	1.12958	0.000947725	Yes	UP	VGSPFKAKVTGQRLVSPGSANETSSILVESV	TGQRLVSPGSANE	YES		CMGC/CDK/CDK2/CDK2	32.188
P16144	ITGB4	Integrin beta-4 (GP150) (CD antigen CD104)	S	45	2.41332	0.727615	0.621089	0.908429	0.954557	1.125	0.0264588	Yes	UP	STSSTLTRDYNSLTRSEHSHSTTLPRDYSTL	YNSLTRSEHSHST	NO		AGC/GRK/BARK/BARK1	30.786
O60248	SOX15	Protein SOX-15 (Protein SOX-12) (Protein SOX-20)	S	37	2.15688	0.769687	1.01949	0.429428	1.23409	1.12192	0.0182933	Yes	UP	AASSSSGPQEREGAGSPAAPGTLPLEKVKRP	EREGAGSPAAPGT	YES		CMGC/MAPK/JNK/JNK2	38.559
J3QKN5	MBP	Myelin basic protein (Fragment)	S	36	1.01514	0.677892	1.6725	NaN	NaN	1.12184	0.0615716		UP	TNRGESEKKRNLGELSRTTSE__________	RNLGELSRTTSE_	NO
Q9UHB6	LIMA1	LIM domain and actin-binding protein 1 (Epithelial protein lost in neoplasm)	S	210	0.691534	1.55169	NaN	NaN	NaN	1.12161	0.233101		UP	QPVHPKPLSPDSRASSLSESSPPKAMKKFQA	PDSRASSLSESSP	NO
Q9UHB6	LIMA1	LIM domain and actin-binding protein 1 (Epithelial protein lost in neoplasm)	S	215	0.691534	1.55169	NaN	NaN	NaN	1.12161	0.233101		UP	KPLSPDSRASSLSESSPPKAMKKFQAPARET	SSLSESSPPKAMK	YES
Q14247	CTTN	Src substrate cortactin (Amplaxin) (Oncogene EMS1)	S	380	1.50843	0.970412	1.18148	0.823668	NaN	1.121	0.00482577	Yes	UP	PPVSPAPQPTEERLPSSPVYEDAASFKAELS	TEERLPSSPVYED	NO		AGC/GRK/BARK/BARK1	21.738	S-417
A2A2Y8	COL17A1	Collagen alpha-1(XVII) chain	S	148	3.00596	0.270828	0.26498	0.789187	1.27115	1.12042	0.0916425		UP	GRSQTRESEIRVRLQSASPSTRWTELDDVKR	IRVRLQSASPSTR	NO
P46013	MKI67	Proliferation marker protein Ki-67 (Antigen identified by monoclonal antibody Ki-67) (Antigen KI-67) (Antigen Ki67)	S	131	1.1635	1.34953	1.10138	NaN	0.86129	1.11893	0.00156495	Yes	UP	REQEPARRVSRSSFSSDPDESEGIPLKRRRV	SRSSFSSDPDESE	NO		AGC/GRK/BARK/BARK1	27.833
P16144	ITGB4	Integrin beta-4 (GP150) (CD antigen CD104)	S	1384	2.14437	0.797096	1.15111	0.621806	0.867042	1.11628	0.0145872	Yes	UP	TEHLVNGRMDFAFPGSTNSLHRMTTTSAAAY	DFAFPGSTNSLHR	NO		AGC/GRK/BARK/BARK1	23.524
Q86UU0	BCL9L	B-cell CLL/lymphoma 9-like protein (B-cell lymphoma 9-like protein) (BCL9-like protein) (Protein BCL9-2)	S	118	0.285461	1.56433	1.70962	0.912267	1.10871	1.11608	0.0116591	Yes	UP	PFSSLKGKVKRDRSVSVDSGEQREAGTPSLD	KRDRSVSVDSGEQ	NO		AGC/GRK	30.405
P15924	DSP	Desmoplakin (DP) (250/210 kDa paraneoplastic pemphigus antigen)	S	1610	1.72417	0.985573	0.7596	0.91242	1.19737	1.11583	0.00264519	Yes	UP	PHTGLLLLSVQKRSMSFQGIRQPVTVTELVD	VQKRSMSFQGIRQ	NO		Atypical/PDHK/PDHK	31.625	S-2209
A0A087WV66	0	Deleted.	S	579	2.20714	1.85965	-2.30973	2.6939	NaN	1.11274	0.405901		UP	GSEIHVEVKAQSLVISPPAPSPRKTPVASDQ	AQSLVISPPAPSP	YES
Q15973	ZNF124	Zinc finger protein 124 (Zinc finger protein HZF-16)	S	48	-0.209712	1.65191	NaN	1.16176	1.83007	1.10851	0.0957332		UP	ECGKKPCTCKQCQKTSLSVTRVHRDTVMHTG	KQCQKTSLSVTRV	NO
Q15973	ZNF124	Zinc finger protein 124 (Zinc finger protein HZF-16)	T	52	-0.209712	1.65191	NaN	1.16176	1.83007	1.10851	0.0957332		UP	KPCTCKQCQKTSLSVTRVHRDTVMHTGNGHY	KTSLSVTRVHRDT	NO
A0A087WXZ1	TP53	Cellular tumor antigen p53	S	155	1.4239	1.1762	0.723873	NaN	NaN	1.10799	0.0325505	Yes	UP	LPPGSTKRALPNNTSSSPQPKKKPLDGEYFT	LPNNTSSSPQPKK	NO		CK1/VRK/VRK2	25.25	Actually S314
Q9BW04	SARG	Specifically androgen-regulated gene protein	S	286	1.90724	0.42707	NaN	0.690909	1.37966	1.10122	0.0463153	Yes	UP	KISPSVLRNSRPRPASLGTGKDFAGIQVGKL	SRPRPASLGTGKD	NO		AGC/GRK/BARK/BARK1	19.143
Q8NFD5	ARID1B	AT-rich interactive domain-containing protein 1B (ARID domain-containing protein 1B) (BRG1-associated factor 250b) (BAF250B) (BRG1-binding protein hELD/OSA1) (Osa homolog 2) (hOsa2) (p250R)	S	792	1.00504	1.19219	NaN	1.10246	NaN	1.0999	0.00240539	Yes	UP	YQTPPSLPNHISRAPSPASFQRSLENRMSPS	HISRAPSPASFQR	YES		CMGC/DYRK/DYRK2	34.944
P16144	ITGB4	Integrin beta-4 (GP150) (CD antigen CD104)	S	48	2.49603	0.803227	0.506742	0.945832	0.747391	1.09984	0.0366438	Yes	UP	STLTRDYNSLTRSEHSHSTTLPRDYSTLTSV	LTRSEHSHSTTLP	NO		Other/PLK	22.305
Q5JXL7	DKFZp586I031	Putative uncharacterized protein DKFZp586I031 (Septin-7)	T	77	1.07553	0.662844	1.28121	NaN	1.36673	1.09658	0.00601979	Yes	UP	WEAQQRILEQQNSSRTLEKNKKKGKIF____	QQNSSRTLEKNKK	NO		CK1	32.049
Q14247	CTTN	Src substrate cortactin (Amplaxin) (Oncogene EMS1)	S	261	0.0672257	1.20964	1.18383	1.13606	1.87594	1.09454	0.019663	Yes	UP	CALGWDHQEKLQLHESQKDYSKGFGGKYGVQ	KLQLHESQKDYSK	NO		AGC/GRK/BARK/BARK1	28.976
Q9GZP8	IMUP	Immortalization up-regulated protein (Hepatocyte growth factor activator inhibitor type 2-related small protein) (H2RSP) (HAI-2-related small protein)	S	29	1.44885	1.2181	1.09047	1.06702	0.648236	1.09453	0.00110658	Yes	UP	QKPGVGAGHGGDPKLSPHKVQGRSEAGAGPG	GGDPKLSPHKVQG	YES		CMGC/MAPK/JNK/JNK2	38.118
Q5JX53	CPNE1	Copine-1 (Fragment)	S	55	1.20927	1.03083	NaN	NaN	1.04228	1.09413	0.00276625	Yes	UP	SWAELGRTERVRNCSSPEFSKTLQLEY____	RVRNCSSPEFSKT	YES		CMGC/MAPK/ERK/Erk1	22.299
Q9UHB6	LIMA1	LIM domain and actin-binding protein 1 (Epithelial protein lost in neoplasm)	S	206	NaN	0.428142	1.38707	NaN	1.45993	1.09172	0.0815512		UP	SEVQQPVHPKPLSPDSRASSLSESSPPKAMK	KPLSPDSRASSLS	NO
B0QYF0	BAIAP2L2	Brain-specific angiogenesis inhibitor 1-associated protein 2-like protein 2 (Fragment)	S	156	NaN	3.32539	-2.725	NaN	2.65681	1.08573	0.627907		UP	QSRSRTPSRVPSRAPSPAPPPLPSSRRSSMG	VPSRAPSPAPPPL	YES
E9PEM5	LRBA	Lipopolysaccharide-responsive and beige-like anchor protein	T	1120	1.09207	NaN	1.36438	NaN	0.796411	1.08429	0.0221223	Yes	UP	EEDDDYVELKVEGSPTEEANLPTELQDNSLS	KVEGSPTEEANLP	NO		CK1/VRK/VRK2	20.5
P16144	ITGB4	Integrin beta-4 (GP150) (CD antigen CD104)	S	1387	2.38706	0.920293	0.367862	0.901649	0.841947	1.08376	0.0336777	Yes	UP	LVNGRMDFAFPGSTNSLHRMTTTSAAAYGTH	FPGSTNSLHRMTT	NO		AGC/GRK/BARK/BARK1	27.905
E9PRH3	ARHGAP32	Rho GTPase-activating protein 32 (Fragment)	S	7	2.12204	0.831877	0.830614	0.577828	1.03881	1.08023	0.0162195	Yes	UP	_________MKSSVHSEEDDFVPELHRNVHP	MKSSVHSEEDDFV	NO		CK1	22.632
A0JP02	PLEKHA5	PLEKHA5 protein (Pleckstrin homology domain-containing family A member 5)	T	196	1.43403	NaN	0.722706	NaN	NaN	1.07837	0.202815		UP	GRGHEEETRGVISYQTLPRNMPSHRAQIMAR	GVISYQTLPRNMP	NO
Q96N67	DOCK7	Dedicator of cytokinesis protein 7	T	907	NaN	0.998918	1.15666	NaN	NaN	1.07779	0.0465039	Yes	UP	NRSRSLSNSNPDISGTPTSPDDEVRSIIGSK	NPDISGTPTSPDD	YES		CMGC/CDK/CDK2/CDK2	22.711
A0A087WZH7	0	Deleted.	S	118	0.627794	1.22101	1.64814	1.28066	0.604367	1.0764	0.0059379		UP	VEKEAPAEGEAAEPGSPTAAEGEAASAASST	EAAEPGSPTAAEG	YES
A0A0G2JHC2	PPP1R18	Phostensin	S	368	0.831553	1.10836	1.14909	1.1944	1.08865	1.07441	7.09483e-05	Yes	UP	TQKPEPPESAEKLLESPGVEAGEGEAEKEEA	AEKLLESPGVEAG	YES		CMGC/MAPK/JNK/JNK2	32.618
A0A0A0MSG8	ADARB1	Double-stranded RNA-specific editase 1 (Fragment)	S	26	1.18796	NaN	1.31491	0.825867	0.963082	1.07295	0.00228228	Yes	UP	SSSTDVKENRNLDNVSPKDGSTPGPGEGSQL	RNLDNVSPKDGST	YES		AGC/GRK	26.379
H0Y4W2	TRRAP	Transformation/transcription domain-associated protein (Fragment)	S	1773	1.36704	1.17945	0.66935	NaN	NaN	1.07194	0.0357977	Yes	UP	GEGVNSVSSSIKRGLSVDSAQEVKRFRTATG	SIKRGLSVDSAQE	NO		AGC/GRK	22.543
Q969R8	ITFG2	Integrin-alpha FG-GAP repeat-containing protein 2	S	104	0.178109	NaN	0.780017	0.696261	2.62602	1.0701	0.139526		UP	WFHLFDLTPAKVLDASGHHETLIGEEQRPVF	AKVLDASGHHETL	NO
Q14134	TRIM29	Tripartite motif-containing protein 29 (Ataxia telangiectasia group D-associated protein)	S	104	2.24458	NaN	1.41477	1.29349	-0.678523	1.06858	0.183023		UP	KNSNYFSMDSMEGKRSPYAGLQLGAAKKPPV	SMEGKRSPYAGLQ	YES
Q86W92	PPFIBP1	Liprin-beta-1 (Protein tyrosine phosphatase receptor type f polypeptide-interacting protein-binding protein 1) (PTPRF-interacting protein-binding protein 1) (hSGT2)	S	595	0.229834	1.83139	NaN	1.13986	NaN	1.06703	0.148066		UP	SRGIMKLFGKLRRSQSTTFNPDDMSEPEFKR	KLRRSQSTTFNPD	NO
Q9ULJ7	ANKRD50	Ankyrin repeat domain-containing protein 50	S	988	NaN	1.49416	0.639872	NaN	NaN	1.06702	0.242412		UP	GLPNGPTHAFSSPSESPDSTVDRQKSSLSNN	FSSPSESPDSTVD	YES
Q96PY5	FMNL2	Formin-like protein 2 (Formin homology 2 domain-containing protein 2)	S	678	1.46132	NaN	0.856163	0.961031	0.982192	1.06518	0.0042329	Yes	UP	EIFKTKAQGPAIDLSSSKQKIPQKGSNKVTL	PAIDLSSSKQKIP	NO		AGC/PKC/PKCa/PRKCA	30.505
J3KPS2	FAM83H	Protein FAM83H (Fragment)	S	512	1.64242	1.2246	1.15322	0.947704	0.348905	1.06337	0.00732425	Yes	UP	REEVAAPGAVGGERRSLESCLLDLRDSFAQQ	VGGERRSLESCLL	NO		AGC/PKC/PKCa/PRKCA	23.894
P55884	EIF3B	Eukaryotic translation initiation factor 3 subunit B (eIF3b) (Eukaryotic translation initiation factor 3 subunit 9) (Prt1 homolog) (hPrt1) (eIF-3-eta) (eIF3 p110) (eIF3 p116)	S	125	NaN	0.296545	0.849882	NaN	2.04162	1.06268	0.17507		UP	EQARDERSDSRAQAVSEDAGGNEGRAAEAEP	SRAQAVSEDAGGN	NO
X6R4A7	ZCCHC7	Zinc finger CCHC domain-containing protein 7	S	124	NaN	0.277628	NaN	1.09126	1.81527	1.06139	0.139398		UP	VQAQENAHGLSSSLQSNELVDKKCKSDIEKP	LSSSLQSNELVDK	NO
A2A3R5	RPS6	40S ribosomal protein S6	S	213	1.15088	1.40572	1.44623	0.652142	0.621289	1.05525	0.00408022	Yes	UP	AKRRRLSSLRASTSKSESSQK__________	RASTSKSESSQK_	NO		AGC/GRK/BARK/BARK1	26.167	S-244; Phosphorylated by p70S6K, stimulates cap-dependent translation, rapamycin-resistance
A2A3R5	RPS6	40S ribosomal protein S6	S	216	1.15088	1.40572	1.44623	0.652142	0.621289	1.05525	0.00408022	Yes	UP	RRLSSLRASTSKSESSQK_____________	TSKSESSQK____	NO		Other/PLK	43.117	S-247;
P46937	YAP1	Transcriptional coactivator YAP1 (Yes-associated protein 1) (Protein yorkie homolog) (Yes-associated protein YAP65 homolog)	S	362	2.02687	1.39462	0.63931	1.17153	0.0384359	1.05415	0.0354453	Yes	UP	FLNSGTYHSRDESTDSGLSMSSYSVPRTPDD	RDESTDSGLSMSS	NO		AGC/GRK/BARK/BARK1	31.619
E9PDI4	LAD1	Ladinin-1 (Lad-1)	S	408	2.79815	0.532367	0.193024	0.513895	1.23304	1.0541	0.0873869		UP	KPKKENSETTLTRSASMKLPDNTVKLGEKLE	TLTRSASMKLPDN	NO
F5GXG5	EXPH5	Exophilin-5 (Fragment)	T	160	NaN	1.29555	0.810713	NaN	NaN	1.05313	0.144033		UP	ATGHFTARSLHFPATTQSKSGFIPPRHQQSP	LHFPATTQSKSGF	NO
Q92870	APBB2	Amyloid beta A4 precursor protein-binding family B member 2 (Protein Fe65-like 1)	S	113	1.05929	1.08549	1.16433	1.38515	0.563817	1.05162	0.00145424	Yes	UP	RKAAEQGQQDPNKNLSPTAVINITSEKLEGK	DPNKNLSPTAVIN	YES		Other/PLK	28.558
A2A2Y8	COL17A1	Collagen alpha-1(XVII) chain	S	61	2.67667	0.392757	0.632316	1.03288	0.521577	1.05124	0.0666574		UP	LGGGSRLEKQSLTHGSSGYINSTGSTRGHAS	QSLTHGSSGYINS	NO
P02545	LMNA	Prelamin-A/C [Cleaved into: Lamin-A/C (70 kDa lamin) (Renal carcinoma antigen NY-REN-32)]	S	423	0.667756	1.22527	1.2587	NaN	NaN	1.05058	0.0317054	Yes	UP	QTQGGGSVTKKRKLESTESRSSFSQHARTSG	KKRKLESTESRSS	NO		AGC/GRK/BARK/BARK1	31.667
Q9H6S3	EPS8L2	Epidermal growth factor receptor kinase substrate 8-like protein 2 (EPS8-like protein 2) (Epidermal growth factor receptor pathway substrate 8-related protein 2) (EPS8-related protein 2)	S	479	0.0927488	1.22231	1.35391	1.04124	1.52687	1.04742	0.0141064	Yes	UP	VSPVSRQSIRNSQKHSPTSEPTPPGDALPPV	RNSQKHSPTSEPT	YES		CMGC/MAPK/JNK/JNK2	34.824
O60716	CTNND1	Catenin delta-1 (Cadherin-associated Src substrate) (CAS) (p120 catenin) (p120(ctn)) (p120(cas))	S	855	1.18307	0.982729	0.710567	0.820077	1.53621	1.04653	0.00200837	Yes	UP	KSDFQVNLNNASRSQSSHSYDDSTLPLIDRN	NASRSQSSHSYDD	NO		CAMK/MAPKAPK	22.649	S-861
O15021	MAST4	Microtubule-associated serine/threonine-protein kinase 4 (EC 2.7.11.1)	S	63	1.41765	NaN	NaN	0.563646	1.15791	1.0464	0.0536895		UP	ALPRPHSPLSAHAGNSPQDSPRNFSPSASAH	SAHAGNSPQDSPR	YES
Q9C0C2	TNKS1BP1	182 kDa tankyrase-1-binding protein	S	435	NaN	0.903193	0.884567	1.34869	NaN	1.04548	0.020411	Yes	UP	TLDAQDRSFGTRPLSSGFSPEEAQQQDEEFE	GTRPLSSGFSPEE	NO		AGC/GRK/BARK/BARK1	22.905
Q5SYE7	NHSL1	NHS-like protein 1	S	1229	1.14385	1.22052	0.878454	1.09038	0.887367	1.04411	0.000111174	Yes	UP	VEPAENVSEALRAVPSPTTGEEGSVHSREAK	ALRAVPSPTTGEE	YES		CMGC/MAPK/JNK/JNK2	32.559
P51636	CAV2	Caveolin-2	S	36	1.04488	0.921436	1.23882	0.735002	1.27125	1.04228	0.00047905	Yes	UP	HHSGLEYADPEKFADSDQDRDPHRLNSHLKD	PEKFADSDQDRDP	NO		CK1/VRK/VRK2	23.75
B8ZZQ6	PTMA	Prothymosin alpha	T	103	0.222805	NaN	NaN	-0.0596603	2.96038	1.04118	0.392673		UP	AEDDEDDDVDTKKQKTDEDD___________	DTKKQKTDEDD__	NO
Q15154	PCM1	Pericentriolar material 1 protein (PCM-1) (hPCM-1)	S	644	0.430392	1.42863	NaN	1.25659	NaN	1.03854	0.0778705		UP	EEEGVSGASLSSHRSSLVDEHPEDAEFEQKI	LSSHRSSLVDEHP	NO
J3KPS2	FAM83H	Protein FAM83H (Fragment)	S	608	1.19566	1.06143	1.12671	0.930397	0.857391	1.03432	7.6669e-05	Yes	UP	ESKGSPTSAYPERKGSPTPGFSTRRGSPTTG	YPERKGSPTPGFS	YES		CMGC/DYRK/DYRK2	28.944
M0R201	LIPE	Hormone-sensitive lipase (Fragment)	S	128	0.658646	0.663572	NaN	NaN	1.77794	1.03339	0.108975		UP	GLSALPLSEPMRRSVSEAALAQPQGPLGTDS	PMRRSVSEAALAQ	NO
M0QZH1	SMG9	Protein SMG9 (Fragment)	S	4	NaN	NaN	NaN	2.00856	0.0581726	1.03337	0.481567		UP	____________MSESGHSQPGLYGIERRRR	___MSESGHSQPG	NO
A2A3R5	RPS6	40S ribosomal protein S6	S	209	-0.301373	1.32256	1.82404	0.783247	1.53537	1.03277	0.0509653		UP	QEQIAKRRRLSSLRASTSKSESSQK______	LSSLRASTSKSES	NO				S-241;
Q15424	SAFB	Scaffold attachment factor B1 (SAF-B) (SAF-B1) (HSP27 estrogen response element-TATA box-binding protein) (HSP27 ERE-TATA-binding protein)	S	11	1.76128	NaN	0.658788	0.674551	NaN	1.03154	0.105669		UP	_____MAETLSGLGDSGAAGAAALSSASSET	LSGLGDSGAAGAA	NO
Q15154	PCM1	Pericentriolar material 1 protein (PCM-1) (hPCM-1)	S	159	0.824727	1.41397	0.491632	1.38405	NaN	1.0286	0.0195191	Yes	UP	LPMQINTNKSKDASTSPPNRETIGSAQCKEL	SKDASTSPPNRET	YES		CMGC/MAPK/JNK/JNK2	38.706
P13807	GYS1	Glycogen [starch] synthase, muscle (EC 2.4.1.11)	S	577	1.3984	1.3774	1.41473	0.969454	-0.0288521	1.02623	0.0206303	Yes	UP	NEADAAQGYRYPRPASVPPSPSLSRHSSPHQ	RYPRPASVPPSPS	NO		AGC/GRK/BARK/BARK1	24.214
Q53SF7	COBLL1	Cordon-bleu protein-like 1	S	256	2.26823	0.786262	0.475174	0.306612	1.29389	1.02603	0.0438552	Yes	UP	FSFFQRSKKKRDQTASAPATPLVNKHRPTFT	KRDQTASAPATPL	NO		AGC/GRK/BARK/BARK1	20.929
A0A0C4DGG1	PACSIN3	Protein kinase C and casein kinase substrate in neurons protein 3 (Fragment)	S	276	NaN	1.05714	0.757818	0.869003	1.41642	1.0251	0.00574212	Yes	UP	FHELHRDLHQGIEAASDEEDLRWWRSTHGPG	QGIEAASDEEDLR	NO		CK1/VRK/VRK2	22.25
H0Y6Z4	MICAL1	[F-actin]-methionine sulfoxide oxidase MICAL1 (Fragment)	S	175	NaN	NaN	0.943416	NaN	1.09563	1.01953	0.0474368	Yes	UP	LGLIAYLSHFHSAFKSMAHSPGPVSQASPGT	FHSAFKSMAHSPG	NO		AGC/GRK/BARK/BARK1	23.357
Q00613	HSF1	Heat shock factor protein 1 (HSF 1) (Heat shock transcription factor 1) (HSTF 1)	T	369	NaN	0.778377	NaN	1.25972	NaN	1.01905	0.147648		UP	HTDTEGRPPSPPPTSTPEKCLSVACLDKNEL	SPPPTSTPEKCLS	YES
C9JWM1	RUNX1	Runt-related transcription factor 1 (Fragment)	S	35	NaN	-0.731302	2.7576	NaN	NaN	1.01315	0.66503		UP	DASTSRRFTPPSTALSPGKMSEALPLGAPDA	PPSTALSPGKMSE	YES
C9JWM1	RUNX1	Runt-related transcription factor 1 (Fragment)	T	28	NaN	-0.731302	2.7576	NaN	NaN	1.01315	0.66503		UP	YPQCFMRDASTSRRFTPPSTALSPGKMSEAL	STSRRFTPPSTAL	YES
H0Y2P0	CD44	CD44 antigen (Fragment)	S	266	1.05123	NaN	0.979004	1.00791	NaN	1.01272	0.000429252	Yes	UP	ASKSQEMVHLVNKESSETPDQFMTADETRNL	LVNKESSETPDQF	NO		AGC/GRK/BARK/BARK1	25.119
Q8NBJ4	GOLM1	Golgi membrane protein 1 (Golgi membrane protein GP73) (Golgi phosphoprotein 2)	S	181	NaN	NaN	NaN	0.310922	1.71444	1.01268	0.385788		UP	EVTKKGNEAVASRDLSENNDQRQQLQALSEP	VASRDLSENNDQR	NO
P62070	RRAS2	Ras-related protein R-Ras2 (Ras-like protein TC21) (Teratocarcinoma oncogene)	S	109	1.3376	0.944484	1.02415	0.841329	0.915337	1.01258	0.000302746	Yes	UP	LVRVIRKFQEQECPPSPEPTRKEKDKKGCHC	EQECPPSPEPTRK	YES		CMGC/MAPK/ERK/Erk1	28.875
Q6PJF5	RHBDF2	Inactive rhomboid protein 2 (iRhom2) (Rhomboid 5 homolog 2) (Rhomboid family member 2) (Rhomboid veinlet-like protein 5) (Rhomboid veinlet-like protein 6)	S	299	1.55208	NaN	NaN	0.544386	0.940922	1.01246	0.0745489		UP	SASYFRGIPHSASPVSPDGVQIPLKEYGRAP	HSASPVSPDGVQI	YES
Q9H788	SH2D4A	SH2 domain-containing protein 4A (Protein SH(2)A) (Protein phosphatase 1 regulatory subunit 38)	S	79	NaN	NaN	0.511691	1.51192	NaN	1.01181	0.292248		UP	EAEEPRKTHSEEFTNSLKTKSQYHDLQAPDN	SEEFTNSLKTKSQ	NO
Q9C0C2	TNKS1BP1	182 kDa tankyrase-1-binding protein	S	434	NaN	0.903193	0.884567	1.34869	0.91042	1.01172	0.00289897	Yes	UP	RTLDAQDRSFGTRPLSSGFSPEEAQQQDEEF	FGTRPLSSGFSPE	NO		AGC/GRK/BARK/BARK1	19.262
O14896	IRF6	Interferon regulatory factor 6 (IRF-6)	S	329	2.06636	1.06433	0.211866	0.774587	0.926454	1.00872	0.0286895	Yes	UP	DFTRSFDSGSVRLQISTPDIKDNIVAQLKQL	SVRLQISTPDIKD	NO		AGC/GRK/BARK/BARK1	23.786
P22626	HNRNPA2B1	Heterogeneous nuclear ribonucleoproteins A2/B1 (hnRNP A2/B1)	S	200	0.254352	1.19402	1.08973	0.803062	1.69502	1.00724	0.0131563	Yes	UP	QSSRSGRGGNFGFGDSRGGGGNFGPGPGSNF	NFGFGDSRGGGGN	NO		Other/PLK	17.253
O60271	SPAG9	C-Jun-amino-terminal kinase-interacting protein 4 (JIP-4) (JNK-interacting protein 4) (Cancer/testis antigen 89) (CT89) (Human lung cancer oncogene 6 protein) (HLC-6) (JNK-associated leucine-zipper protein) (JLP) (Mitogen-activated protein kinase 8-interacting protein 4) (Proliferation-inducing protein 6) (Protein highly expressed in testis) (PHET) (Sperm surface protein) (Sperm-associated antige…	S	268	0.551393	0.183582	-0.0814759	NaN	NaN	0.217833	0.357063		Unchanged	EPQKAVEQEDELSDVSQGGSKATTPASTANS	DELSDVSQGGSKA	NO
H3BP52	MGA	MAX gene-associated protein (Fragment)	S	56	1.03872	NaN	1.46375	0.513491	NaN	1.00532	0.0672769		UP	LVTNQDACALASSVSSPVKSKGKICLPADCT	LASSVSSPVKSKG	YES
J3KPS2	FAM83H	Protein FAM83H (Fragment)	S	651	1.09126	0.953898	1.28041	0.839557	0.845209	1.00207	0.000273715	Yes	UP	PERRGSPVPPVPERRSSPVPPVPERRGSLTL	PVPERRSSPVPPV	NO		AGC/GRK/BARK/BARK1	23.31
O15446	CD3EAP	DNA-directed RNA polymerase I subunit RPA34 (A34.5) (Antisense to ERCC-1 protein) (ASE-1) (CD3-epsilon-associated protein) (CAST) (CD3E-associated protein) (RNA polymerase I-associated factor PAF49)	S	287	1.25157	0.935309	1.36338	1.03921	0.419314	1.00176	0.00363978	Yes	UP	KQEQINTEPLEDTVLSPTKKRKRQKGTEGME	LEDTVLSPTKKRK	YES		CMGC/MAPK/JNK/JNK2	36
A0A0A0MT02	NELFE	Negative elongation factor E (Fragment)	S	115	1.05283	1.05596	1.43358	1.04348	0.416173	1.00041	0.00363823	Yes	UP	EKGPVPTFQPFQRSISADDDLQESSRRPQRK	PFQRSISADDDLQ	NO		CK1/VRK/VRK2	22
Q5VUA4	ZNF318	Zinc finger protein 318 (Endocrine regulatory protein)	S	688	1.55228	1.05499	1.29867	0.521553	0.568003	0.999099	0.00772756	Yes	UP	PHRLESREAHHSNTHSPEVSHPHPPSPVDPY	HHSNTHSPEVSHP	YES		CMGC/MAPK/JNK/JNK2	35.294
J3QRK0	ITGB4	Integrin beta-4 (Fragment)	S	65	2.38992	0.383607	NaN	0.697507	0.518226	0.997316	0.123228		UP	STTLPRDYSTLTSVSSHGELHRLNIPNPAQT	TLTSVSSHGELHR	NO
Q96N67	DOCK7	Dedicator of cytokinesis protein 7	S	910	1.16073	1.04411	NaN	0.95628	0.825133	0.996563	0.00077798	Yes	UP	RSLSNSNPDISGTPTSPDDEVRSIIGSKAMD	ISGTPTSPDDEVR	YES		CMGC/MAPK/JNK/JNK2	33.294
Q5T5P2	KIAA1217	Sickle tail protein homolog	S	950	1.67586	NaN	NaN	0.47747	0.824776	0.992702	0.108137			PRGDAPVDKVELSEDSPNSEQDLEKLGGKSP	VELSEDSPNSEQD	YES
Q14676	MDC1	Mediator of DNA damage checkpoint protein 1 (Nuclear factor with BRCT domains 1)	T	1407	0.763667	NaN	1.21897	NaN	NaN	0.991317	0.143705			AASDLEPFTPTDQSVTPEAIAQGGQSKTLRS	PTDQSVTPEAIAQ	YES
P20810	CAST	Calpastatin (Calpain inhibitor) (Sperm BS-17 component)	S	619	0.595122	0.970338	0.930573	0.642101	1.80788	0.989203	0.0105032	Yes		QSDKDLDDALDKLSDSLGQRQPDPDENKPME	LDKLSDSLGQRQP	NO
Q96D71	REPS1	RalBP1-associated Eps domain-containing protein 1 (RalBP1-interacting protein 1)	S	708	0.25084	1.04033	0.893544	1.30276	1.45281	0.988056	0.00905807	Yes		TPLAPPPKPVRRRLKSEDELRPEVDEHTQKT	VRRRLKSEDELRP	NO
E9PDI4	LAD1	Ladinin-1 (Lad-1)	S	369	NaN	0.480368	0.901715	0.668119	1.89368	0.98597	0.0519034			TLQVKIPSKEEEADMSSPTQRTYSSSLKRSS	EEEADMSSPTQRT	NO
E9PNR6	ARHGAP1	Rho GTPase-activating protein 1 (Fragment)	S	51	1.14476	0.82024	0.789137	0.726395	1.44843	0.985793	0.00194998	Yes		DEMPDFPKSDDSKSSSPELVTHLKWDDPYYD	DDSKSSSPELVTH	YES
A2A2Y8	COL17A1	Collagen alpha-1(XVII) chain	S	118	2.95524	0.423094	0.0314889	0.52095	0.979288	0.982012	0.129689			HVTRHAYEGSSSGNSSPEYPRKEFASSSTRG	SSSGNSSPEYPRK	YES
O60716	CTNND1	Catenin delta-1 (Cadherin-associated Src substrate) (CAS) (p120 catenin) (p120(ctn)) (p120(cas))	S	349	0.869792	0.625083	0.984017	1.04551	1.3833	0.981542	0.00135746	Yes		YYWAPLAQHERGSLASLDSLRKGGPPPPNWR	ERGSLASLDSLRK	NO
F8VZY9	KRT18	Keratin, type I cytoskeletal 18	S	42	1.7772	0.791272	0.727332	0.906121	0.703548	0.981094	0.00831184	Yes		RPVSSAASVYAGAGGSGSRISVSRSTSFRGG	YAGAGGSGSRISV	NO
Q9Y2L9	LRCH1	Leucine-rich repeat and calponin homology domain-containing protein 1 (Calponin homology domain-containing protein 1) (Neuronal protein 81) (NP81)	T	568	NaN	NaN	NaN	0.503857	1.45787	0.980864	0.288158			FLRPQRNLESIDPQFTIRRKMEQMREEKELV	SIDPQFTIRRKME	NO
Q14676	MDC1	Mediator of DNA damage checkpoint protein 1 (Nuclear factor with BRCT domains 1)	S	780	1.0404	0.862908	1.15037	1.12141	0.726257	0.98027	0.000265619	Yes		TQPFDTHLEAYGPCLSPPRAIPGDQHPESPV	AYGPCLSPPRAIP	YES
A0A087WZH7	0	Deleted.	S	27	0.622837	0.997834	1.02356	1.27047	NaN	0.978676	0.00525365			GEAAAERPGEAAVASSPSKANGQENGHVKVN	EAAVASSPSKANG	YES
H7C2F7	TRAPPC12	Trafficking protein particle complex subunit 12 (Fragment)	S	17	1.91907	1.00281	NaN	1.7311	-0.738811	0.978542	0.204542			PASGDGFEPQMVKSPSFGGASEASARTPPQV	QMVKSPSFGGASE	NO
F5GXF9	AFF1	AF4/FMR2 family member 1	S	588	NaN	-0.282123	0.0403782	3.86671	0.286903	0.977967	0.387593			APPEAPHPGKRSCQKSPAQQEPPQRQTVGTK	KRSCQKSPAQQEP	YES
Q03164	KMT2A	Histone-lysine N-methyltransferase 2A (Lysine N-methyltransferase 2A) (EC 2.1.1.43) (ALL-1) (CXXC-type zinc finger protein 7) (Myeloid/lymphoid or mixed-lineage leukemia) (Myeloid/lymphoid or mixed-lineage leukemia protein 1) (Trithorax-like protein) (Zinc finger protein HRX) [Cleaved into: MLL cleavage product N320 (N-terminal cleavage product of 320 kDa) (p320); MLL cleavage product C180 (C-ter…	S	1056	NaN	0.929412	NaN	1.26622	0.71215	0.96926	0.0265569	Yes		KSLKQTDQPKAQGQESDSSETSVRGPRIKHV	KAQGQESDSSETS	NO
F8VZY9	KRT18	Keratin, type I cytoskeletal 18	S	10	2.07618	0.618709	0.91787	0.263635	0.95397	0.966073	0.0336194	Yes		______MSFTTRSTFSTNYRSLGSVQAPSYG	TTRSTFSTNYRSL	NO
Q9C0C2	TNKS1BP1	182 kDa tankyrase-1-binding protein	S	475	1.21319	0.907583	0.712717	0.982145	1.00877	0.964881	0.000282509	Yes		LGEGSRDAGRPGERGSGGLFSPSTAHVPDGA	RPGERGSGGLFSP	NO
O60343	TBC1D4	TBC1 domain family member 4 (Akt substrate of 160 kDa) (AS160)	S	691	0.445515	0.990374	1.15894	1.09228	1.11732	0.960885	0.00188173	Yes		QCSDGEGRKRTSSTCSNESLSVGGTSVTPRR	RTSSTCSNESLSV	NO
Q5T5P2	KIAA1217	Sickle tail protein homolog	S	277	1.86247	0.712464	0.541345	NaN	0.722348	0.959657	0.0509134			GNATIPRDRISSLPVSRPISPSPSAILERRD	ISSLPVSRPISPS	NO
A0A0J9YWL0	AIM1	Absent in melanoma 1 protein	S	941	0.909658	NaN	NaN	1.00396	NaN	0.95681	0.0313476	Yes		LELGGETTPPLSTERSPEAVGSECPSRVLVQ	PLSTERSPEAVGS	YES
O60716	CTNND1	Catenin delta-1 (Cadherin-associated Src substrate) (CAS) (p120 catenin) (p120(ctn)) (p120(cas))	Y	859	1.00389	NaN	0.986616	0.877037	NaN	0.955848	0.00172229	Yes		QVNLNNASRSQSSHSYDDSTLPLIDRNQKSD	SQSSHSYDDSTLP	NO				Y-865
Q9UQ35	SRRM2	Serine/arginine repetitive matrix protein 2 (300 kDa nuclear matrix antigen) (Serine/arginine-rich splicing factor-related nuclear matrix protein of 300 kDa) (SR-related nuclear matrix protein of 300 kDa) (Ser/Arg-related nuclear matrix protein of 300 kDa) (Splicing coactivator subunit SRm300) (Tax-responsive enhancer element-binding protein 803) (TaxREB803)	S	424	2.02358	2.96064	-3.19199	3.06485	-0.105276	0.95036	0.46641			PEKLPQSSSSESSPPSPQPTKVSRHASSSPE	SESSPPSPQPTKV	YES
Q13428	TCOF1	Treacle protein (Treacher Collins syndrome protein)	S	160	NaN	-0.217608	1.43234	NaN	1.6363	0.950344	0.246836			GKTVANLLSGKSPRKSAEPSANTTLVSETEE	GKSPRKSAEPSAN	NO
Q9H6S3	EPS8L2	Epidermal growth factor receptor kinase substrate 8-like protein 2 (EPS8-like protein 2) (Epidermal growth factor receptor pathway substrate 8-related protein 2) (EPS8-related protein 2)	S	496	NaN	0.80554	1.59075	0.454071	NaN	0.950119	0.105616			TSEPTPPGDALPPVSSPHTHRGYQPTPAMAK	ALPPVSSPHTHRG	YES
A2A3R5	RPS6	40S ribosomal protein S6	S	205	-0.590463	1.32256	1.82404	0.783247	1.40614	0.949104	0.0861994			KEKRQEQIAKRRRLSSLRASTSKSESSQK__	KRRRLSSLRASTS	NO				S-236; Phosphorylated by p70S6K, induces cell growth
Q9BQG0	MYBBP1A	Myb-binding protein 1A	S	1159	1.91514	NaN	0.574133	1.40648	-0.102725	0.948257	0.123586			VQRPKLEKKDAKEIPSATQSPISKKRKKKGF	DAKEIPSATQSPI	NO
B4DGU4	CTNNB1	Catenin beta-1 (cDNA FLJ57878, highly similar to Beta-catenin)	S	668	NaN	1.03492	NaN	0.858936	NaN	0.946928	0.0589877			FRMSEDKPQDYKKRLSVELTSSLFRTEPMAW	DYKKRLSVELTSS	NO				S-675; Phosphorylated by PAK1/4, MEKK2, induces transcriptional activity
B4DGU4	CTNNB1	Catenin beta-1 (cDNA FLJ57878, highly similar to Beta-catenin)	S	673	NaN	1.03492	NaN	0.858936	NaN	0.946928	0.0589877			DKPQDYKKRLSVELTSSLFRTEPMAWNETAD	LSVELTSSLFRTE	NO				S-680;
Q14247	CTTN	Src substrate cortactin (Amplaxin) (Oncogene EMS1)	S	381	0.817378	0.889863	1.02512	0.848157	1.15248	0.9466	0.00011089	Yes		PVSPAPQPTEERLPSSPVYEDAASFKAELSY	EERLPSSPVYEDA	YES				S-418, induces interaction with N-WASP and WAVE2, altering cell adhesion, motility and cytoskeletal reorganisation.
Q9H9J4	USP42	Ubiquitin carboxyl-terminal hydrolase 42 (EC 3.4.19.12) (Deubiquitinating enzyme 42) (Ubiquitin thioesterase 42) (Ubiquitin-specific-processing protease 42)	S	856	0.793105	0.971222	0.839751	0.978635	1.14299	0.945141	0.000103298	Yes		EGPRDSALAEAPEGLSPAPPARSEEPCEQPL	EAPEGLSPAPPAR	YES
P41440	SLC19A1	Folate transporter 1 (FOLT) (Intestinal folate carrier 1) (IFC-1) (Placental folate transporter) (Reduced folate carrier protein) (RFC) (Solute carrier family 19 member 1)	S	225	NaN	NaN	1.24732	0.824727	0.755015	0.942354	0.0256194	Yes		LFFNRDDRGRCETSASELERMNPGPGGKLGH	RCETSASELERMN	NO
Q4KMP7	TBC1D10B	TBC1 domain family member 10B (Rab27A-GAP-beta)	S	132	1.0268	0.995738	1.06094	0.685716	NaN	0.942298	0.00165876	Yes		PGPVVTAEGLHPSLPSPTGNSTPLGSSKETR	LHPSLPSPTGNST	YES
E7EPE2	MDM2	E3 ubiquitin-protein ligase Mdm2 (Fragment)	S	197	0.0669503	NaN	NaN	1.81697	NaN	0.941959	0.476553			HLVSRPSTSSRRRAISETEENSDELSGERQR	SRRRAISETEENS	NO
E9PPY3	RRP8	Ribosomal RNA-processing protein 8	S	223	1.20864	NaN	NaN	0.674099	NaN	0.941371	0.176113			PDQAPAEAPTEKTEVSPVPRTDSHEARAGAL	TEKTEVSPVPRTD	YES
F8VZY9	KRT18	Keratin, type I cytoskeletal 18	S	7	1.5946	0.55817	0.778358	0.52677	1.24325	0.940229	0.0106102	Yes		_________MSFTTRSTFSTNYRSLGSVQAP	MSFTTRSTFSTNY	NO
A0A087WW74	SASH1	SAM and SH3 domain-containing protein 1	S	441	1.15665	NaN	0.807629	0.416191	1.37958	0.940015	0.0209351	Yes		APCLPVKRGSPASPTSPSDCPPALAPRPLSG	SPASPTSPSDCPP	YES
J3KPS2	FAM83H	Protein FAM83H (Fragment)	S	641	1.27685	0.668301	NaN	0.687419	1.12721	0.939946	0.00890397	Yes		EQKGSPTSAYPERRGSPVPPVPERRSSPVPP	YPERRGSPVPPVP	YES
Q01543	FLI1	Friend leukemia integration 1 transcription factor (Proto-oncogene Fli-1) (Transcription factor ERGB)	S	48	0.830661	NaN	1.10343	1.00863	0.800626	0.935836	0.000995515	Yes		RRGAWGNNMNSGLNKSPPLGGAQTISKNTEQ	NSGLNKSPPLGGA	YES
Q9P1Y5	CAMSAP3	Calmodulin-regulated spectrin-associated protein 3 (Protein Nezha)	S	361	1.60132	NaN	0.258874	NaN	NaN	0.930095	0.397965			PDFVQVKDLPDGHAASPRGTEASPPQNNSGS	PDGHAASPRGTEA	YES
O60271	SPAG9	C-Jun-amino-terminal kinase-interacting protein 4 (JIP-4) (JNK-interacting protein 4) (Cancer/testis antigen 89) (CT89) (Human lung cancer oncogene 6 protein) (HLC-6) (JNK-associated leucine-zipper protein) (JLP) (Mitogen-activated protein kinase 8-interacting protein 4) (Proliferation-inducing protein 6) (Protein highly expressed in testis) (PHET) (Sperm surface protein) (Sperm-associated antige…	S	733	0.356482	0.397365	-0.0353423	0.136585	0.187921	0.208602	0.0561508		Unchanged	GLDTEGSKQRSASQSSLDKLDQELKEQQKEL	RSASQSSLDKLDQ	NO
Q15154	PCM1	Pericentriolar material 1 protein (PCM-1) (hPCM-1)	S	1710	0.629193	1.06571	0.925714	0.871844	1.12343	0.923179	0.000435689	Yes		QTQTSEVYDGPKNVRSDISDQEEDEESEGCP	GPKNVRSDISDQE	NO
A0A0G2JRR0	EHMT2	Histone-lysine N-methyltransferase EHMT2 (Fragment)	S	865	0.675906	1.16813	NaN	NaN	NaN	0.922017	0.166059			SEKCKHSAEAIALEQSRLARLDPHPELLPEL	AIALEQSRLARLD	NO
Q76FK4	NOL8	Nucleolar protein 8 (Nucleolar protein Nop132)	S	822	1.64279	NaN	0.314984	1.28924	0.43995	0.921743	0.0651125			TDDRFRMDSRFLETDSEEEQEEVNEKKTAEE	RFLETDSEEEQEE	NO
P46937	YAP1	Transcriptional coactivator YAP1 (Yes-associated protein 1) (Protein yorkie homolog) (Yes-associated protein YAP65 homolog)	S	138	1.18606	0.784588	0.877871	0.901417	0.848687	0.919724	0.000187353	Yes		VRAHSSPASLQLGAVSPGTLTPTGVVSGPAA	LQLGAVSPGTLTP	YES
Q86W92	PPFIBP1	Liprin-beta-1 (Protein tyrosine phosphatase receptor type f polypeptide-interacting protein-binding protein 1) (PTPRF-interacting protein-binding protein 1) (hSGT2)	S	37	0.555031	NaN	1.28391	NaN	NaN	0.919472	0.240237			GSKALEYSNGIFDCQSPTSPFMGSLRALHLV	GIFDCQSPTSPFM	YES
Q86W92	PPFIBP1	Liprin-beta-1 (Protein tyrosine phosphatase receptor type f polypeptide-interacting protein-binding protein 1) (PTPRF-interacting protein-binding protein 1) (hSGT2)	S	40	0.555031	NaN	1.28391	NaN	NaN	0.919472	0.240237			ALEYSNGIFDCQSPTSPFMGSLRALHLVEDL	DCQSPTSPFMGSL	YES
Q9H788	SH2D4A	SH2 domain-containing protein 4A (Protein SH(2)A) (Protein phosphatase 1 regulatory subunit 38)	S	270	0.982802	1.04356	1.47614	0.897473	0.172831	0.91456	0.0122292	Yes		YPQKPLRNQGVVRTLSSSAQEDIIRWFKEEQ	GVVRTLSSSAQED	NO
Q86X29	LSR	Lipolysis-stimulated lipoprotein receptor	S	487	1.52351	0.999134	NaN	0.559834	0.565631	0.912028	0.0281075	Yes		SQASRERRLKKNLALSRESLVV_________	KKNLALSRESLVV	NO
Q86X29	LSR	Lipolysis-stimulated lipoprotein receptor	S	490	1.52351	0.999134	NaN	0.559834	0.565631	0.912028	0.0281075	Yes		SRERRLKKNLALSRESLVV____________	LALSRESLVV___	NO
F8VUY8	SLC38A2	Sodium-coupled neutral amino acid transporter 2	S	55	1.06943	NaN	1.35709	0.792022	0.426722	0.911314	0.0194117	Yes		HYADVDPENQNFLLESNLGKKKYETEFNSLD	QNFLLESNLGKKK	NO
E9PH18	DNAJB6	DnaJ homolog subfamily B member 6	S	162	0.447526	1.3344	1.18315	1.0708	0.517048	0.910584	0.0072037	Yes		PPRPASLLRHAPHCLSEEEGEQDRPRAPGPW	HAPHCLSEEEGEQ	NO
E7EVA0	MAP4	Microtubule-associated protein	S	806	0.395502	NaN	0.160588	2.17326	NaN	0.909782	0.288512			KPKQKRYSQPRAGGPSDDDNADKPKGHPFAA	PRAGGPSDDDNAD	NO
Q14247	CTTN	Src substrate cortactin (Amplaxin) (Oncogene EMS1)	S	368	0.934856	1.36183	0.905818	0.851279	0.493114	0.909378	0.00276189	Yes		KLEEQARAKTQTPPVSPAPQPTEERLPSSPV	TQTPPVSPAPQPT	YES				S-405, induces interaction with N-WASP and WAVE2, altering cell adhesion, motility and cytoskeletal reorganisation
O15021	MAST4	Microtubule-associated serine/threonine-protein kinase 4 (EC 2.7.11.1)	S	72	1.1155	0.4654	0.258753	0.89538	1.80859	0.908724	0.02857	Yes		SAHAGNSPQDSPRNFSPSASAHFSFARRTDG	DSPRNFSPSASAH	YES
A8MQ02	AFDN	Afadin	S	1158	0.758303	NaN	NaN	NaN	1.05718	0.907742	0.103873			GGKSAYASGTTAKITSVSTGNLCTEEQTPPP	TTAKITSVSTGNL	NO
Q8TES7	FBF1	Fas-binding factor 1 (FBF-1) (Protein albatross)	S	96	0.274888	NaN	0.0608036	1.41327	1.88039	0.907338	0.131016			LDGMDADILGLKKSNSAPSKKAAKDPGKGEL	GLKKSNSAPSKKA	NO
Q14669	TRIP12	E3 ubiquitin-protein ligase TRIP12 (EC 2.3.2.26) (E3 ubiquitin-protein ligase for Arf) (ULF) (HECT-type E3 ubiquitin transferase TRIP12) (Thyroid receptor-interacting protein 12) (TR-interacting protein 12) (TRIP-12)	S	1030	1.65718	0.973868	0.0859561	NaN	NaN	0.905669	0.184717			HSRDDSLDLSPQGRLSDVLKRKRLPKRGPRR	SPQGRLSDVLKRK	NO
B0QYA6	EIF3D	Eukaryotic translation initiation factor 3 subunit D (Fragment)	S	161	1.57075	NaN	NaN	0.238787	NaN	0.904771	0.403956			VRQKWDQKSQKPRDSSVEVRSDWEVKEE___	QKPRDSSVEVRSD	NO
A2A2Y8	COL17A1	Collagen alpha-1(XVII) chain	S	117	NaN	0.239642	NaN	NaN	1.56277	0.901207	0.403132			THVTRHAYEGSSSGNSSPEYPRKEFASSSTR	GSSSGNSSPEYPR	NO
E9PDI4	LAD1	Ladinin-1 (Lad-1)	S	286	3.45996	0.0082	0.483924	0.535356	0.0178844	0.901064	0.237541			SEKASIFEKALASEKSPTADAKPAPKRATAS	ALASEKSPTADAK	YES
Q8N7R7	CCNYL1	Cyclin-Y-like protein 1	S	42	1.13783	NaN	0.662163	NaN	NaN	0.899997	0.164474			TDVREKRKSNHLNHVSPGQLTKKYSSCSTIF	NHLNHVSPGQLTK	YES
A2A2Y8	COL17A1	Collagen alpha-1(XVII) chain	S	170	NaN	0.78115	0.656149	1.25852	NaN	0.898606	0.039276	Yes		WTELDDVKRLLKGSRSASVSPTRNSSNTLPI	LLKGSRSASVSPT	NO
Q8WXG6	MADD	MAP kinase-activating death domain protein (Differentially expressed in normal and neoplastic cells) (Insulinoma glucagonoma clone 20) (Rab3 GDP/GTP exchange factor)	S	156	NaN	NaN	0.659563	0.199876	0.572866	0.477435	0.0772653		Unchanged	SLQPLSADSTPDVNQSPRGKRRAKAGSRSRN	TPDVNQSPRGKRR	YES
P16144	ITGB4	Integrin beta-4 (GP150) (CD antigen CD104)	S	1356	1.95271	0.281194	0.611359	NaN	0.729531	0.893697	0.0920928			EDYDSFLMYSDDVLRSPSGSQRPSVSDDTEH	SDDVLRSPSGSQR	YES
Q8N163	CCAR2	Cell cycle and apoptosis regulator protein 2 (Cell division cycle and apoptosis regulator protein 2) (DBIRD complex subunit KIAA1967) (Deleted in breast cancer gene 1 protein) (DBC-1) (DBC.1) (NET35) (p30 DBC)	S	681	NaN	0.625831	1.27209	0.593593	1.08308	0.893648	0.013094	Yes		AKLEDSEVRSVASNQSEMEFSSLQDMPKELD	SVASNQSEMEFSS	NO
O14896	IRF6	Interferon regulatory factor 6 (IRF-6)	S	318	1.90893	0.508733	NaN	0.750178	0.406426	0.893566	0.0816193			VARMIYEMFSGDFTRSFDSGSVRLQISTPDI	SGDFTRSFDSGSV	NO
O14896	IRF6	Interferon regulatory factor 6 (IRF-6)	S	321	1.90893	0.508733	NaN	0.750178	0.406426	0.893566	0.0816193			MIYEMFSGDFTRSFDSGSVRLQISTPDIKDN	FTRSFDSGSVRLQ	NO
E9PDI4	LAD1	Ladinin-1 (Lad-1)	T	55	NaN	NaN	0.361268	NaN	1.42538	0.893327	0.341974			QERERRRRHRNLSSTTDDEAPRLSQNGDRQA	RNLSSTTDDEAPR	NO
Q9H3D4	TP63	Tumor protein 63 (p63) (Chronic ulcerative stomatitis protein) (CUSP) (Keratinocyte transcription factor KET) (Transformation-related protein 63) (TP63) (Tumor protein p73-like) (p73L) (p40) (p51)	S	369	2.17827	0.179511	NaN	0.315102	NaN	0.890961	0.301171			QKQTSIQSPSSYGNSSPPLNKMNSMNKLPSV	SSYGNSSPPLNKM	YES
C9JFM5	STX4	Syntaxin-4 (Fragment)	S	169	0.859652	NaN	NaN	NaN	0.918715	0.889183	0.0211357	Yes		KAIEPQKEEADENYNSVNTRMR_________	ADENYNSVNTRMR	NO
Q9BVJ6	UTP14A	U3 small nucleolar RNA-associated protein 14 homolog A (Antigen NY-CO-16) (Serologically defined colon cancer antigen 16)	S	385	NaN	NaN	0.805182	0.995738	0.865832	0.888917	0.00397429	Yes		REFEERRSLRKRSELSQDAEPAGSQETKDSG	RKRSELSQDAEPA	NO
Q96S55	WRNIP1	ATPase WRNIP1 (EC 3.6.1.3) (Werner helicase-interacting protein 1)	S	75	0.369606	0.966504	1.03807	0.881195	1.18866	0.888806	0.00309221	Yes		RAKGPSPPGAKRRRLSESSALKQPATPTAAE	AKRRRLSESSALK	NO
O60343	TBC1D4	TBC1 domain family member 4 (Akt substrate of 160 kDa) (AS160)	S	724	1.50259	1.03703	NaN	0.528871	0.479372	0.886965	0.0346785	Yes		WRQRIFLRVASPMNKSPSAMQQQDGLDRNEL	ASPMNKSPSAMQQ	YES
Q14676	MDC1	Mediator of DNA damage checkpoint protein 1 (Nuclear factor with BRCT domains 1)	T	1344	NaN	0.924784	0.810106	0.92524	NaN	0.88671	0.00186068	Yes		TSRATRCRTNRSSVKTPEPVVPTAPEPHPTT	NRSSVKTPEPVVP	YES				T-1608
H3BLW5	L1CAM	Neural cell adhesion molecule L1 (Fragment)	S	77	-0.803821	NaN	NaN	1.16639	2.29407	0.885546	0.431115			DSEARPMKDETFGEYSDNEEKAFGSSQPSLN	ETFGEYSDNEEKA	NO
Q9Y446	PKP3	Plakophilin-3	S	329	1.72731	0.14965	0.775861	1.01614	0.756209	0.885034	0.0254248	Yes		GFNSYGSHRTLQRLSSGFDDIDLPSAVKYLM	TLQRLSSGFDDID	NO				S-314
H7C1N2	COBL	Protein cordon-bleu (Fragment)	S	707	2.62733	0.579952	0.78267	0.663755	-0.231432	0.884454	0.133544			TQNPESRLQADPKPISPQQKSAHHEGRNPLG	ADPKPISPQQKSA	YES
Q15154	PCM1	Pericentriolar material 1 protein (PCM-1) (hPCM-1)	S	65	0.894061	1.08216	0.530281	1.28179	0.633569	0.884371	0.00311372	Yes		KKFGVESDKRVTNDISPESSPGVGRRRTKTP	RVTNDISPESSPG	YES
A0A087WW74	SASH1	SAM and SH3 domain-containing protein 1	S	438	1.15665	NaN	0.807629	NaN	0.680706	0.881663	0.0250722	Yes		SPDAPCLPVKRGSPASPTSPSDCPPALAPRP	KRGSPASPTSPSD	YES
Q96EV2	RBM33	RNA-binding protein 33 (Proline-rich protein 8) (RNA-binding motif protein 33)	S	8	1.34562	1.44642	0.0994017	1.50467	0.00920484	0.881063	0.060005			________MAAALGASGGAGAGDDDFDQFDK	AAALGASGGAGAG	NO
Q8N3C0	ASCC3	Activating signal cointegrator 1 complex subunit 3 (EC 3.6.4.12) (ASC-1 complex subunit p200) (ASC1p200) (Helicase, ATP binding 1) (Trip4 complex subunit p200)	S	298	0.734222	NaN	1.03579	0.86845	NaN	0.879486	0.00969419	Yes		LLQNRITIVDRFLNSSNDHRFQALQDNCKKI	DRFLNSSNDHRFQ	NO
Q9NW13	RBM28	RNA-binding protein 28 (RNA-binding motif protein 28)	S	571	0.0982848	0.772561	0.472109	0.75745	2.29626	0.879333	0.0788583			PKPQINQWKQEKQQLSSEQVSRKKAKGNKTE	QEKQQLSSEQVSR	NO
J3KP30	DNTTIP2	Deoxynucleotidyltransferase terminal-interacting protein 2	T	341	NaN	0.636451	0.913488	1.08746	NaN	0.879134	0.021594	Yes		LQDTSLQQLVSQRHSTPQNKNAVSVHSNLNS	VSQRHSTPQNKNA	YES
Q9NQW6	ANLN	Anillin	S	525	NaN	0.729183	1.02268	NaN	NaN	0.875933	0.105675			IREIEMSVDDDDINSSKVINDLFSDVLEEGE	DDDINSSKVINDL	NO
E9PDI4	LAD1	Ladinin-1 (Lad-1)	S	135	NaN	NaN	1.42186	0.328722	NaN	0.875292	0.355361			QAPIQERLEAEEGRNSLSPVQATQKPLVSKK	AEEGRNSLSPVQA	NO
O60343	TBC1D4	TBC1 domain family member 4 (Akt substrate of 160 kDa) (AS160)	S	673	1.42229	1.06764	0.220396	0.823423	0.839983	0.874746	0.0111522	Yes		DGRAQGVRSPLLRQSSSEQCSDGEGRKRTSS	PLLRQSSSEQCSD	NO
F5GXG5	EXPH5	Exophilin-5 (Fragment)	S	518	NaN	0.861638	0.552664	1.20983	NaN	0.87471	0.0440073	Yes		NILVTEVNNEKDLNESISEEDKQLSKMDQTN	EKDLNESISEEDK	NO
E5RHA3	ERICH1	Glutamate-rich protein 1	S	144	0.956429	0.896621	NaN	0.862035	0.764273	0.869839	0.000216484	Yes		EEDVKDTREEDGADASEEDLTRARQEEGADA	EDGADASEEDLTR	NO
O95297	MPZL1	Myelin protein zero-like protein 1 (Protein zero-related)	Y	139	1.06874	NaN	0.580504	1.29784	0.529031	0.869028	0.0189673	Yes		GGHHSDKINKSESVVYADIRKN_________	KSESVVYADIRKN	NO
H0YEX2	TAF2	Transcription initiation factor TFIID subunit 2 (Fragment)	T	186	NaN	0.936892	NaN	0.797511	NaN	0.867202	0.0510507			CNISAHQQGVKRKSDTPLGSPLEPGQILEKN	VKRKSDTPLGSPL	YES
Q9Y446	PKP3	Plakophilin-3	S	198	1.03436	0.573278	0.506701	0.706641	1.51025	0.866246	0.00940877	Yes		GGVGSRADYDTLSLRSLRLGPGGLDDRYSLV	DTLSLRSLRLGPG	NO				S-183
Q96S55	WRNIP1	ATPase WRNIP1 (EC 3.6.1.3) (Werner helicase-interacting protein 1)	S	78	0.173127	0.858299	1.09139	0.906968	1.28525	0.863006	0.0101394	Yes		GPSPPGAKRRRLSESSALKQPATPTAAESSE	RRLSESSALKQPA	NO
Q86U86	PBRM1	Protein polybromo-1 (hPB1) (BRG1-associated factor 180) (BAF180) (Polybromo-1D)	S	963	1.12479	0.506805	NaN	0.630499	1.18092	0.860754	0.0150899	Yes		DSSGAAGLSGLHRTYSQDCSFKNSMYHVGDY	GLHRTYSQDCSFK	NO
E7EUN2	AGAP1	Arf-GAP with GTPase, ANK repeat and PH domain-containing protein 1	S	99	0.85814	0.886511	1.14583	0.507617	0.888702	0.85736	0.00108929	Yes		GPRPRAWDFRTFRTRSTGQLELGRLRPCARG	RTFRTRSTGQLEL	NO
O60343	TBC1D4	TBC1 domain family member 4 (Akt substrate of 160 kDa) (AS160)	S	688	NaN	0.45133	0.884381	0.964584	1.12466	0.856239	0.00949498	Yes		SSEQCSDGEGRKRTSSTCSNESLSVGGTSVT	GRKRTSSTCSNES	NO
Q15424	SAFB	Scaffold attachment factor B1 (SAF-B) (SAF-B1) (HSP27 estrogen response element-TATA box-binding protein) (HSP27 ERE-TATA-binding protein)	S	158	0.615134	0.661476	NaN	0.721591	1.42349	0.855422	0.0206388	Yes		PENEKILDILGETCKSEPVKEESSELEQPFA	LGETCKSEPVKEE	NO
Q8TED9	AFAP1L1	Actin filament-associated protein 1-like 1 (AFAP1-like protein 1)	S	603	NaN	NaN	1.0799	0.933119	0.552029	0.855018	0.0322225	Yes		KSHRVDPQVKVKRHASSANQYKYGKNRAEED	KVKRHASSANQYK	NO
F5H1Y4	GOPC	Golgi-associated PDZ and coiled-coil motif containing protein transcript variant 3 (Golgi-associated PDZ and coiled-coil motif-containing protein)	S	280	0.737514	NaN	1.02712	0.799253	NaN	0.854628	0.0104524	Yes		PMQAPPGHDQDSLKKSQGVGPIRKVLLLKED	QDSLKKSQGVGPI	NO
A0A0G2JHC2	PPP1R18	Phostensin	S	145	0.830174	NaN	0.299542	NaN	1.42989	0.853201	0.120534			RDQSPKGRESREERLSPRETRERRLGIGGAQ	SREERLSPRETRE	YES
V9GYZ0	PANK2	HCG39342, isoform CRA_b (Pantothenate kinase 2, mitochondrial)	S	46	0.792439	0.872868	0.67337	1.06963	NaN	0.852078	0.00199132	Yes		DPEGRRQEPLRRRASSASVPAVGASAEGTRR	LRRRASSASVPAV	NO
J3KP75	PHACTR2	Phosphatase and actin regulator	S	510	NaN	0.600365	1.10082	NaN	NaN	0.850595	0.182144			QEIRQQIGTKLVRRLSQRPTTEELEQRNILK	KLVRRLSQRPTTE	NO
A8MQ02	AFDN	Afadin	S	1141	0.873813	0.8279	0.742772	0.664028	1.14102	0.849906	0.000470614	Yes		RADHRSSPNVANQPPSPGGKSAYASGTTAKI	VANQPPSPGGKSA	YES
Q9NQS7	INCENP	Inner centromere protein	T	213	1.00425	0.693677	NaN	NaN	NaN	0.848963	0.115173			PTPASATAPTSQGIPTSDEESTPKKSKARIL	TSQGIPTSDEEST	NO
J9JID7	0	Deleted.	S	420	0.858379	1.00942	1.01176	0.938474	0.416365	0.84688	0.00159764			SPSPSSRVTVSRATSSSSGSLSATGRLGRSK	VSRATSSSSGSLS	NO
O95684	FGFR1OP	FGFR1 oncogene partner	S	156	0.588517	0.85591	0.859274	0.849999	1.07923	0.846587	0.000404403	Yes		GPTTGEGALDLSDVHSPPKSPEGKTSAQTTP	DLSDVHSPPKSPE	YES
O95684	FGFR1OP	FGFR1 oncogene partner	S	160	0.588517	0.85591	0.859274	0.849999	1.07923	0.846587	0.000404403	Yes		GEGALDLSDVHSPPKSPEGKTSAQTTPSKKA	VHSPPKSPEGKTS	YES
Q5T200	ZC3H13	Zinc finger CCCH domain-containing protein 13	S	1210	NaN	0.324465	NaN	NaN	1.36156	0.843015	0.351069			NRSNRSHTSGRLRSPSNDSAHRSGDDQSGRK	GRLRSPSNDSAHR	NO
Q9P0L0	VAPA	Vesicle-associated membrane protein-associated protein A (VAMP-A) (VAMP-associated protein A) (VAP-A) (33 kDa VAMP-associated protein) (VAP-33)	S	259	1.32521	0.0912598	NaN	NaN	1.10793	0.841467	0.157412			EGLRLRKVAHSDKPGSTSTASFRDNVTSPLP	HSDKPGSTSTASF	NO
P15924	DSP	Desmoplakin (DP) (250/210 kDa paraneoplastic pemphigus antigen)	S	1401	1.69693	0.702569	0.580094	0.556993	0.663808	0.840079	0.0176637	Yes		LIDKTTLDKLLKGKKSVEEVASEIQPFLRGA	LLKGKKSVEEVAS	NO				S-2000
A0A0G2JNZ2	SCRIB	Protein scribble homolog	T	1545	1.03914	0.639788	NaN	NaN	NaN	0.839463	0.148664			RGPLERLAEAPSPAPTPSPTPVEDLGPQTST	APSPAPTPSPTPV	YES
A0A0G2JNZ2	SCRIB	Protein scribble homolog	S	35	1.29977	0.891575	-0.0231843	1.04411	0.979828	0.838421	0.0206185	Yes		RHCSLQAVPEEIYRYSRSLEELLLDANQLRE	EEIYRYSRSLEEL	NO
G3V2F1	RPS6KB2	Ribosomal protein S6 kinase beta-2	T	11	1.10702	0.601792	NaN	0.603976	1.03869	0.837869	0.00867535	Yes		_____MAAVFDLDLETEEGSEGEGEPELSPA	FDLDLETEEGSEG	NO
Q01970	PLCB3	1-phosphatidylinositol 4,5-bisphosphate phosphodiesterase beta-3 (EC 3.1.4.11) (Phosphoinositide phospholipase C-beta-3) (Phospholipase C-beta-3) (PLC-beta-3)	S	470	0.736215	1.02524	1.04689	0.938399	0.44185	0.837719	0.00177563	Yes		GEEVGLEKPSLEPQKSLGDEGLNRGPYVLGP	SLEPQKSLGDEGL	NO
J3QLL6	KCTD1	BTB/POZ domain-containing protein KCTD1 (Fragment)	S	12	1.04411	0.706995	0.952155	0.760519	0.721064	0.836969	0.000249614	Yes		____MSRPLITRSPASPLNNQGIPTPAQLTK	ITRSPASPLNNQG	YES
Q9NQW6	ANLN	Anillin	S	485	1.12565	0.97541	1.02568	1.32389	-0.268075	0.83651	0.0415168	Yes		QSTPLKKHQGVSKTQSLPVTEKVTENQIPAK	GVSKTQSLPVTEK	NO
Q5JWB9	TMEM230	Transmembrane protein 230 (Fragment)	S	24	1.42422	NaN	NaN	0.839153	0.23596	0.833112	0.135835			ATGIPSSKVKYSRLSSTDDGYIDLQFKKTPP	KYSRLSSTDDGYI	NO
E9PRL8	DHCR7	7-dehydrocholesterol reductase (Fragment)	S	14	0.470511	0.774165	0.893142	0.882447	1.14289	0.832632	0.00156923	Yes		__MAAKSQPNIPKAKSLDGVTNDRTASQGQW	NIPKAKSLDGVTN	NO
Q15149	PLEC	Plectin (PCN) (PLTN) (Hemidesmosomal protein 1) (HD1) (Plectin-1)	S	4259	0.0436244	-0.601869	-0.453439	6.39263	-1.21965	0.832259	0.585381			RSRSSSVGSSSSYPISPAVSRTQLASWSDPT	SSSYPISPAVSRT	YES
Q5VUA4	ZNF318	Zinc finger protein 318 (Endocrine regulatory protein)	S	698	0.713608	0.672199	1.34399	0.521553	0.906359	0.831542	0.00424949	Yes		HSNTHSPEVSHPHPPSPVDPYLLTKNSPPFL	SHPHPPSPVDPYL	YES
O14523	C2CD2L	C2 domain-containing protein 2-like (Transmembrane protein 24)	S	464	0.842456	NaN	0.819979	NaN	NaN	0.831218	0.00860669	Yes		VTTVQSRPRIDGKLDSPSRSPSKVEVTEKTT	IDGKLDSPSRSPS	YES
O14523	C2CD2L	C2 domain-containing protein 2-like (Transmembrane protein 24)	S	468	0.842456	NaN	0.819979	NaN	NaN	0.831218	0.00860669	Yes		QSRPRIDGKLDSPSRSPSKVEVTEKTTTVLS	LDSPSRSPSKVEV	YES
Q01970	PLCB3	1-phosphatidylinositol 4,5-bisphosphate phosphodiesterase beta-3 (EC 3.1.4.11) (Phosphoinositide phospholipase C-beta-3) (Phospholipase C-beta-3) (PLC-beta-3)	S	1040	NaN	0.529671	0.740625	NaN	1.22253	0.830943	0.0558406			KELQKILDRKRHNSISEAKMRDKHKKEAELT	KRHNSISEAKMRD	NO
C9JQV0	C7orf50	Uncharacterized protein C7orf50 (Fragment)	S	59	0.910579	0.710878	0.97517	0.734655	0.823345	0.830926	7.952e-05	Yes		GEAVLRPGLDAEPELSPEEQRVLERKLKKER	DAEPELSPEEQRV	YES
Q99549	MPHOSPH8	M-phase phosphoprotein 8 (Two hybrid-associated protein 3 with RanBPM) (Twa3)	S	188	0.74028	1.02623	0.632651	0.733094	1.02081	0.830614	0.000510468	Yes		AKAGKLKDKSKPDLESSLESLVFDLRTKKRI	SKPDLESSLESLV	NO
Q99549	MPHOSPH8	M-phase phosphoprotein 8 (Two hybrid-associated protein 3 with RanBPM) (Twa3)	S	189	0.74028	1.02623	0.632651	0.733094	1.02081	0.830614	0.000510468	Yes		KAGKLKDKSKPDLESSLESLVFDLRTKKRIS	KPDLESSLESLVF	NO
Q99549	MPHOSPH8	M-phase phosphoprotein 8 (Two hybrid-associated protein 3 with RanBPM) (Twa3)	S	192	0.74028	1.02623	0.632651	0.733094	1.02081	0.830614	0.000510468	Yes		KLKDKSKPDLESSLESLVFDLRTKKRISEAK	LESSLESLVFDLR	NO
E9PPY3	RRP8	Ribosomal RNA-processing protein 8	S	126	0.762051	0.942083	NaN	0.785927	NaN	0.83002	0.00459414	Yes		ERKKKCHKQALVGSDSAEDEKRKRKCQKHAP	ALVGSDSAEDEKR	NO
Q8N163	CCAR2	Cell cycle and apoptosis regulator protein 2 (Cell division cycle and apoptosis regulator protein 2) (DBIRD complex subunit KIAA1967) (Deleted in breast cancer gene 1 protein) (DBC-1) (DBC.1) (NET35) (p30 DBC)	S	678	NaN	0.625831	1.27209	0.308011	1.10992	0.828963	0.0332294	Yes		FAGAKLEDSEVRSVASNQSEMEFSSLQDMPK	EVRSVASNQSEME	NO
D6R9W2	GSTCD	Glutathione S-transferase C-terminal domain-containing protein	S	145	-0.472469	0.629287	NaN	NaN	2.32923	0.828683	0.416196			AKSKVHTQETSEGLDSSSKSLELKVAFSKLT	TSEGLDSSSKSLE	NO
H7BXT7	BET1L	BET1-like protein	S	9	0.547746	1.14861	1.00341	0.637935	0.797664	0.827072	0.00176946	Yes		_______MADWARAQSPGAVEEILDRENKRM	DWARAQSPGAVEE	YES
Q8ND76	CCNY	Cyclin-Y (Cyc-Y) (Cyclin box protein 1) (Cyclin fold protein 1) (cyclin-X)	T	277	NaN	NaN	0.802235	NaN	0.851339	0.826787	0.0188992	Yes		LRRSARKRSASADNLTLPRWSPAIIS_____	ASADNLTLPRWSP	NO
P18583	SON	Protein SON (Bax antagonist selected in saccharomyces 1) (BASS1) (Negative regulatory element-binding protein) (NRE-binding protein) (Protein DBP-5) (SON3)	S	94	0.972399	0.778293	0.405356	NaN	1.14931	0.82634	0.0139537	Yes		YKPDLKEGSRKSRCVSVQTDPTDEIPTKKSK	RKSRCVSVQTDPT	NO
B7Z4M1	RTN3	Reticulon	S	30	NaN	NaN	NaN	0.919454	0.729148	0.824301	0.0731643			SSSFGAEPSAPGGGGSPGACPALGTKSCSSS	APGGGGSPGACPA	YES
F5GZ78	PXN	Paxillin	T	130	1.42991	0.218223	NaN	NaN	NaN	0.824067	0.403587			VYSFPNKQKSAEPSPTVMSTSLGSNLSELDR	SAEPSPTVMSTSL	NO
O60716	CTNND1	Catenin delta-1 (Cadherin-associated Src substrate) (CAS) (p120 catenin) (p120(ctn)) (p120(cas))	S	858	0.894604	0.911116	0.0663972	0.737341	1.50955	0.823802	0.0233426	Yes		FQVNLNNASRSQSSHSYDDSTLPLIDRNQKS	RSQSSHSYDDSTL	NO				S-864
C9J3N8	HSPB1	Heat shock protein beta-1	S	31	0.271067	NaN	1.37411	NaN	NaN	0.82259	0.376008			TFESRAQLGGPEAAKSDETAAK_________	GPEAAKSDETAAK	NO
J3QRK0	ITGB4	Integrin beta-4 (Fragment)	S	64	1.47964	NaN	0.165273	NaN	NaN	0.822459	0.429185			HSTTLPRDYSTLTSVSSHGELHRLNIPNPAQ	STLTSVSSHGELH	NO
Q5SYE7	NHSL1	NHS-like protein 1	S	1382	0.814427	0.677711	0.960468	0.708408	0.95023	0.822249	0.000152767	Yes		VLGRRDSDDDHSRNHSPSPPVTPTGAAPSLA	DHSRNHSPSPPVT	YES
O95297	MPZL1	Myelin protein zero-like protein 1 (Protein zero-related)	S	80	0.668573	0.823668	0.963025	0.827575	NaN	0.82071	0.000852806	Yes		VLYRRKNSKRDYTGCSTSESLSPVKQAPRKS	RDYTGCSTSESLS	NO
A0A0J9YWL0	AIM1	Absent in melanoma 1 protein	S	511	1.01635	0.554638	0.900395	NaN	0.809499	0.820221	0.00359003	Yes		LRGESDRSKQPPPASSPTKRKGRSRALEAVP	QPPPASSPTKRKG	YES
A2A2Y8	COL17A1	Collagen alpha-1(XVII) chain	S	93	0.410775	0.792189	0.88518	0.840685	1.16505	0.818775	0.00247477	Yes		SSYRRAHSPASTLPNSPGSTFERKTHVTRHA	ASTLPNSPGSTFE	YES
Q9Y2L9	LRCH1	Leucine-rich repeat and calponin homology domain-containing protein 1 (Calponin homology domain-containing protein 1) (Neuronal protein 81) (NP81)	S	370	0.637749	NaN	0.813246	NaN	1.00286	0.817952	0.0162094	Yes		MEEEQIIKEDSCHRLSPVKGEFHQEFQPEPS	DSCHRLSPVKGEF	YES
O60343	TBC1D4	TBC1 domain family member 4 (Akt substrate of 160 kDa) (AS160)	S	341	0.569102	0.887291	0.594618	0.735436	1.30287	0.817863	0.00363604	Yes		VHEGSQKSQPRRRHASAPSHVQPSDSEKNRT	PRRRHASAPSHVQ	NO
J3KNG9	0	Deleted.	S	91	1.16954	0.806695	0.42977	0.609755	1.06764	0.816679	0.00406808			EDDSADRKAERTSPSSPAPLPHQEATPRASK	ERTSPSSPAPLPH	YES
Q9UDY2	TJP2	Tight junction protein ZO-2 (Tight junction protein 2) (Zona occludens protein 2) (Zonula occludens protein 2)	S	107	0.768502	0.762391	0.560387	0.892663	1.09687	0.816163	0.000754995	Yes		VVKRPRKVQVAALQASPPLDQDDRAFEVMDE	VAALQASPPLDQD	YES
A2A2Y8	COL17A1	Collagen alpha-1(XVII) chain	S	88	NaN	0.469157	1.1328	0.801159	0.858907	0.815505	0.00933395	Yes		GHASTSSYRRAHSPASTLPNSPGSTFERKTH	RAHSPASTLPNSP	NO
A0A087WV29	NAT10	RNA cytidine acetyltransferase (EC 2.3.1.-) (18S rRNA cytosine acetyltransferase) (N-acetyltransferase 10)	S	781	NaN	0.776273	0.853475	NaN	NaN	0.814874	0.0301348	Yes		VAAKDVVMEPTMKTLSDDLDEAAKEFQEKHK	PTMKTLSDDLDEA	NO
B8QGS9	PKP2	Truncated plakophilin-2	S	172	1.92733	0.466027	0.708208	0.502738	0.453814	0.811623	0.0454234	Yes		ERAHYTHSDYQYSQRSQAGHTLHHQESRRAA	YQYSQRSQAGHTL	NO
P23497	SP100	Nuclear autoantigen Sp-100 (Nuclear dot-associated Sp100 protein) (Speckled 100 kDa)	S	171	0.813853	1.16343	0.456623	NaN	NaN	0.811303	0.0578208			ESEEEEREERSGLQLSLEQGTGENSFRSLTW	RSGLQLSLEQGTG	NO
P17014	ZNF12	Zinc finger protein 12 (Gonadotropin-inducible ovary transcription repressor 3) (GIOT-3) (Zinc finger protein 325) (Zinc finger protein KOX3)	S	215	NaN	NaN	3.26119	-1.6412	NaN	0.809995	0.796821			KPYECNECGKFFSRLSYLTVHYRTHSGEKPY	KFFSRLSYLTVHY	NO
Q9Y232	CDYL	Chromodomain Y-like protein (CDY-like) (EC 2.3.1.48)	S	30	0.656542	0.917164	0.430898	1.22565	NaN	0.807562	0.018027	Yes		SPVKSRTAVDGFQSESPEKLDPVEQGQEDTV	DGFQSESPEKLDP	YES
Q15758	SLC1A5	Neutral amino acid transporter B(0) (ATB(0)) (Baboon M7 virus receptor) (RD114/simian type D retrovirus receptor) (Sodium-dependent neutral amino acid transporter type 2) (Solute carrier family 1 member 5)	T	266	0.864176	NaN	NaN	NaN	0.749718	0.806947	0.0450742	Yes		AGLLQNYVDRTESRSTEPELIQVKSELPLDP	RTESRSTEPELIQ	NO
Q15154	PCM1	Pericentriolar material 1 protein (PCM-1) (hPCM-1)	S	1713	NaN	1.09727	NaN	1.00813	0.30743	0.804277	0.0844007			TSEVYDGPKNVRSDISDQEEDEESEGCPVSI	NVRSDISDQEEDE	NO
Q92766	RREB1	Ras-responsive element-binding protein 1 (RREB-1) (Finger protein in nuclear bodies) (Raf-responsive zinc finger protein LZ321) (Zinc finger motif enhancer-binding protein 1) (Zep-1)	S	1167	NaN	1.03598	0.615972	0.7589	NaN	0.803616	0.0227373	Yes		KRGRKRGMRSRPRANSGGVDLDSSGEFASIE	SRPRANSGGVDLD	NO
A0A087WSV0	BCL2L12	Bcl-2-like protein 12	S	158	0.471968	0.865048	0.925248	0.749234	0.997722	0.801844	0.000953357	Yes		KLASDPALRSKLVRLSSDSFARLVELFCSRD	SKLVRLSSDSFAR	NO
P53814	SMTN	Smoothelin	T	360	1.44806	NaN	0.155052	NaN	NaN	0.801554	0.432092			ARLQDGTPQAALSPLTPARLLGPSLTSTTPA	AALSPLTPARLLG	YES
P53814	SMTN	Smoothelin	S	357	1.44806	NaN	0.155052	NaN	NaN	0.801554	0.432092			PMAARLQDGTPQAALSPLTPARLLGPSLTST	TPQAALSPLTPAR	YES
Q5VUA4	ZNF318	Zinc finger protein 318 (Endocrine regulatory protein)	S	709	0.724039	0.99834	1.00775	0.735869	0.540275	0.801255	0.000857297	Yes		PHPPSPVDPYLLTKNSPPFLKSDHPVGHISG	YLLTKNSPPFLKS	YES
H0Y6V4	PTPRK	Receptor-type tyrosine-protein phosphatase kappa (Fragment)	T	120	0.354678	1.10548	1.21163	0.519139	0.815326	0.80125	0.00818743	Yes		DVPRYLCEGTESPYQTGQLHPAIRVADLLQH	TESPYQTGQLHPA	NO
P49790	NUP153	Nuclear pore complex protein Nup153 (153 kDa nucleoporin) (Nucleoporin Nup153)	S	343	0.848398	NaN	0.711535	0.84149	NaN	0.800474	0.00307818	Yes		IPSIVSSPLNSPLDRSGIDITDFQAKREKVD	NSPLDRSGIDITD	NO
H7BXQ8	ARMC10	Armadillo repeat-containing protein 10	S	45	1.22866	0.372283	NaN	NaN	NaN	0.800474	0.312703			GRRRGDRELGIRSSKSAGALEEGTSEGQLCG	GIRSSKSAGALEE	NO
A0A087WZ06	STK3	Serine/threonine-protein kinase 3	S	274	NaN	NaN	NaN	0.915636	0.684828	0.800232	0.0911802			EDEEEEDGTMKRNATSPQVQRPSFMDYFDKQ	MKRNATSPQVQRP	YES
Q86UU0	BCL9L	B-cell CLL/lymphoma 9-like protein (B-cell lymphoma 9-like protein) (BCL9-like protein) (Protein BCL9-2)	S	934	0.332164	0.885496	2.16514	0.31823	0.299827	0.800172	0.0894823			ISINQMGSPGMGHLKSPTLSQVHSPLVTSPS	GMGHLKSPTLSQV	YES
F2Z2X4	XPO4	Exportin-4	S	521	0.872395	0.830174	0.783489	0.86758	0.639782	0.798684	4.85875e-05	Yes		RLHGQLQRHQQQLLASPGSSTVDNKMLDDLY	QQQLLASPGSSTV	YES
Q6WKZ4	RAB11FIP1	Rab11 family-interacting protein 1 (Rab11-FIP1) (Rab-coupling protein)	S	132	1.10299	NaN	0.49415	NaN	NaN	0.798572	0.231858			ESSSASDVMSHKRTASTDLKQLNQVNFTLPK	SHKRTASTDLKQL	NO
Q9Y2K7	KDM2A	Lysine-specific demethylase 2A (EC 1.14.11.27) (CXXC-type zinc finger protein 8) (F-box and leucine-rich repeat protein 11) (F-box protein FBL7) (F-box protein Lilina) (F-box/LRR-repeat protein 11) (JmjC domain-containing histone demethylation protein 1A) ([Histone-H3]-lysine-36 demethylase 1A)	T	713	1.44132	0.632641	0.985245	0.0768327	0.854283	0.798065	0.0233776	Yes		QAKVLRPLRSCDEPLTPPPHSPTSMLQLIHD	SCDEPLTPPPHSP	YES
Q9Y624	F11R	Junctional adhesion molecule A (JAM-A) (Junctional adhesion molecule 1) (JAM-1) (Platelet F11 receptor) (Platelet adhesion molecule 1) (PAM-1) (CD antigen CD321)	S	238	1.69131	0.491084	0.410582	0.704164	0.683553	0.796139	0.0260211	Yes		GTSSKKVIYSQPSARSEGEFKQTSSFLV___	SQPSARSEGEFKQ	NO
E9PHI6	DYNC1LI1	Cytoplasmic dynein 1 light intermediate chain 1	T	399	0.71984	0.5065	1.16204	NaN	NaN	0.796127	0.0540714			DRITRKPVTVSPTTPTSPTEGEAS_______	VSPTTPTSPTEGE	NO
O60716	CTNND1	Catenin delta-1 (Cadherin-associated Src substrate) (CAS) (p120 catenin) (p120(ctn)) (p120(cas))	S	346	0.804467	0.690462	0.744584	0.523361	1.21157	0.794888	0.00223977	Yes		SDQYYWAPLAQHERGSLASLDSLRKGGPPPP	AQHERGSLASLDS	NO
Q5FWF5	ESCO1	N-acetyltransferase ESCO1 (EC 2.3.1.-) (CTF7 homolog 1) (Establishment factor-like protein 1) (EFO1p) (hEFO1) (Establishment of cohesion 1 homolog 1) (ECO1 homolog 1) (ESO1 homolog 1)	S	412	1.16871	0.878921	0.787369	0.913875	0.221707	0.794116	0.00710177	Yes		SKFNSVQHNKLDSQVSPKLGLLRTSFSPPAL	KLDSQVSPKLGLL	YES
P28749	RBL1	Retinoblastoma-like protein 1 (107 kDa retinoblastoma-associated protein) (p107) (pRb1)	S	988	0.250113	NaN	NaN	1.33668	NaN	0.793398	0.382241			PGSPRRISQQHSIYISPHKNGSGLTPRSALL	QHSIYISPHKNGS	YES
Q9P1Y5	CAMSAP3	Calmodulin-regulated spectrin-associated protein 3 (Protein Nezha)	S	1101	NaN	0.123799	1.15782	0.452806	1.43815	0.793143	0.0800661			AHNNLGVKRPTSRAPSPSGLMSPSRLPGSRE	PTSRAPSPSGLMS	YES
O60716	CTNND1	Catenin delta-1 (Cadherin-associated Src substrate) (CAS) (p120 catenin) (p120(ctn)) (p120(cas))	S	352	0.487178	0.740453	0.851912	0.557582	1.32467	0.792359	0.00586531	Yes		APLAQHERGSLASLDSLRKGGPPPPNWRQPE	SLASLDSLRKGGP	NO
C9JRJ5	LIMD1	LIM domain-containing protein 1	S	239	0.32262	-0.0258819	NaN	2.0798	NaN	0.792181	0.348122			DHPLNHRQLSLSSSRSSEGSLGGQNSGIGGR	SLSSSRSSEGSLG	NO
C9JRJ5	LIMD1	LIM domain-containing protein 1	S	240	0.32262	-0.0258819	NaN	2.0798	NaN	0.792181	0.348122			HPLNHRQLSLSSSRSSEGSLGGQNSGIGGRS	LSSSRSSEGSLGG	NO
C9JRZ6	CHCHD3	MICOS complex subunit	S	50	0.927821	0.793438	0.669281	0.69332	0.873054	0.791383	9.24348e-05	Yes		RMKESSPSGSKSQRYSGAYGASVSDEELKRR	SKSQRYSGAYGAS	NO
Q15154	PCM1	Pericentriolar material 1 protein (PCM-1) (hPCM-1)	S	1903	-0.0836457	1.05582	NaN	1.37585	0.81619	0.791053	0.0858011			LVNDYEAESGNISQKSDEEDFVKVEDLPLKL	GNISQKSDEEDFV	NO
Q9H4L5	OSBPL3	Oxysterol-binding protein-related protein 3 (ORP-3) (OSBP-related protein 3)	S	273	1.25435	0.688136	0.604564	0.704429	0.697219	0.78974	0.00255509	Yes		IQVPKPFSGPVRLHSSNPNLSTLDFGEEKNY	PVRLHSSNPNLST	NO
P46937	YAP1	Transcriptional coactivator YAP1 (Yes-associated protein 1) (Protein yorkie homolog) (Yes-associated protein YAP65 homolog)	S	128	1.17025	0.766807	0.391986	0.901417	0.710166	0.788124	0.00342485	Yes		GTAGALTPQHVRAHSSPASLQLGAVSPGTLT	HVRAHSSPASLQL	YES
Q9C0B5	ZDHHC5	Palmitoyltransferase ZDHHC5 (EC 2.3.1.225) (Zinc finger DHHC domain-containing protein 5) (DHHC-5) (Zinc finger protein 375)	S	631	1.27566	NaN	0.300324	NaN	NaN	0.787993	0.352804			TYSKSNGQPKSLGSASPGPGQPPLSSPTRGG	KSLGSASPGPGQP	YES
P16144	ITGB4	Integrin beta-4 (GP150) (CD antigen CD104)	T	1460	2.07197	0.0970714	0.209678	NaN	0.772924	0.787911	0.18024			SVSSHDSRLTAGVPDTPTRLVFSALGPTSLR	TAGVPDTPTRLVF	YES
Q8WXG6	MADD	MAP kinase-activating death domain protein (Differentially expressed in normal and neoplastic cells) (Insulinoma glucagonoma clone 20) (Rab3 GDP/GTP exchange factor)	S	1158	NaN	NaN	0.123748	NaN	0.458327	0.291037	0.332116		Unchanged	GGEGSVHLASSRGTLSDSEIETNSATSTIFG	SSRGTLSDSEIET	NO
Q9UGI8	TES	Testin (TESS)	S	159	0.656817	NaN	NaN	0.700617	0.995995	0.784476	0.0179403	Yes		QLPAHDQDPSKCHELSPREVKEMEQFVKKYK	SKCHELSPREVKE	YES
O95297	MPZL1	Myelin protein zero-like protein 1 (Protein zero-related)	S	84	1.07567	1.00367	0.881162	0.932817	0.028543	0.784373	0.0149769	Yes		RKNSKRDYTGCSTSESLSPVKQAPRKSPSDT	GCSTSESLSPVKQ	NO
Q8N8S7	ENAH	Protein enabled homolog	S	125	0.666575	0.684011	1.22216	0.190931	1.15528	0.783791	0.0139902	Yes		VLNSQETGPTLPRQNSQLPAQVQNGPSQEEL	TLPRQNSQLPAQV	NO
F8WDT1	VPS50	Syndetin	S	15	1.27989	0.575893	0.564585	0.72465	0.773294	0.783662	0.0038786	Yes		_MQKIKSLMTRQGLKSPQESLSDLGAIESLR	TRQGLKSPQESLS	YES
Q15758	SLC1A5	Neutral amino acid transporter B(0) (ATB(0)) (Baboon M7 virus receptor) (RD114/simian type D retrovirus receptor) (Sodium-dependent neutral amino acid transporter type 2) (Solute carrier family 1 member 5)	S	265	1.25743	0.546759	0.490862	0.701061	0.916698	0.782563	0.0049983	Yes		GAGLLQNYVDRTESRSTEPELIQVKSELPLD	DRTESRSTEPELI	NO
Q15424	SAFB	Scaffold attachment factor B1 (SAF-B) (SAF-B1) (HSP27 estrogen response element-TATA box-binding protein) (HSP27 ERE-TATA-binding protein)	S	165	NaN	NaN	0.500116	NaN	1.06254	0.781325	0.219939			DILGETCKSEPVKEESSELEQPFAQDTSSVG	EPVKEESSELEQP	NO
G5E972	TMPO	Lamina-associated polypeptide 2, isoforms beta/gamma (Thymopoietin, isoform CRA_d)	S	345	0.32262	1.24233	0.697032	0.862114	NaN	0.781024	0.0263387	Yes		AAGRPLELSDFRMEESFSSKYVPKYVPLADV	DFRMEESFSSKYV	NO
Q96P48	ARAP1	Arf-GAP with Rho-GAP domain, ANK repeat and PH domain-containing protein 1 (Centaurin-delta-2) (Cnt-d2)	S	229	0.80719	1.69937	NaN	1.0273	-0.411209	0.780663	0.174319			EIPPKPVRLFPEFDDSDYDEVPEEGPGAPAR	FPEFDDSDYDEVP	NO
M0QZ82	PRKD2	Serine/threonine-protein kinase D2 (Fragment)	S	41	1.04831	0.680684	0.452353	NaN	0.93904	0.780096	0.0100293	Yes		SIPNNCSGARKRRLSSTSLASGHSVRLGTSE	RKRRLSSTSLASG	NO
Q8N556	AFAP1	Actin filament-associated protein 1 (110 kDa actin filament-associated protein) (AFAP-110)	S	752	0.173895	1.05783	1.27687	0.774081	0.614381	0.779412	0.01472	Yes		LGLAIEPKSGTSSPQSPVFRHRTLENSPISS	GTSSPQSPVFRHR	YES
O15021	MAST4	Microtubule-associated serine/threonine-protein kinase 4 (EC 2.7.11.1)	S	1176	1.09613	0.538041	0.491389	0.678072	1.08602	0.777929	0.0040875	Yes		APKLGGQRYRSGRRKSAGNIPLSPLARTPSP	RSGRRKSAGNIPL	NO
O75592	MYCBP2	E3 ubiquitin-protein ligase MYCBP2 (EC 2.3.2.27) (Myc-binding protein 2) (Pam/highwire/rpm-1 protein) (Protein associated with Myc) (RING-type E3 ubiquitin transferase MYCBP2)	S	1586	0.0851526	NaN	0.943361	NaN	1.30358	0.777364	0.164414			AYDGEVLLRSIVKQVSTENDSTLVHRFPLLV	SIVKQVSTENDST	NO
A0A087WZH7	0	Deleted.		77	NaN	NaN	1.08822	1.05714	0.185146	0.776836	0.119663			GSAPAADYesAAAGSGAASPSAAEKGEPAA	sAAAGSGAASPSA	NO
A0A087WW74	SASH1	SAM and SH3 domain-containing protein 1	S	109	0.319734	0.449746	1.8044	0.535257	0.773491	0.776526	0.0439481	Yes		RAVLLTAVELLQEYDSNSDQSGSQEKLLVDS	LLQEYDSNSDQSG	NO
A0A087WW74	SASH1	SAM and SH3 domain-containing protein 1	S	111	0.319734	0.449746	1.8044	0.535257	0.773491	0.776526	0.0439481	Yes		VLLTAVELLQEYDSNSDQSGSQEKLLVDSQG	QEYDSNSDQSGSQ	NO
Q8WXG6	MADD	MAP kinase-activating death domain protein (Differentially expressed in normal and neoplastic cells) (Insulinoma glucagonoma clone 20) (Rab3 GDP/GTP exchange factor)	S	775	NaN	-0.0175339	0.171791	0.0201999	NaN	0.0581523	0.42067		Unchanged	EGAQKLLRPNSLRLASDSDAESDSRASSPNS	NSLRLASDSDAES	NO
H7C155	RAF1	RAF proto-oncogene serine/threonine-protein kinase (Fragment)	T	520	1.14012	NaN	NaN	0.411643	NaN	0.775884	0.27942			HRAAHTEDINACTLTTSPRLPVF________	NACTLTTSPRLPV	NO
Q9UQ35	SRRM2	Serine/arginine repetitive matrix protein 2 (300 kDa nuclear matrix antigen) (Serine/arginine-rich splicing factor-related nuclear matrix protein of 300 kDa) (SR-related nuclear matrix protein of 300 kDa) (Ser/Arg-related nuclear matrix protein of 300 kDa) (Splicing coactivator subunit SRm300) (Tax-responsive enhancer element-binding protein 803) (TaxREB803)	S	1042	NaN	-0.153623	NaN	NaN	1.70214	0.774258	0.557302			QSCPGSLSLCAGVKSSTPPGESYFGVSSLQL	CAGVKSSTPPGES	NO
Q9UQ35	SRRM2	Serine/arginine repetitive matrix protein 2 (300 kDa nuclear matrix antigen) (Serine/arginine-rich splicing factor-related nuclear matrix protein of 300 kDa) (SR-related nuclear matrix protein of 300 kDa) (Ser/Arg-related nuclear matrix protein of 300 kDa) (Splicing coactivator subunit SRm300) (Tax-responsive enhancer element-binding protein 803) (TaxREB803)	T	1043	NaN	-0.153623	NaN	NaN	1.70214	0.774258	0.557302			SCPGSLSLCAGVKSSTPPGESYFGVSSLQLK	AGVKSSTPPGESY	YES
J3QRK0	ITGB4	Integrin beta-4 (Fragment)	S	62	NaN	NaN	0.0613001	1.48249	NaN	0.771894	0.473691			HSHSTTLPRDYSTLTSVSSHGELHRLNIPNP	DYSTLTSVSSHGE	NO
A0A087WZH7	0	Deleted.	S	46	0.498864	0.788602	1.16696	1.12188	0.279757	0.771211	0.0110826			ANGQENGHVKVNGDASPAAAESGAKEELQAN	KVNGDASPAAAES	YES
E9PKY8	PTS	6-pyruvoyl tetrahydrobiopterin synthase	S	19	0.140386	0.648281	0.831204	NaN	1.45965	0.769882	0.066408			EGGGRRCQAQVSRRISFSASHRLYSKFLSDE	QVSRRISFSASHR	NO
Q9C0C2	TNKS1BP1	182 kDa tankyrase-1-binding protein	S	52	0.886901	0.829281	0.644645	0.670206	0.809625	0.768132	8.28716e-05	Yes		AEERYESQEPLAGQESPLPLATREAALPILE	PLAGQESPLPLAT	YES
Q96BD0	SLCO4A1	Solute carrier organic anion transporter family member 4A1 (OATP4A1) (Colon organic anion transporter) (Organic anion transporter polypeptide-related protein 1) (OATP-RP1) (OATPRP1) (POAT) (Organic anion-transporting polypeptide E) (OATP-E) (Sodium-independent organic anion transporter E) (Solute carrier family 21 member 12)	S	43	NaN	0.991608	NaN	0.944559	0.366299	0.767489	0.0622824			PPSRRASPGTPLSPGSLRSAAHSPLDTSKQP	TPLSPGSLRSAAH	NO
Q9H9J4	USP42	Ubiquitin carboxyl-terminal hydrolase 42 (EC 3.4.19.12) (Deubiquitinating enzyme 42) (Ubiquitin thioesterase 42) (Ubiquitin-specific-processing protease 42)	S	1166	0.64441	NaN	NaN	0.888772	NaN	0.766591	0.10062			FHEHENGKSRKRRHDSVENSDSHVEKKARRS	RKRRHDSVENSDS	NO
A0A0G2JNZ2	SCRIB	Protein scribble homolog	S	1561	1.05026	NaN	0.481284	NaN	NaN	0.765771	0.226447			PSPTPVEDLGPQTSTSPGRLSPDFAEELRSL	GPQTSTSPGRLSP	YES
Q96K76	USP47	Ubiquitin carboxyl-terminal hydrolase 47 (EC 3.4.19.12) (Deubiquitinating enzyme 47) (Ubiquitin thioesterase 47) (Ubiquitin-specific-processing protease 47)	S	822	0.739675	0.778124	0.311023	1.23223	NaN	0.765263	0.026843	Yes		DSSKSTETSDFENIESPLNERDSSASVDNRE	DFENIESPLNERD	YES
Q8IY63	AMOTL1	Angiomotin-like protein 1	S	759	NaN	0.940806	NaN	NaN	0.586189	0.763498	0.145268			VPSIAAATGTHSRQTSLTSSQLAEEKKEEKT	THSRQTSLTSSQL	NO
Q12857	NFIA	Nuclear factor 1 A-type (NF1-A) (Nuclear factor 1/A) (CCAAT-box-binding transcription factor) (CTF) (Nuclear factor I/A) (NF-I/A) (NFI-A) (TGGCA-binding protein)	S	469	0.944933	NaN	0.581065	NaN	NaN	0.762999	0.149017			PDTKPPTTSTEGGAASPTSPILVPGIKVAAS	TEGGAASPTSPIL	YES
M0R2U7	HOMER3	Homer protein homolog 3 (Fragment)	S	159	1.33199	0.664119	0.999481	0.858299	-0.040682	0.762642	0.0289086	Yes		VSANGPGEEKLFRSQSADAPGPTERERLKKM	KLFRSQSADAPGP	NO
Q96PN7	TRERF1	Transcriptional-regulating factor 1 (Breast cancer anti-estrogen resistance 2) (Transcriptional-regulating protein 132) (Zinc finger protein rapa) (Zinc finger transcription factor TReP-132)	T	523	0.775935	0.786429	1.12425	0.82985	0.294438	0.762181	0.00462565	Yes		LLCRSNSIDGSNVTVTPGPGEQTVDVEPRIN	GSNVTVTPGPGEQ	YES
Q6PJF5	RHBDF2	Inactive rhomboid protein 2 (iRhom2) (Rhomboid 5 homolog 2) (Rhomboid family member 2) (Rhomboid veinlet-like protein 5) (Rhomboid veinlet-like protein 6)	S	356	NaN	0.609188	0.566271	0.355918	1.51618	0.76189	0.059573			GLGVVGNWLNRSYRRSISSTVQRQLESFDSH	NRSYRRSISSTVQ	NO
Q5VZK9	CARMIL1	F-actin-uncapping protein LRRC16A (CARMIL homolog) (Capping protein regulator and myosin 1 linker protein 1) (Capping protein, Arp2/3 and myosin-I linker homolog 1) (Capping protein, Arp2/3 and myosin-I linker protein 1) (Leucine-rich repeat-containing protein 16A)	S	1315	0.598746	NaN	0.620579	0.634129	1.19344	0.761723	0.0132032	Yes		RSSSKDGHQGSKSNDSGEEAEKEFIFV____	GSKSNDSGEEAEK	NO
Q504U8	EGFR	Receptor protein-tyrosine kinase (EC 2.7.10.1)	T	648	0.36614	0.682393	1.24277	0.41738	1.09931	0.761599	0.0126224	Yes		TLRRLLQERELVEPLTPSGEAPNQALLRILK	ELVEPLTPSGEAP	YES				also annotated as T669 and T693, phosphorylated by p38 MAPK, receptor internalisation.
A0A075B7F8	POM121C	Nuclear envelope pore membrane protein POM 121C	S	322	0.408386	1.04845	0.736004	0.627046	0.981879	0.760352	0.00290259	Yes		QIFLDGQENKRRRHDSSGSGHSAFEPLVASG	KRRRHDSSGSGHS	NO
G5E9V3	PHLDB2	Pleckstrin homology-like domain family B member 2 (Pleckstrin homology-like domain, family B, member 2, isoform CRA_b)	S	528	NaN	0.950842	NaN	NaN	0.568195	0.759518	0.157097			SLPDADLASCGSLSQSSASFFTPRSTRNDEL	CGSLSQSSASFFT	NO
J3KNG9	0	Deleted.	S	62	NaN	NaN	0.47317	0.300065	1.50328	0.758839	0.180736			DEASEAEGARALTQPSPVSTPSSVQFFLQED	RALTQPSPVSTPS	YES
Q9UBC2	EPS15L1	Epidermal growth factor receptor substrate 15-like 1 (Eps15-related protein) (Eps15R)	S	377	1.19182	NaN	0.324564	NaN	NaN	0.758189	0.330736			SERGTPGPDSSGSLGSGEFTGVKELDDISQE	SSGSLGSGEFTGV	NO
Q9NVD7	PARVA	Alpha-parvin (Actopaxin) (CH-ILKBP) (Calponin-like integrin-linked kinase-binding protein) (Matrix-remodeling-associated protein 2)	T	3	0.923872	0.592349	NaN	NaN	NaN	0.758111	0.13704			_____________MATSPQKSPSVPKSPTPK	____MATSPQKSP	NO
Q03164	KMT2A	Histone-lysine N-methyltransferase 2A (Lysine N-methyltransferase 2A) (EC 2.1.1.43) (ALL-1) (CXXC-type zinc finger protein 7) (Myeloid/lymphoid or mixed-lineage leukemia) (Myeloid/lymphoid or mixed-lineage leukemia protein 1) (Trithorax-like protein) (Zinc finger protein HRX) [Cleaved into: MLL cleavage product N320 (N-terminal cleavage product of 320 kDa) (p320); MLL cleavage product C180 (C-ter…	S	2998	0.825867	0.720191	1.01853	0.541713	0.676296	0.756519	0.00069071	Yes		DLTRNSSTPGLQVPVSPTVPIQNQKYVPNST	GLQVPVSPTVPIQ	YES
Q9P1Y6	PHRF1	PHD and RING finger domain-containing protein 1	T	917	NaN	0.676177	0.836656	NaN	NaN	0.756417	0.0672799			MSKLRGAVAAEGASDTEREEPTESQGLAARL	AEGASDTEREEPT	NO
J3KNG9	0	Deleted.	S	88	1.0256	0.27035	0.973186	NaN	NaN	0.756377	0.0898744			FLQEDDSADRKAERTSPSSPAPLPHQEATPR	RKAERTSPSSPAP	YES
E9PQP7	PPP6R3	Serine/threonine-protein phosphatase 6 regulatory subunit 3	S	292	0.896931	0.71352	0.592919	0.745969	0.832	0.756268	0.000130259	Yes		KRNTVDLVTTCHIHSSSDDEIDFKETGFSQD	TCHIHSSSDDEID	NO
P13807	GYS1	Glycogen [starch] synthase, muscle (EC 2.4.1.11)	S	581	1.3984	1.34363	0.0856345	0.969454	-0.0288521	0.753655	0.0692859			AAQGYRYPRPASVPPSPSLSRHSSPHQSEDE	PASVPPSPSLSRH	YES
P13807	GYS1	Glycogen [starch] synthase, muscle (EC 2.4.1.11)	S	583	1.3984	1.34363	0.0856345	0.969454	-0.0288521	0.753655	0.0692859			QGYRYPRPASVPPSPSLSRHSSPHQSEDEED	SVPPSPSLSRHSS	NO
Q9NQS7	INCENP	Inner centromere protein	S	218	1.00425	NaN	0.500606	NaN	NaN	0.752428	0.205604			ATAPTSQGIPTSDEESTPKKSKARILESITV	PTSDEESTPKKSK	NO
Q5VV41	ARHGEF16	Rho guanine nucleotide exchange factor 16 (Ephexin-4)	S	289	1.29502	0.737254	0.255736	0.0790197	1.39441	0.752288	0.0470417	Yes		IEPSELPLPGGGNRSSSVPHPFQVTLLRNSE	GGGNRSSSVPHPF	NO
Q9C0C2	TNKS1BP1	182 kDa tankyrase-1-binding protein	S	480	1.42261	0.652876	0.799847	0.826599	0.0551866	0.751424	0.0262352	Yes		RDAGRPGERGSGGLFSPSTAHVPDGALGQRD	GSGGLFSPSTAHV	YES
Q9H9J4	USP42	Ubiquitin carboxyl-terminal hydrolase 42 (EC 3.4.19.12) (Deubiquitinating enzyme 42) (Ubiquitin thioesterase 42) (Ubiquitin-specific-processing protease 42)	S	1247	0.870345	0.968054	0.413519	0.751464	NaN	0.750845	0.0084032	Yes		RHKKKKKKKKRHSRKSEDFVKDSELHLPRVT	KRHSRKSEDFVKD	NO
H7C5M1	RBM34	RNA-binding protein 34 (Fragment)	S	17	-0.147042	1.10521	1.11516	0.511164	1.16835	0.750568	0.0420438	Yes		VRMALEGMSKRKRKRSVQEGENPDDGVRGSP	KRKRKRSVQEGEN	NO
A0A087WZH7	0	Deleted.	S	170	0.539134	0.889162	0.510026	1.05998	0.753993	0.750459	0.00197624			KKRFSFKKSFKLSGFSFKKNKKEAGEGGEAE	FKLSGFSFKKNKK	NO
S4R3H4	ACIN1	Apoptotic chromatin condensation inducer in the nucleus	S	237	0.705403	0.71519	0.570272	0.576474	1.18347	0.750163	0.00263583	Yes		EEDDEEEEGDDEGQKSREAPILKEFKEEGEE	DDEGQKSREAPIL	NO
Q5SYE7	NHSL1	NHS-like protein 1	S	1384	0.814427	0.677711	0.960468	0.24732	1.04964	0.749913	0.00597153	Yes		GRRDSDDDHSRNHSPSPPVTPTGAAPSLASP	SRNHSPSPPVTPT	YES
B4DGU4	CTNNB1	Catenin beta-1 (cDNA FLJ57878, highly similar to Beta-catenin)	T	544	0.613249	NaN	NaN	NaN	0.885713	0.749481	0.114468			LVQLLVRAHQDTQRRTSMGGTQQQFVEGVRM	QDTQRRTSMGGTQ	NO				T-551;
Q05209	PTPN12	Tyrosine-protein phosphatase non-receptor type 12 (EC 3.1.3.48) (PTP-PEST) (Protein-tyrosine phosphatase G1) (PTPG1)	S	338	0.671565	NaN	0.82631	NaN	NaN	0.748937	0.0655363			NTLLNRGHAIKIKSASPCIADKISKPQELSS	IKIKSASPCIADK	YES
P46937	YAP1	Transcriptional coactivator YAP1 (Yes-associated protein 1) (Protein yorkie homolog) (Yes-associated protein YAP65 homolog)	S	359	0.666211	0.989866	0.742676	0.331247	1.01147	0.748294	0.00381955	Yes		SDPFLNSGTYHSRDESTDSGLSMSSYSVPRT	YHSRDESTDSGLS	NO
M0QXD6	GTF2F1	General transcription factor IIF subunit 1 (Fragment)	T	361	NaN	1.49692	NaN	NaN	-0.00158604	0.747668	0.500675			QSLSGKSTPQPPSGKTTPNSGDVQVTEDAVR	QPPSGKTTPNSGD	NO
Q2KHR3	QSER1	Glutamine and serine-rich protein 1	S	374	NaN	1.63096	NaN	NaN	-0.135929	0.747518	0.552935			KVSKADDRYSQSVIRSNSRLEDQVIGVALQA	SQSVIRSNSRLED	NO
Q8IVL1	NAV2	Neuron navigator 2 (EC 3.6.4.12) (Helicase APC down-regulated 1) (Pore membrane and/or filament-interacting-like protein 2) (Retinoic acid inducible in neuroblastoma 1) (Steerin-2) (Unc-53 homolog 2) (unc53H2)	S	224	-0.0983974	1.64358	0.781678	0.654435	NaN	0.745324	0.127963			KTRGGSTTANNRRSQSFNNYDKSKPVTSPPP	NNRRSQSFNNYDK	NO
O75592	MYCBP2	E3 ubiquitin-protein ligase MYCBP2 (EC 2.3.2.27) (Myc-binding protein 2) (Pam/highwire/rpm-1 protein) (Protein associated with Myc) (RING-type E3 ubiquitin transferase MYCBP2)	S	3893	0.70982	0.655718	0.680151	0.747087	0.931618	0.744879	0.000110197	Yes		GDAEPTPEQEEKALLSSPEGEEKATSDADLK	EEKALLSSPEGEE	NO
O75592	MYCBP2	E3 ubiquitin-protein ligase MYCBP2 (EC 2.3.2.27) (Myc-binding protein 2) (Pam/highwire/rpm-1 protein) (Protein associated with Myc) (RING-type E3 ubiquitin transferase MYCBP2)	S	3894	0.70982	0.655718	0.680151	0.747087	0.931618	0.744879	0.000110197	Yes		DAEPTPEQEEKALLSSPEGEEKATSDADLKE	EKALLSSPEGEEK	YES
Q5VZL5	ZMYM4	Zinc finger MYM-type protein 4 (Zinc finger protein 262)	S	242	-0.174735	1.45012	NaN	0.959251	NaN	0.744877	0.261681			YPFANKESIGSELGNSFASNIRIYesLDDE	GSELGNSFASNIR	NO
Q96PN7	TRERF1	Transcriptional-regulating factor 1 (Breast cancer anti-estrogen resistance 2) (Transcriptional-regulating protein 132) (Zinc finger protein rapa) (Zinc finger transcription factor TReP-132)	S	514	0.775935	0.786429	1.12425	0.742869	0.294438	0.744784	0.00488404	Yes		TPLTPTPRVLLCRSNSIDGSNVTVTPGPGEQ	LLCRSNSIDGSNV	NO
Q9Y282	ERGIC3	Endoplasmic reticulum-Golgi intermediate compartment protein 3 (Serologically defined breast cancer antigen NY-BR-84)	S	116	0.219339	0.695103	0.590397	NaN	1.46705	0.742973	0.0659061			HNLFKQRLDKDGIPVSSEAERHELGKVEVTV	KDGIPVSSEAERH	NO
E9PQP7	PPP6R3	Serine/threonine-protein phosphatase 6 regulatory subunit 3	S	291	0.869635	0.670931	0.659654	0.771294	NaN	0.742878	0.000628395	Yes		NKRNTVDLVTTCHIHSSSDDEIDFKETGFSQ	TTCHIHSSSDDEI	NO
Q6PJF5	RHBDF2	Inactive rhomboid protein 2 (iRhom2) (Rhomboid 5 homolog 2) (Rhomboid family member 2) (Rhomboid veinlet-like protein 5) (Rhomboid veinlet-like protein 6)	S	294	NaN	NaN	NaN	0.544386	0.940922	0.742654	0.166086			ESPPLSASYFRGIPHSASPVSPDGVQIPLKE	FRGIPHSASPVSP	NO
Q03164	KMT2A	Histone-lysine N-methyltransferase 2A (Lysine N-methyltransferase 2A) (EC 2.1.1.43) (ALL-1) (CXXC-type zinc finger protein 7) (Myeloid/lymphoid or mixed-lineage leukemia) (Myeloid/lymphoid or mixed-lineage leukemia protein 1) (Trithorax-like protein) (Zinc finger protein HRX) [Cleaved into: MLL cleavage product N320 (N-terminal cleavage product of 320 kDa) (p320); MLL cleavage product C180 (C-ter…	T	1807	0.874128	0.77104	0.685733	0.540523	0.834416	0.741168	0.000237477	Yes		KGPGEPDSPTPLHPPTPPILSTDRSREDSPE	TPLHPPTPPILST	YES
A0FGR8	ESYT2	Extended synaptotagmin-2 (E-Syt2) (Chr2Syt)	S	168	0.452279	0.885652	0.889289	0.518233	0.952964	0.739684	0.00214636	Yes		HISVKEPTPSIASDISLPIATQELRQRLRQL	SIASDISLPIATQ	NO
H7C228	L3MBTL2	Lethal(3)malignant brain tumor-like protein 2 (Fragment)	S	65	0.729531	0.817869	0.837274	0.846634	0.458089	0.737879	0.000537917	Yes		DREAGELPTSPLHLLSPGTPRSLDGSGSEPA	SPLHLLSPGTPRS	YES
Q9Y320	TMX2	Thioredoxin-related transmembrane protein 2 (Cell proliferation-inducing gene 26 protein) (Thioredoxin domain-containing protein 14)	S	173	0.726221	0.774418	NaN	0.736908	0.708986	0.736633	1.46267e-05	Yes		VGRYTDVSTRYKVSTSPLTKQLPTLILFQGG	RYKVSTSPLTKQL	YES
Q8TED9	AFAP1L1	Actin filament-associated protein 1-like 1 (AFAP1-like protein 1)	S	362	1.24525	NaN	NaN	0.227495	NaN	0.736373	0.384965			PLPVNCVSELRKRSPSIVASNQGRVLQKAKE	LRKRSPSIVASNQ	NO
B8QGS9	PKP2	Truncated plakophilin-2	S	197	1.51813	0.399554	0.821075	0.136979	0.802613	0.735671	0.0347322	Yes		ESRRAALLVPPRYARSEIVGVSRAGTTSRQR	PPRYARSEIVGVS	NO
Q8TE77	SSH3	Protein phosphatase Slingshot homolog 3 (EC 3.1.3.16) (EC 3.1.3.48) (SSH-like protein 3) (SSH-3L) (hSSH-3L)	S	70	NaN	NaN	NaN	0.486148	0.984759	0.735454	0.208064			DDAAEASSEPTEKAPSEEELHGDQTDFGQGS	PTEKAPSEEELHG	NO
Q14667	KIAA0100	Protein KIAA0100 (Antigen MLAA-22) (Breast cancer-overexpressed gene 1 protein)	S	248	0.55159	0.918463	NaN	NaN	NaN	0.735026	0.155697			QGLTRSSGVRRSFRKSPEHPVDDIDKMKERA	RRSFRKSPEHPVD	YES
G3V5F0	PNN	Pinin	S	66	1.55248	0.610322	1.12208	0.331132	0.0560262	0.734408	0.0529729			GGGRGRGSLLLRRGFSDSGGGPPAKQRDLEG	LLRRGFSDSGGGP	NO
Q9NZN4	EHD2	EH domain-containing protein 2 (PAST homolog 2)	S	334	1.22842	0.62938	0.629479	1.14763	0.0323886	0.73346	0.0272285	Yes		EIFYNLAPADGKLSGSKAKTWMVGTKLPNSV	DGKLSGSKAKTWM	NO
K7EQL6	USP32	Ubiquitin carboxyl-terminal hydrolase 32	S	1042	0.129877	NaN	-0.851999	3.44811	0.207578	0.733391	0.490681			LLSKSPSSLSANIISSPKGSPSSSRKSGTSC	SANIISSPKGSPS	YES
P78344	EIF4G2	Eukaryotic translation initiation factor 4 gamma 2 (eIF-4-gamma 2) (eIF-4G 2) (eIF4G 2) (Death-associated protein 5) (DAP-5) (p97)	S	16	0.756767	NaN	NaN	0.709908	NaN	0.733338	0.0203325	Yes		MESAIAEGGASRFSASSGGGGSRGAPQHYPK	ASRFSASSGGGGS	NO
Q9NQS7	INCENP	Inner centromere protein	S	197	1.00425	0.693677	0.500606	NaN	NaN	0.732844	0.0378146	Yes		HVTQLMSTEPLPRTLSPTPASATAPTSQGIP	PLPRTLSPTPASA	YES
A0A087X2D0	SRSF3	Serine/arginine-rich-splicing factor 3	S	5	NaN	NaN	NaN	0.462995	1.0026	0.732797	0.224586			___________MHRDSCPLDCKVYVGNLGNN	__MHRDSCPLDCK	NO
G3V2Q1	HNRNPC	Heterogeneous nuclear ribonucleoproteins C1/C2	S	120	0.966947	0.497638	NaN	NaN	NaN	0.732293	0.197416			YGSVTEHPSPSPLLSSSFDLDYDFQRDYYDR	PSPLLSSSFDLDY	NO
A2A2Y8	COL17A1	Collagen alpha-1(XVII) chain	S	79	NaN	0.678613	0.877712	NaN	0.640299	0.732208	0.00995001	Yes		YINSTGSTRGHASTSSYRRAHSPASTLPNSP	GHASTSSYRRAHS	NO
E9PHI6	DYNC1LI1	Cytoplasmic dynein 1 light intermediate chain 1	T	397	0.527971	0.5065	1.16204	NaN	NaN	0.732171	0.0764844			ELDRITRKPVTVSPTTPTSPTEGEAS_____	VTVSPTTPTSPTE	YES
E9PQP7	PPP6R3	Serine/threonine-protein phosphatase 6 regulatory subunit 3	S	293	0.88323	0.670931	0.526161	0.745969	0.832	0.731658	0.000312467	Yes		RNTVDLVTTCHIHSSSDDEIDFKETGFSQDS	CHIHSSSDDEIDF	NO
Q96P11	NSUN5	Probable 28S rRNA (cytosine-C(5))-methyltransferase (EC 2.1.1.-) (NOL1-related protein) (NOL1R) (NOL1/NOP2/Sun domain family member 5) (Williams-Beuren syndrome chromosomal region 20A protein)	S	444	0.588421	0.58477	0.669465	0.855113	0.956739	0.730902	0.000614174	Yes		SSASQAKASAPERTPSPAPKRKKRQQRAAAG	APERTPSPAPKRK	YES
Q96P11	NSUN5	Probable 28S rRNA (cytosine-C(5))-methyltransferase (EC 2.1.1.-) (NOL1-related protein) (NOL1R) (NOL1/NOP2/Sun domain family member 5) (Williams-Beuren syndrome chromosomal region 20A protein)	T	442	0.588421	0.58477	0.669465	0.855113	0.956739	0.730902	0.000614174	Yes		VPSSASQAKASAPERTPSPAPKRKKRQQRAA	ASAPERTPSPAPK	YES
P85037	FOXK1	Forkhead box protein K1 (Myocyte nuclear factor) (MNF)	S	60	2.18228	-0.126691	0.931811	1.44292	-0.779638	0.730136	0.242219			EEAPASPLRPLYPQISPLKIHIPEPDLRSMV	PLYPQISPLKIHI	YES
Q9P0K7	RAI14	Ankycorbin (Ankyrin repeat and coiled-coil structure-containing protein) (Novel retinal pigment epithelial cell protein) (Retinoic acid-induced protein 14)	S	306	NaN	NaN	0.241373	1.21884	NaN	0.730108	0.375538			RENKDRLSDSTTGADSLLDISSEADQQDLLS	STTGADSLLDISS	NO
Q13085	ACACA	Acetyl-CoA carboxylase 1 (ACC1) (EC 6.4.1.2) (ACC-alpha) [Includes: Biotin carboxylase (EC 6.3.4.14)]	S	85	1.79543	-0.196657	0.239907	1.65191	0.153719	0.728863	0.152575			ISNLVKLDLLEEKEGSLSPASVGSDTLSDLG	LEEKEGSLSPASV	NO
Q13085	ACACA	Acetyl-CoA carboxylase 1 (ACC1) (EC 6.4.1.2) (ACC-alpha) [Includes: Biotin carboxylase (EC 6.3.4.14)]	S	87	1.79543	-0.196657	0.239907	1.65191	0.153719	0.728863	0.152575			NLVKLDLLEEKEGSLSPASVGSDTLSDLGIS	EKEGSLSPASVGS	YES
Q92766	RREB1	Ras-responsive element-binding protein 1 (RREB-1) (Finger protein in nuclear bodies) (Raf-responsive zinc finger protein LZ321) (Zinc finger motif enhancer-binding protein 1) (Zep-1)	S	1219	NaN	NaN	0.794958	NaN	0.660703	0.72783	0.0585495			TQDEVAGAPADHHGPSDEEQGSPPEDKLLRA	ADHHGPSDEEQGS	NO
E9PMU9	ARFGAP2	ADP-ribosylation factor GTPase-activating protein 2 (Fragment)	S	75	-0.0585781	1.32843	0.667309	0.970338	NaN	0.726876	0.0902933			LSFIRYKDNPFSLGESFGSRWDTDAAWGMDR	PFSLGESFGSRWD	NO
O95297	MPZL1	Myelin protein zero-like protein 1 (Protein zero-related)	Y	117	NaN	0.630312	0.765376	0.778124	NaN	0.724604	0.00423216	Yes		LVKSLPSGSHQGPVIYAQLDHSGGHHSDKIN	HQGPVIYAQLDHS	NO
Q9H7E2	TDRD3	Tudor domain-containing protein 3	S	255	0.879627	NaN	NaN	0.568713	NaN	0.72417	0.13462			GPPLRGRGKGRGRIRSEDEEDLGNARPSAPS	GRGRIRSEDEEDL	NO
Q7Z6Z7	HUWE1	E3 ubiquitin-protein ligase HUWE1 (EC 2.3.2.26) (ARF-binding protein 1) (ARF-BP1) (HECT, UBA and WWE domain-containing protein 1) (HECT-type E3 ubiquitin transferase HUWE1) (Homologous to E6AP carboxyl terminus homologous protein 9) (HectH9) (Large structure of UREB1) (LASU1) (Mcl-1 ubiquitin ligase E3) (Mule) (Upstream regulatory element-binding protein 1) (URE-B1) (URE-binding protein 1)	S	2266	NaN	NaN	1.16191	0.286408	NaN	0.72416	0.346142			ETLSRIVNQPSSLFGSKSASSKNKSEQDAQG	PSSLFGSKSASSK	NO
F8VZY9	KRT18	Keratin, type I cytoskeletal 18	S	34	1.26634	0.310107	0.717572	0.362217	0.960553	0.723357	0.0160588	Yes		VQAPSYGARPVSSAASVYAGAGGSGSRISVS	PVSSAASVYAGAG	NO
P46937	YAP1	Transcriptional coactivator YAP1 (Yes-associated protein 1) (Protein yorkie homolog) (Yes-associated protein YAP65 homolog)	T	119	0.973134	0.726221	0.503548	0.765195	0.641019	0.721823	0.000728993	Yes		HSRQASTDAGTAGALTPQHVRAHSSPASLQL	GTAGALTPQHVRA	YES
Q9C0C2	TNKS1BP1	182 kDa tankyrase-1-binding protein	S	287	0.629566	0.762561	1.08351	0.318461	0.811093	0.721038	0.00446117	Yes		QDRVVGKPAQLGTQRSQEADVQDWEFRKRDS	QLGTQRSQEADVQ	NO
Q9H6S3	EPS8L2	Epidermal growth factor receptor kinase substrate 8-like protein 2 (EPS8-like protein 2) (Epidermal growth factor receptor pathway substrate 8-related protein 2) (EPS8-related protein 2)	S	495	0.916782	-0.719851	1.47674	NaN	1.2102	0.720966	0.240322			PTSEPTPPGDALPPVSSPHTHRGYQPTPAMA	DALPPVSSPHTHR	NO
O60271	SPAG9	C-Jun-amino-terminal kinase-interacting protein 4 (JIP-4) (JNK-interacting protein 4) (Cancer/testis antigen 89) (CT89) (Human lung cancer oncogene 6 protein) (HLC-6) (JNK-associated leucine-zipper protein) (JLP) (Mitogen-activated protein kinase 8-interacting protein 4) (Proliferation-inducing protein 6) (Protein highly expressed in testis) (PHET) (Sperm surface protein) (Sperm-associated antige…	S	732	0.334683	0.17031	0.069467	0.06226	NaN	0.15918	0.0871454		Unchanged	AGLDTEGSKQRSASQSSLDKLDQELKEQQKE	QRSASQSSLDKLD	NO
A0A087WZH7	0	Deleted.	S	128	NaN	0.800993	0.481525	NaN	0.878507	0.720342	0.0272846			AAEPGSPTAAEGEAASAASSTSSPKAEDGAT	AEGEAASAASSTS	NO
Q8N163	CCAR2	Cell cycle and apoptosis regulator protein 2 (Cell division cycle and apoptosis regulator protein 2) (DBIRD complex subunit KIAA1967) (Deleted in breast cancer gene 1 protein) (DBC-1) (DBC.1) (NET35) (p30 DBC)	S	627	0.701682	0.690015	0.764346	0.361881	1.07543	0.718671	0.0031874	Yes		EAPLKEDGLLPKPLSSGGEEEEKPRGEASED	LPKPLSSGGEEEE	NO
H7C1N2	COBL	Protein cordon-bleu (Fragment)	S	102	1.92702	0.375957	0.612615	0.434241	0.221926	0.714353	0.0822363			ELYAWDNRRETFRKSSLGNDETDKEKKKFLG	ETFRKSSLGNDET	NO
E9PHI6	DYNC1LI1	Cytoplasmic dynein 1 light intermediate chain 1	S	400	0.641454	0.503349	0.918824	0.567253	0.924947	0.711165	0.00131648	Yes		RITRKPVTVSPTTPTSPTEGEAS________	SPTTPTSPTEGEA	YES
Q9NQW6	ANLN	Anillin	S	54	1.10929	0.874758	0.90053	0.894527	-0.224905	0.710841	0.0403684	Yes		RARQPLSEASNQQPLSGGEEKSCTKPSPSKK	SNQQPLSGGEEKS	NO
Q96HA1	POM121	Nuclear envelope pore membrane protein POM 121 (Nuclear envelope pore membrane protein POM 121A) (Nucleoporin Nup121) (Pore membrane protein of 121 kDa)	S	81	0.65828	1.53869	1.06269	0.373063	-0.0822938	0.710085	0.0635367			IFLDGQENKRRRHDSSGSGHSAFEPLVANGV	RRRHDSSGSGHSA	NO
Q96HA1	POM121	Nuclear envelope pore membrane protein POM 121 (Nuclear envelope pore membrane protein POM 121A) (Nucleoporin Nup121) (Pore membrane protein of 121 kDa)	S	83	0.65828	1.53869	1.06269	0.373063	-0.0822938	0.710085	0.0635367			LDGQENKRRRHDSSGSGHSAFEPLVANGVPA	RHDSSGSGHSAFE	NO
E9PL53	SAAL1	Protein SAAL1 (Fragment)	S	6	0.762306	NaN	0.813347	0.552475	NaN	0.709376	0.0124262	Yes		__________MDRNPSPPPPGRDKEEEEEVA	_MDRNPSPPPPGR	YES
P52948	NUP98	Nuclear pore complex protein Nup98-Nup96 [Cleaved into: Nuclear pore complex protein Nup98 (98 kDa nucleoporin) (Nucleoporin Nup98) (Nup98); Nuclear pore complex protein Nup96 (96 kDa nucleoporin) (Nucleoporin Nup96) (Nup96)]	S	635	NaN	0.52647	NaN	0.892041	NaN	0.709255	0.160573			NLASPSEYPENGERFSFLSKPVDENHQQDGD	ENGERFSFLSKPV	NO
A8MQ02	AFDN	Afadin	T	1289	-0.00891452	1.57652	0.455159	NaN	0.813449	0.709054	0.124274			STSSQEHLNHSSKSVTPASTLTKSGPGRWKT	HSSKSVTPASTLT	YES
Q5VVC9	RPL11	60S ribosomal protein L11 (Fragment)	S	27	NaN	NaN	0.987331	0.357721	0.779422	0.708158	0.0621001			ELRIRKLCLNICVGESGDRLTRAAKVLEQLT	NICVGESGDRLTR	NO
E9PBY3	GALNT7	N-acetylgalactosaminyltransferase 7	S	103	0.662752	0.752577	NaN	NaN	NaN	0.707665	0.0403495	Yes		INKAKNEQEHHAGGDSQKDIMQRQYLTFKPQ	HHAGGDSQKDIMQ	NO
F2Z2K0	NSFL1C	NSFL1 cofactor p47	S	114	0.684011	0.588037	0.588834	0.642563	1.02477	0.705642	0.000991966	Yes		SERSGQQIVGPPRKKSPNELVDDLFKGAKEH	GPPRKKSPNELVD	YES
O60271	SPAG9	C-Jun-amino-terminal kinase-interacting protein 4 (JIP-4) (JNK-interacting protein 4) (Cancer/testis antigen 89) (CT89) (Human lung cancer oncogene 6 protein) (HLC-6) (JNK-associated leucine-zipper protein) (JLP) (Mitogen-activated protein kinase 8-interacting protein 4) (Proliferation-inducing protein 6) (Protein highly expressed in testis) (PHET) (Sperm surface protein) (Sperm-associated antige…	S	387	0.592923	NaN	0.348335	0.52306	-0.994145	0.117543	0.773958		Unchanged	NKAFDRNTESLFEELSSAGSGLIGDVDEGAD	SLFEELSSAGSGL	NO
H0Y555	PSMF1	Proteasome inhibitor PI31 subunit (Fragment)	S	13	0.801904	NaN	NaN	0.608241	NaN	0.705073	0.0868866			___XIHEQWEKANVSSPHREFPPATAREVDP	EKANVSSPHREFP	YES
Q9NZJ4	SACS	Sacsin (DnaJ homolog subfamily C member 29) (DNAJC29)	T	3511	0.702658	NaN	NaN	NaN	0.706794	0.704726	0.00186845	Yes		SRPEESSQSRDSAPSTPTSPTEFLTPGLRSI	RDSAPSTPTSPTE	YES
Q7Z434	MAVS	Mitochondrial antiviral-signaling protein (MAVS) (CARD adapter inducing interferon beta) (Cardif) (Interferon beta promoter stimulator protein 1) (IPS-1) (Putative NF-kappa-B-activating protein 031N) (Virus-induced-signaling adapter) (VISA)	S	81	0.540226	0.998845	0.820948	0.405775	0.754237	0.704006	0.00254027	Yes		TAGATSSLTPSRGPVSPSVSFQPLARSTPRA	PSRGPVSPSVSFQ	YES
Q8N163	CCAR2	Cell cycle and apoptosis regulator protein 2 (Cell division cycle and apoptosis regulator protein 2) (DBIRD complex subunit KIAA1967) (Deleted in breast cancer gene 1 protein) (DBC-1) (DBC.1) (NET35) (p30 DBC)	S	675	NaN	NaN	NaN	0.308011	1.09749	0.702749	0.325813			EEEFAGAKLEDSEVRSVASNQSEMEFSSLQD	EDSEVRSVASNQS	NO
P16144	ITGB4	Integrin beta-4 (GP150) (CD antigen CD104)	S	1358	NaN	0.739157	NaN	0.66512	NaN	0.702138	0.0335331	Yes		YDSFLMYSDDVLRSPSGSQRPSVSDDTEHLV	DVLRSPSGSQRPS	NO
Q9Y5Y0	FLVCR1	Feline leukemia virus subgroup C receptor-related protein 1 (Feline leukemia virus subgroup C receptor) (hFLVCR)	S	260	0.143655	NaN	NaN	NaN	1.26019	0.701921	0.427741			NIGITNVDVKAIPADSPTDQEPKTVMLSKQS	KAIPADSPTDQEP	YES
O75554	WBP4	WW domain-binding protein 4 (WBP-4) (Formin-binding protein 21) (WW domain-containing-binding protein 4)	S	241	0.603027	0.734742	0.631824	0.699552	0.833105	0.70045	6.62643e-05	Yes		PKIKFKEKNKNSDGGSDPETQKEKSIQKQNS	KNSDGGSDPETQK	NO
Q8IY63	AMOTL1	Angiomotin-like protein 1	S	743	1.00942	1.28327	1.1785	-1.64521	1.67595	0.700386	0.305499			KDAGKTDSSSLRPARSVPSIAAATGTHSRQT	SLRPARSVPSIAA	NO
H0YEX2	TAF2	Transcription initiation factor TFIID subunit 2 (Fragment)	S	190	0.789103	0.854315	0.912076	0.548239	0.396536	0.700054	0.00202694	Yes		AHQQGVKRKSDTPLGSPLEPGQILEKNEDSS	SDTPLGSPLEPGQ	YES
P16144	ITGB4	Integrin beta-4 (GP150) (CD antigen CD104)	S	21	1.67084	0.110764	0.263508	0.640436	0.807882	0.698686	0.0629619			HRMTTTSAAAYGTHLSPHVPHRVLSTSSTLT	AYGTHLSPHVPHR	YES
Q32MZ4	LRRFIP1	Leucine-rich repeat flightless-interacting protein 1 (LRR FLII-interacting protein 1) (GC-binding factor 2) (TAR RNA-interacting protein)	S	88	NaN	-0.0206624	NaN	0.321582	1.79461	0.698509	0.336452			AATLASLGGTSSRRGSGDTSISIDTEASIRE	TSSRRGSGDTSIS	NO
B7Z385	CAP2	Adenylyl cyclase-associated protein	S	197	-0.0930633	1.1001	0.710425	NaN	1.07631	0.698444	0.0870994			AQGGQTQSPTKSHTPSPTSPKSYPSQKHAPV	TKSHTPSPTSPKS	YES
O14681	EI24	Etoposide-induced protein 2.4 homolog (p53-induced gene 8 protein)	S	312	0.922122	1.03048	0.859195	0.783499	-0.108223	0.697414	0.0274074	Yes		LQSALSSSTSAEKFPSPHPSPAKLKATAGH_	SAEKFPSPHPSPA	YES
O95793	STAU1	Double-stranded RNA-binding protein Staufen homolog 1	S	197	NaN	NaN	0.766161	NaN	0.628096	0.697128	0.0628361			PRIKKKTKPIVKPQTSPEYGQGINPISRLAQ	IVKPQTSPEYGQG	YES
Q96P11	NSUN5	Probable 28S rRNA (cytosine-C(5))-methyltransferase (EC 2.1.1.-) (NOL1-related protein) (NOL1R) (NOL1/NOP2/Sun domain family member 5) (Williams-Beuren syndrome chromosomal region 20A protein)	S	327	1.192	0.700972	0.331772	0.858856	0.401806	0.697082	0.0112863	Yes		GMPSRQLEEPGAGTPSPVRLHALAGFQQRAL	PGAGTPSPVRLHA	YES
O76021	RSL1D1	Ribosomal L1 domain-containing protein 1 (CATX-11) (Cellular senescence-inhibited gene protein) (Protein PBK1)	S	225	0.76901	NaN	NaN	0.623024	NaN	0.696017	0.0665207			KKPKIKEEAVKEKSPSLGKKDARQTPKKPEA	VKEKSPSLGKKDA	NO
Q9C0B5	ZDHHC5	Palmitoyltransferase ZDHHC5 (EC 2.3.1.225) (Zinc finger DHHC domain-containing protein 5) (DHHC-5) (Zinc finger protein 375)	S	640	1.27566	NaN	0.300324	0.508632	NaN	0.694873	0.143852			KSLGSASPGPGQPPLSSPTRGGVKKVSGVGG	PGQPPLSSPTRGG	NO
Q14247	CTTN	Src substrate cortactin (Amplaxin) (Oncogene EMS1)	S	389	NaN	NaN	0.560983	0.827169	NaN	0.694076	0.120611			TEERLPSSPVYEDAASFKAELSYRGPVSGTE	VYEDAASFKAELS	NO
G3V2F1	RPS6KB2	Ribosomal protein S6 kinase beta-2	S	15	NaN	0.601792	NaN	0.603976	0.876096	0.693955	0.0167907	Yes		_MAAVFDLDLETEEGSEGEGEPELSPADACP	LETEEGSEGEGEP	NO
O60271	SPAG9	C-Jun-amino-terminal kinase-interacting protein 4 (JIP-4) (JNK-interacting protein 4) (Cancer/testis antigen 89) (CT89) (Human lung cancer oncogene 6 protein) (HLC-6) (JNK-associated leucine-zipper protein) (JLP) (Mitogen-activated protein kinase 8-interacting protein 4) (Proliferation-inducing protein 6) (Protein highly expressed in testis) (PHET) (Sperm surface protein) (Sperm-associated antige…	S	388	0.592923	NaN	0.348335	0.52306	-0.994145	0.117543	0.773958		Unchanged	KAFDRNTESLFEELSSAGSGLIGDVDEGADL	LFEELSSAGSGLI	NO
A2A3R5	RPS6	40S ribosomal protein S6	S	211	0.737514	NaN	1.3407	NaN	0.00245468	0.693555	0.214938			QIAKRRRLSSLRASTSKSESSQK________	SLRASTSKSESSQ	NO				S-242;
A0A075B7F8	POM121C	Nuclear envelope pore membrane protein POM 121C	S	328	1.11663	0.449535	0.667401	NaN	0.540358	0.693481	0.0183574	Yes		QENKRRRHDSSGSGHSAFEPLVASGVPASFV	SSGSGHSAFEPLV	NO
H0Y6V4	PTPRK	Receptor-type tyrosine-protein phosphatase kappa (Fragment)	S	116	0.354678	1.10548	0.668134	0.519139	0.815326	0.692551	0.00573725	Yes		SRLLDVPRYLCEGTESPYQTGQLHPAIRVAD	LCEGTESPYQTGQ	YES
F5H777	CCDC82	Coiled-coil domain-containing protein 82 (Fragment)	S	131	0.409798	NaN	NaN	0.641269	1.02377	0.691612	0.060938			IKHRNIDLQDQEKHLSQEDNDLNKQTGQIIE	DQEKHLSQEDNDL	NO
Q13243	SRSF5	Serine/arginine-rich splicing factor 5 (Delayed-early protein HRS) (Pre-mRNA-splicing factor SRP40) (Splicing factor, arginine/serine-rich 5)	S	224	-0.51959	-0.511814	-0.0959919	-0.235399	4.8208	0.691601	0.540764			YSRSRSRSRSRSRSKSRSVSRSPVPEKSQKR	SRSRSKSRSVSRS	NO
B4DSN5	PTPN1	Tyrosine-protein phosphatase non-receptor type (EC 3.1.3.48)	S	305	1.25429	0.822118	0.357936	0.838992	0.182983	0.691264	0.0221661	Yes		SMSQDTEVRSRVVGGSLRGAQAASPAKGEPS	SRVVGGSLRGAQA	NO
Q05209	PTPN12	Tyrosine-protein phosphatase non-receptor type 12 (EC 3.1.3.48) (PTP-PEST) (Protein-tyrosine phosphatase G1) (PTPG1)	S	543	0.437867	0.578987	0.574691	0.711231	1.15322	0.691199	0.00497783	Yes		TTHSGAEKDVDVSEDSPPPLPERTPESFVLA	VDVSEDSPPPLPE	YES
D6REM6	MATR3	Matrin-3	S	211	0.161694	0.806283	1.00584	NaN	0.787991	0.690452	0.032612	Yes		LNPVLDYDHGSRSQESGYYDRMDYEDDRLRD	GSRSQESGYYDRM	NO
O43422	THAP12	52 kDa repressor of the inhibitor of the protein kinase (p52rIPK) (58 kDa interferon-induced protein kinase-interacting protein) (p58IPK-interacting protein) (Death-associated protein 4) (THAP domain-containing protein 0) (THAP domain-containing protein 12)	S	141	0.972031	0.446468	0.941947	0.400101	NaN	0.690137	0.0208934	Yes		EQKHKETNNSNAQNPSEEEGEGQDEDILPLT	SNAQNPSEEEGEG	NO
Q9UHB6	LIMA1	LIM domain and actin-binding protein 1 (Epithelial protein lost in neoplasm)	S	183	NaN	0.464982	0.543089	NaN	1.0622	0.690091	0.066486			NENSLAVRSTPAEDDSPGDSQVKSEVQQPVH	TPAEDDSPGDSQV	YES
P26358	DNMT1	DNA (cytosine-5)-methyltransferase 1 (Dnmt1) (EC 2.1.1.37) (CXXC-type zinc finger protein 9) (DNA methyltransferase HsaI) (DNA MTase HsaI) (M.HsaI) (MCMT)	S	182	0.891419	1.13993	0.0318577	NaN	NaN	0.687735	0.177035			QARSEARRVGMADANSPPKPLSKPRTPRRSK	GMADANSPPKPLS	YES
P07948	LYN	Tyrosine-protein kinase Lyn (EC 2.7.10.2) (Lck/Yes-related novel protein tyrosine kinase) (V-yes-1 Yamaguchi sarcoma viral related oncogene homolog) (p53Lyn) (p56Lyn)	S	11	NaN	NaN	NaN	0.140909	1.23406	0.687484	0.427622			_____MGCIKSKGKDSLSDDGVDLKTQPVPE	KSKGKDSLSDDGV	NO
H0Y449	YBX1	Nuclease-sensitive element-binding protein 1 (Fragment)	S	152	0.622743	0.613815	0.801229	0.478713	0.918469	0.686994	0.000885497	Yes		HQTAIKKNNPRKYLRSVGDGETVEFDVVEGE	PRKYLRSVGDGET	NO
E9PG73	PPIG	Peptidyl-prolyl cis-trans isomerase G	S	730	-0.00858066	0.00647761	-0.184471	NaN	2.93258	0.686502	0.427483			NDHVHEKNKKFDHESSPGTDEDKSG______	KFDHESSPGTDED	YES
E9PPX2	FOSL1	FOS-like antigen 1 isoform 2 (Fos-related antigen 1)	S	74	1.0432	0.653886	0.407344	0.41738	0.899668	0.684297	0.00578505	Yes		LGPSSYPRPLTYPQYSPPQPRPGVIRALGPP	LTYPQYSPPQPRP	YES
Q9NZJ4	SACS	Sacsin (DnaJ homolog subfamily C member 29) (DNAJC29)	S	3514	1.13139	0.755827	0.586666	0.238909	0.706794	0.683918	0.0089255	Yes		EESSQSRDSAPSTPTSPTEFLTPGLRSIPPL	APSTPTSPTEFLT	YES
H7C5L6	SRPK2	SRSF protein kinase 2 (Fragment)	S	101	0.626953	0.633385	0.681978	0.429964	1.04436	0.683328	0.00240379	Yes		EQEESSPSHDRSRTVSASSTGDLPKAKTRAA	DRSRTVSASSTGD	NO
Q8TEV9	SMCR8	Smith-Magenis syndrome chromosomal region candidate gene 8 protein	S	698	0.919073	0.427499	0.836579	0.547746	NaN	0.682724	0.00990953	Yes		STSSDRIPSAYPAGLSSDRHKKRAGQNALKF	AYPAGLSSDRHKK	NO
Q8TEV9	SMCR8	Smith-Magenis syndrome chromosomal region candidate gene 8 protein	S	699	0.919073	0.427499	0.836579	0.547746	NaN	0.682724	0.00990953	Yes		TSSDRIPSAYPAGLSSDRHKKRAGQNALKFI	YPAGLSSDRHKKR	NO
E9PMS6	LMO7	LIM domain only protein 7	S	491	0.816723	NaN	0.810662	0.420509	NaN	0.682631	0.034947	Yes		VVTPRPFGSQTRGISSLPRSYTMDDAWKYNG	QTRGISSLPRSYT	NO
Q03164	KMT2A	Histone-lysine N-methyltransferase 2A (Lysine N-methyltransferase 2A) (EC 2.1.1.43) (ALL-1) (CXXC-type zinc finger protein 7) (Myeloid/lymphoid or mixed-lineage leukemia) (Myeloid/lymphoid or mixed-lineage leukemia protein 1) (Trithorax-like protein) (Zinc finger protein HRX) [Cleaved into: MLL cleavage product N320 (N-terminal cleavage product of 320 kDa) (p320); MLL cleavage product C180 (C-ter…	T	337	0.727005	0.462157	0.803418	0.736129	NaN	0.682177	0.00284	Yes		SELEKPQKVRKDKEGTPPLTKEDKTVVRQSP	RKDKEGTPPLTKE	YES
H7C228	L3MBTL2	Lethal(3)malignant brain tumor-like protein 2 (Fragment)	S	59	0.729531	0.817869	1.2535	0.568713	0.0376805	0.681458	0.0257914	Yes		SEAENEDREAGELPTSPLHLLSPGTPRSLDG	AGELPTSPLHLLS	YES
O00443	PIK3C2A	Phosphatidylinositol 4-phosphate 3-kinase C2 domain-containing subunit alpha (PI3K-C2-alpha) (PtdIns-3-kinase C2 subunit alpha) (EC 2.7.1.154) (Phosphoinositide 3-kinase-C2-alpha)	S	259	0.325962	0.503349	0.528136	1.29702	0.747366	0.680366	0.0154956	Yes		TDLEITDSKVSNLQVSPKSEDISKFDWLDLD	VSNLQVSPKSEDI	YES
A0A0J9YWL0	AIM1	Absent in melanoma 1 protein	T	932	NaN	0.356707	NaN	1.00396	NaN	0.680335	0.282665			RQNNEKMPLLELGGETTPPLSTERSPEAVGS	LELGGETTPPLST	NO
Q9UK61	FAM208A	Protein TASOR (CTCL tumor antigen se89-1) (Retinoblastoma-associated protein RAP140) (Transgene activation suppressor protein)	S	972	NaN	NaN	NaN	0.940054	0.416077	0.678065	0.234726			EAFPNDPRVINRQRSSDYQFPSSPFTDTLKG	INRQRSSDYQFPS	NO
B4DSN5	PTPN1	Tyrosine-protein phosphatase non-receptor type (EC 3.1.3.48)	S	222	NaN	NaN	1.16072	0.814017	0.0584881	0.677741	0.172689			FIMGDSSVQDQWKELSHEDLEPPPEHIPPPP	DQWKELSHEDLEP	NO
Q14676	MDC1	Mediator of DNA damage checkpoint protein 1 (Nuclear factor with BRCT domains 1)	T	448	NaN	NaN	NaN	0.796681	0.558177	0.677429	0.110932			EDMPQRVVLLQRSQTTTERDSDTDVEEEELP	LQRSQTTTERDSD	NO
Q96D71	REPS1	RalBP1-associated Eps domain-containing protein 1 (RalBP1-interacting protein 1)	S	273	NaN	NaN	1.27125	0.494467	0.264911	0.676877	0.156264			TVASATTAIEIRRQSSSYDDPWKITDEQRQY	EIRRQSSSYDDPW	NO
F8VWZ8	ARHGAP29	Rho GTPase-activating protein 29	S	356	NaN	0.671565	0.678464	NaN	NaN	0.675015	0.00325332	Yes		KAKSSMFRAEEEHLSSSGGLAKNLNKQLEKK	EEEHLSSSGGLAK	NO
A0A075B7F8	POM121C	Nuclear envelope pore membrane protein POM 121C	S	325	0.963844	0.445515	0.493987	0.627046	0.844406	0.67496	0.00250865	Yes		LDGQENKRRRHDSSGSGHSAFEPLVASGVPA	RHDSSGSGHSAFE	NO
A8MZ87	KLC2	Kinesin light chain 2	S	12	0.507008	NaN	NaN	0.842697	NaN	0.674853	0.155187			____MSQIRKLDEDASPNEEKGDVPKDTLDD	KLDEDASPNEEKG	YES
K7EIF1	KCTD15	BTB/POZ domain-containing protein KCTD15 (Fragment)	S	35	0.78927	0.718789	0.366466	0.753005	0.740553	0.673617	0.000970948	Yes		GTAEGGNMSRLSLTRSPVSPLAAQGIPLPAQ	RLSLTRSPVSPLA	YES
H0YE03	CWF19L2	CWF19-like protein 2 (Fragment)	S	360	0.696706	0.693498	0.638232	0.889629	0.449947	0.673602	0.000663292	Yes		PKKEHLRDTKSTFAGSPERESIHILSVDEKN	KSTFAGSPERESI	YES
P53814	SMTN	Smoothelin	S	245	0.865048	0.537346	0.429459	0.934026	0.599987	0.673173	0.00226139	Yes		VPGSPEPPPSPPKTTSPEPQESPTLPSTEGQ	SPPKTTSPEPQES	YES
Q15758	SLC1A5	Neutral amino acid transporter B(0) (ATB(0)) (Baboon M7 virus receptor) (RD114/simian type D retrovirus receptor) (Sodium-dependent neutral amino acid transporter type 2) (Solute carrier family 1 member 5)	S	307	1.09282	0.610322	0.454704	NaN	0.534412	0.673064	0.0183155	Yes		LLKHYRGPAGDATVASEKESVM_________	GDATVASEKESVM	NO
Q9BYV8	CEP41	Centrosomal protein of 41 kDa (Cep41) (Testis-specific gene A14 protein)	S	125	1.61692	0.0519985	NaN	NaN	0.348941	0.672621	0.296049			LPGGGPASHSNPRSLSSGHLQGKPWK_____	SNPRSLSSGHLQG	NO
Q9Y446	PKP3	Plakophilin-3	S	328	0.685536	0.14965	0.775861	0.985282	0.756209	0.670508	0.00860104	Yes		HGFNSYGSHRTLQRLSSGFDDIDLPSAVKYL	RTLQRLSSGFDDI	NO				S-313
A0A0J9YWL0	AIM1	Absent in melanoma 1 protein	S	869	0.296193	0.180657	1.9215	0.277866	NaN	0.669054	0.20798			KPQHTFSDSQSPAESSPGPSLSLSAPAPGDV	QSPAESSPGPSLS	YES
E9PRE9	RNF214	RING finger protein 214 (Fragment)	S	15	0.314522	0.466653	0.332135	0.437334	1.79251	0.66863	0.0770794			_MAASEVAGVVANAPSPPESSSLCASKSDEG	VVANAPSPPESSS	YES
Q9BQG0	MYBBP1A	Myb-binding protein 1A	S	11	0.810237	0.690015	0.634912	0.666666	0.537466	0.667859	0.000110577	Yes		_____MESRDPAQPMSPGEATQSGARPADRY	DPAQPMSPGEATQ	YES
A0A087WZ06	STK3	Serine/threonine-protein kinase 3	S	205	1.06633	0.673195	0.573166	0.354226	0.670314	0.667446	0.00443376	Yes		RHEEQQRELEEEEENSDEDELDSHTMVKTSV	EEEEENSDEDELD	NO
Q6P4Q7	CNNM4	Metal transporter CNNM4 (Ancient conserved domain-containing protein 4) (Cyclin-M4)	S	151	1.41981	NaN	NaN	0.168257	0.412808	0.666958	0.223729			SDRSPAHPTPLSRSASLSYPDRTDVSTAATL	PLSRSASLSYPDR	NO
Q14676	MDC1	Mediator of DNA damage checkpoint protein 1 (Nuclear factor with BRCT domains 1)	S	376	0.915941	0.694212	0.600009	0.78509	0.337321	0.666515	0.00238855	Yes		PGAPGLAHLQESQAGSDTDVEEGKAPQAVPL	QESQAGSDTDVEE	NO				phosphorylated by CK2: Induces interaction with NBS1
H0Y7Q2	VPS50	Syndetin (Fragment)	S	348	0.81926	0.650581	0.518639	0.73292	0.605508	0.665382	0.000211081	Yes		SDEQEKSAYQEYDSDSDVPEELKRDYVDEQT	QEYDSDSDVPEEL	NO
Q9NQW6	ANLN	Anillin	S	323	0.938775	1.08889	0.917543	0.793937	-0.413161	0.665196	0.0719027			SCEGQNPELLPKTPISPLKTGVSKPIVKSTL	LPKTPISPLKTGV	YES
Q14134	TRIM29	Tripartite motif-containing protein 29 (Ataxia telangiectasia group D-associated protein)	S	488	NaN	1.34079	NaN	NaN	-0.0104934	0.665148	0.504982			MYLTPKGGVRTSYQPSSPGRFTKETTQKNFN	RTSYQPSSPGRFT	NO
Q14676	MDC1	Mediator of DNA damage checkpoint protein 1 (Nuclear factor with BRCT domains 1)	S	168	0.759412	0.781989	0.564009	0.713344	0.506045	0.66496	0.000267611	Yes		VQGETQPQRLLLAEDSEEEVDFLSERRMVKK	LLLAEDSEEEVDF	NO
Q13428	TCOF1	Treacle protein (Treacher Collins syndrome protein)	S	1372	0.704341	NaN	0.268487	0.754888	0.927689	0.663851	0.0178552	Yes		ASGDVKEKKGKGSLGSQGAKDEPEEELQKGM	GKGSLGSQGAKDE	NO
H7C2W2	SHPRH	E3 ubiquitin-protein ligase SHPRH (Fragment)	S	15	0.935762	0.791106	0.131155	0.794187	NaN	0.663052	0.0349072	Yes		_WNMHEDRRNEPIIISDDDEQPCPGSDTSSA	NEPIIISDDDEQP	NO
A0A0A0MSM0	HSPH1	Heat shock protein 105 kDa	S	481	NaN	0.161307	0.499035	0.409798	1.58113	0.662818	0.125527			PQVQTDAQQTSQSPPSPELTSEENKIPDADK	TSQSPPSPELTSE	YES
Q96B36	AKT1S1	Proline-rich AKT1 substrate 1 (40 kDa proline-rich AKT substrate)	S	222	NaN	NaN	NaN	0.89538	0.428993	0.662187	0.215556			SVPVWGFKEKRTEARSSDEENGPPSSPDLDR	KRTEARSSDEENG	NO
E9PLH8	DCUN1D5	DCN1-like protein 5	S	9	0.812129	0.667665	0.429615	0.772139	0.626469	0.661603	0.000592479	Yes		_______MPVKKKRKSPGVAAAVAEDGGLKK	VKKKRKSPGVAAA	YES
P48651	PTDSS1	Phosphatidylserine synthase 1 (PSS-1) (PtdSer synthase 1) (EC 2.7.8.29) (Serine-exchange enzyme I)	S	308	1.0797	0.79776	0.107275	NaN	NaN	0.661579	0.149134			SEDSPPKHAGNNESHSSRRRNRHSKSKVTNG	GNNESHSSRRRNR	NO
F5H8D7	XRCC1	DNA repair protein XRCC1	S	195	NaN	NaN	0.355701	0.964436	NaN	0.660068	0.275057			YAAATLQASSAASSASPVSRAIGSTSKPQES	SAASSASPVSRAI	YES
Q8TE77	SSH3	Protein phosphatase Slingshot homolog 3 (EC 3.1.3.16) (EC 3.1.3.48) (SSH-like protein 3) (SSH-3L) (hSSH-3L)	S	87	0.374066	0.837136	0.718759	0.715366	0.651609	0.659387	0.00104	Yes		EELHGDQTDFGQGSQSPQKQEEQRQHLHLMV	FGQGSQSPQKQEE	YES
P51610	HCFC1	Host cell factor 1 (HCF) (HCF-1) (C1 factor) (CFF) (VCAF) (VP16 accessory protein) [Cleaved into: HCF N-terminal chain 1; HCF N-terminal chain 2; HCF N-terminal chain 3; HCF N-terminal chain 4; HCF N-terminal chain 5; HCF N-terminal chain 6; HCF C-terminal chain 1; HCF C-terminal chain 2; HCF C-terminal chain 3; HCF C-terminal chain 4; HCF C-terminal chain 5; HCF C-terminal chain 6]	S	411	NaN	NaN	0.993522	0.324696	NaN	0.659109	0.298911			QLQKYDIPATAATATSPTPNPVPSVPANPPK	TAATATSPTPNPV	YES
Q5T5P2	KIAA1217	Sickle tail protein homolog	S	281	NaN	0.712464	0.541345	NaN	0.722348	0.658719	0.00786255	Yes		IPRDRISSLPVSRPISPSPSAILERRDVKPD	PVSRPISPSPSAI	YES
A0A075B7F8	POM121C	Nuclear envelope pore membrane protein POM 121C	S	323	0.811142	0.512985	0.493987	0.627046	0.844406	0.657913	0.000847032	Yes		IFLDGQENKRRRHDSSGSGHSAFEPLVASGV	RRRHDSSGSGHSA	NO
Q7Z4V5	HDGFRP2	Hepatoma-derived growth factor-related protein 2 (HRP-2) (Hepatoma-derived growth factor 2) (HDGF-2)	S	633	0.920217	NaN	0.42082	0.792439	0.493053	0.656632	0.011757	Yes		EHEEGRDSEEGPRCGSSEDLHDVREGPDLDR	EGPRCGSSEDLHD	NO
Q7Z4V5	HDGFRP2	Hepatoma-derived growth factor-related protein 2 (HRP-2) (Hepatoma-derived growth factor 2) (HDGF-2)	S	634	0.920217	NaN	0.42082	0.792439	0.493053	0.656632	0.011757	Yes		HEEGRDSEEGPRCGSSEDLHDVREGPDLDRP	GPRCGSSEDLHDV	NO
Q3BDU5	LMNA	Prelamin-A/C (Rhabdomyosarcoma antigen MU-RMS-40.12)	S	485	0.50711	0.498557	0.527699	0.535754	1.2118	0.656184	0.00918178	Yes		DEDGDDLLHHHHVSGSRR_____________	HHHVSGSRR____	NO
B4DWA1	BAIAP2	Brain-specific angiogenesis inhibitor 1-associated protein 2 (cDNA FLJ55181, highly similar to Brain-specific angiogenesis inhibitor1-associated protein 2)	T	203	0.453649	0.75446	0.636324	0.77703	0.655558	0.655404	0.000333447	Yes		SPPQSQSKLSDSYSNTLPVRKSVTPKNSYAT	SDSYSNTLPVRKS	NO
Q96B36	AKT1S1	Proline-rich AKT1 substrate 1 (40 kDa proline-rich AKT substrate)	S	108	0.259785	0.770449	0.975	0.428786	0.840913	0.654986	0.008056	Yes		TAARPPAPPPAPQPPSPTPSPPRPTLAREDN	PAPQPPSPTPSPP	YES
P46937	YAP1	Transcriptional coactivator YAP1 (Yes-associated protein 1) (Protein yorkie homolog) (Yes-associated protein YAP65 homolog)	S	127	1.19049	0.8024	0.600752	0.174279	0.505001	0.654584	0.0176232	Yes		AGTAGALTPQHVRAHSSPASLQLGAVSPGTL	QHVRAHSSPASLQ	NO
A0A0A0MT02	NELFE	Negative elongation factor E (Fragment)	S	181	-0.132926	0.327572	2.53517	0.223423	0.315055	0.653658	0.243066			FDWGYEERSGAHSSASPPRSRSRDRSHERNR	GAHSSASPPRSRS	YES
Q4G0J3	LARP7	La-related protein 7 (La ribonucleoprotein domain family member 7) (P-TEFb-interaction protein for 7SK stability) (PIP7S)	S	305	0.998196	0.342668	NaN	0.619648	NaN	0.653504	0.075121			EASSLPEVRTGKRKRSSSEDAESLAPRSKVK	TGKRKRSSSEDAE	NO
H7C150	USP34	Ubiquitin carboxyl-terminal hydrolase 34 (Fragment)	S	381	NaN	0.883073	0.537445	0.538836	NaN	0.653118	0.0296217	Yes		GQALPSQDPEVALSLSCGHSRGLFSHMQQHD	EVALSLSCGHSRG	NO
E7EX53	RPL15	Ribosomal protein L15 (Fragment)	S	34	NaN	0.40719	0.815351	0.241474	1.14771	0.652932	0.0494867	Yes		MRFLLRVRCWQYRQLSALHRAPRPTRPDKAR	WQYRQLSALHRAP	NO
Q7Z6Z7	HUWE1	E3 ubiquitin-protein ligase HUWE1 (EC 2.3.2.26) (ARF-binding protein 1) (ARF-BP1) (HECT, UBA and WWE domain-containing protein 1) (HECT-type E3 ubiquitin transferase HUWE1) (Homologous to E6AP carboxyl terminus homologous protein 9) (HectH9) (Large structure of UREB1) (LASU1) (Mcl-1 ubiquitin ligase E3) (Mule) (Upstream regulatory element-binding protein 1) (URE-B1) (URE-binding protein 1)	S	3646	0.813771	0.74485	0.268122	0.655627	0.780711	0.652616	0.0028138	Yes		EYNLEQQRRAQCETLSPDGLPEEQPQTTKLK	AQCETLSPDGLPE	YES
A0A087WZH7	0	Deleted.	S	29	-0.0281898	0.820077	NaN	0.594453	1.22031	0.651663	0.0879249			AAAERPGEAAVASSPSKANGQENGHVKVNGD	AVASSPSKANGQE	NO
P49916	LIG3	DNA ligase 3 (EC 6.5.1.1) (DNA ligase III) (Polydeoxyribonucleotide synthase [ATP] 3)	S	123	1.16176	0.9961	0.532366	0.957172	-0.392537	0.650972	0.081276			KAVVQAKLTTTGQVTSPVKGASFVTSTNPRK	TTGQVTSPVKGAS	YES
Q14676	MDC1	Mediator of DNA damage checkpoint protein 1 (Nuclear factor with BRCT domains 1)	S	793	1.24914	0.886355	0.430937	NaN	0.0361117	0.650636	0.0908965			CLSPPRAIPGDQHPESPVHTEPMGIQGRGRQ	GDQHPESPVHTEP	YES
P16144	ITGB4	Integrin beta-4 (GP150) (CD antigen CD104)	S	193	2.2198	0.0357646	0.123308	0.331935	0.537299	0.649622	0.181445			AQGGGPATAFRVDGDSPESRLTVP_______	FRVDGDSPESRLT	YES
P78559	MAP1A	Microtubule-associated protein 1A (MAP-1A) (Proliferation-related protein p80) [Cleaved into: MAP1A heavy chain; MAP1 light chain LC2]	S	2018	0.61551	0.330558	0.436451	0.378956	0.516883	0.455672	0.00084178	Yes	Unchanged	KEAAAGRNTSAEKELSSPISPKSLQSDTPTF	SAEKELSSPISPK	NO
H7C0I1	AVL9	Late secretory pathway protein AVL9 homolog (Fragment)	S	177	0.870661	NaN	0.37486	NaN	0.702421	0.649314	0.0467624	Yes		HGLSDCSQYRPRKSMSEDGGLQESNPCADDF	RPRKSMSEDGGLQ	NO
O95297	MPZL1	Myelin protein zero-like protein 1 (Protein zero-related)	S	97	0.915483	0.505688	0.5346	0.765195	0.525413	0.649276	0.0013561	Yes		SESLSPVKQAPRKSPSDTEGLVKSLPSGSHQ	APRKSPSDTEGLV	NO
F8VUY8	SLC38A2	Sodium-coupled neutral amino acid transporter 2	Y	41	NaN	0.667847	NaN	0.629473	NaN	0.64866	0.0188251	Yes		FNYSYPTKQAALKSHYADVDPENQNFLLESN	AALKSHYADVDPE	NO
E5RHA3	ERICH1	Glutamate-rich protein 1	S	160	0.78927	0.836409	0.582728	0.616358	0.417964	0.648546	0.00100276	Yes		EEDLTRARQEEGADASEEDPTPAGEEDVKDA	EEGADASEEDPTP	NO
Q13085	ACACA	Acetyl-CoA carboxylase 1 (ACC1) (EC 6.4.1.2) (ACC-alpha) [Includes: Biotin carboxylase (EC 6.3.4.14)]	S	90	1.79543	0.381505	0.239907	0.566377	0.255512	0.647747	0.0914125			KLDLLEEKEGSLSPASVGSDTLSDLGISSLQ	GSLSPASVGSDTL	NO
Q9P1Y6	PHRF1	PHD and RING finger domain-containing protein 1	S	1128	0.615228	0.594166	0.862942	0.422018	0.738529	0.646577	0.000943795	Yes		RSASRPRGRECSPTSSLERLCRHKHQRERSH	ECSPTSSLERLCR	NO
Q8TEV9	SMCR8	Smith-Magenis syndrome chromosomal region candidate gene 8 protein	S	691	0.414893	0.792689	0.827487	0.547746	NaN	0.645704	0.00731483	Yes		SYVSSVASTSSDRIPSAYPAGLSSDRHKKRA	SSDRIPSAYPAGL	NO
Q3BDU5	LMNA	Prelamin-A/C (Rhabdomyosarcoma antigen MU-RMS-40.12)	S	483	0.786095	0.714311	0.462078	0.869635	0.384414	0.643307	0.0023805	Yes		DEDEDGDDLLHHHHVSGSRR___________	LHHHHVSGSRR__	NO
Q9BWE0	REPIN1	Replication initiator 1 (60 kDa origin-specific DNA-binding protein) (60 kDa replication initiation region protein) (ATT-binding protein) (DHFR oribeta-binding protein RIP60) (Zinc finger protein 464)	S	386	NaN	NaN	0.804426	0.168	0.956824	0.643083	0.11689			HKRSEGSAQAAPGPGSPQLPAGPQESAAEPT	AAPGPGSPQLPAG	YES
H7C5L6	SRPK2	SRSF protein kinase 2 (Fragment)	S	104	0.959325	0.342555	0.65806	0.429964	0.817511	0.641483	0.00512878	Yes		ESSPSHDRSRTVSASSTGDLPKAKTRAADLL	RTVSASSTGDLPK	NO
A0A0G2JNZ2	SCRIB	Protein scribble homolog	S	1448	1.13691	0.646439	0.786945	0.304277	0.330937	0.641102	0.0142343	Yes		PPWASPSPTSRQSPASPPPLGGGAPVRTAKA	SRQSPASPPPLGG	YES
F8W785	GOLIM4	Golgi integral membrane protein 4	S	510	1.34056	1.10024	0.403542	0.642008	-0.281431	0.640984	0.0865952			RHEPREQGPREADPESEADRAAVEDINPADD	READPESEADRAA	NO
Q13085	ACACA	Acetyl-CoA carboxylase 1 (ACC1) (EC 6.4.1.2) (ACC-alpha) [Includes: Biotin carboxylase (EC 6.3.4.14)]	S	60	0.474047	1.11317	0.228233	0.74786	NaN	0.640827	0.0432486	Yes		AQPLELNQHSRFIIGSVSEDNSEDEISNLVK	SRFIIGSVSEDNS	NO
Q9UQ35	SRRM2	Serine/arginine repetitive matrix protein 2 (300 kDa nuclear matrix antigen) (Serine/arginine-rich splicing factor-related nuclear matrix protein of 300 kDa) (SR-related nuclear matrix protein of 300 kDa) (Ser/Arg-related nuclear matrix protein of 300 kDa) (Splicing coactivator subunit SRm300) (Tax-responsive enhancer element-binding protein 803) (TaxREB803)	S	783	-1.19591	-0.101892	2.5503	-0.549768	2.49948	0.640441	0.46238			KAKSRLSLRRSLSGSSPCPKQKSQTPPRRSR	RSLSGSSPCPKQK	YES
Q9Y446	PKP3	Plakophilin-3	S	302	NaN	-0.468351	NaN	1.29325	1.09576	0.64022	0.369432			LEPVARAPSVRSLSLSLADSGHLPDVHGFNS	VRSLSLSLADSGH	NO
H0Y2P0	CD44	CD44 antigen (Fragment)	S	254	0.708584	0.682483	0.570229	0.744161	0.49417	0.639926	0.000163374	Yes		VEDRKPSGLNGEASKSQEMVHLVNKESSETP	NGEASKSQEMVHL	NO
Q9UGU0	TCF20	Transcription factor 20 (TCF-20) (Nuclear factor SPBP) (Protein AR1) (Stromelysin-1 PDGF-responsive element-binding protein) (SPRE-binding protein)	S	1522	0.128689	1.88268	0.227405	0.604356	0.355498	0.639726	0.116887			ANPKAEEKENDTVTISPKQEGFPPKGYFPSG	NDTVTISPKQEGF	YES
Q96D71	REPS1	RalBP1-associated Eps domain-containing protein 1 (RalBP1-interacting protein 1)	S	272	NaN	NaN	1.27125	0.494467	0.149617	0.638445	0.194133			RTVASATTAIEIRRQSSSYDDPWKITDEQRQ	IEIRRQSSSYDDP	NO
Q6IQ23	PLEKHA7	Pleckstrin homology domain-containing family A member 7 (PH domain-containing family A member 7)	S	441	0.473008	0.389457	1.05014	NaN	NaN	0.637536	0.0917684			VPSLSTSESKPPPQPSPPTSPVRTPLEVRLF	KPPPQPSPPTSPV	YES
Q6IQ23	PLEKHA7	Pleckstrin homology domain-containing family A member 7 (PH domain-containing family A member 7)	T	444	0.473008	0.389457	1.05014	NaN	NaN	0.637536	0.0917684			LSTSESKPPPQPSPPTSPVRTPLEVRLFPQL	PQPSPPTSPVRTP	NO
Q9Y2K7	KDM2A	Lysine-specific demethylase 2A (EC 1.14.11.27) (CXXC-type zinc finger protein 8) (F-box and leucine-rich repeat protein 11) (F-box protein FBL7) (F-box protein Lilina) (F-box/LRR-repeat protein 11) (JmjC domain-containing histone demethylation protein 1A) ([Histone-H3]-lysine-36 demethylase 1A)	S	718	NaN	0.632641	0.985245	0.0768327	0.854283	0.63725	0.0501452			RPLRSCDEPLTPPPHSPTSMLQLIHDPVSPR	LTPPPHSPTSMLQ	YES
Q9H4G0	EPB41L1	Band 4.1-like protein 1 (Neuronal protein 4.1) (4.1N)	S	539	0.572696	0.701416	NaN	NaN	NaN	0.637056	0.0640986			FEDFSRSLPELDRDKSDSDTEGLLFSRDLNK	ELDRDKSDSDTEG	NO
Q15942	ZYX	Zyxin (Zyxin-2)	S	187	0.488515	0.717035	0.739444	0.851359	0.388091	0.636889	0.00174957	Yes		QHPVPPPAQNQNQVRSPGAPGPLTLKEVEEL	NQNQVRSPGAPGP	YES
A0A087X142	SEPT8	Septin-8	S	10	0.590818	1.0635	0.573252	0.92372	0.0306929	0.636397	0.0235148	Yes		______MAATDLERFSNAEPEPRSLSLGGHV	TDLERFSNAEPEP	NO
Q08AD1	CAMSAP2	Calmodulin-regulated spectrin-associated protein 2 (Calmodulin-regulated spectrin-associated protein 1-like protein 1)	S	835	0.853916	0.458487	NaN	0.595408	NaN	0.635937	0.0316654	Yes		DIKESMENPQAKWLKSPTTPIDPEKQWNLAS	QAKWLKSPTTPID	YES
F8WC89	SAC3D1	SAC3 domain-containing protein 1	S	356	0.43328	0.758133	0.687195	0.463622	0.830588	0.634564	0.00133123	Yes		VVMAEEEDEGTDRPGSPA_____________	GTDRPGSPA____	YES
H0YEX2	TAF2	Transcription initiation factor TFIID subunit 2 (Fragment)	S	184	0.789103	0.771801	0.912076	0.298893	0.396536	0.633682	0.00620787	Yes		ASCNISAHQQGVKRKSDTPLGSPLEPGQILE	QGVKRKSDTPLGS	NO
O14681	EI24	Etoposide-induced protein 2.4 homolog (p53-induced gene 8 protein)	S	42	0.65828	NaN	NaN	0.607958	NaN	0.633119	0.0252871	Yes		RRRRASSVLAQRRAQSIERKQESEPRIVSRI	AQRRAQSIERKQE	NO
Q9Y446	PKP3	Plakophilin-3	S	195	0.943959	0.527371	-0.0993626	0.44159	1.35185	0.633081	0.0608669			HERGGVGSRADYDTLSLRSLRLGPGGLDDRY	ADYDTLSLRSLRL	NO
Q66K74	MAP1S	Microtubule-associated protein 1S (MAP-1S) (BPY2-interacting protein 1) (Microtubule-associated protein 8) (Variable charge Y chromosome 2-interacting protein 1) (VCY2-interacting protein 1) (VCY2IP-1) [Cleaved into: MAP1S heavy chain; MAP1S light chain]	S	715	0.381173	0.777956	1.61418	NaN	0.807806	0.895279	0.0405841	Yes		ARRSASPHDVDLCLVSPCEFEHRKAVPMAPA	VDLCLVSPCEFEH	YES
P16144	ITGB4	Integrin beta-4 (GP150) (CD antigen CD104)	T	1442	NaN	NaN	0.0202087	0.86995	1.00436	0.631507	0.176909			RSEHSHSTTLPRDYSTLTSVSSHDSRLTAGV	LPRDYSTLTSVSS	NO
O43310	CTIF	CBP80/20-dependent translation initiation factor	S	299	0.359634	NaN	0.936166	NaN	0.591288	0.629029	0.0641561			DTAGDTGHSSLEAPRSPDTLAPVASERLPPQ	SLEAPRSPDTLAP	YES
Q14669	TRIP12	E3 ubiquitin-protein ligase TRIP12 (EC 2.3.2.26) (E3 ubiquitin-protein ligase for Arf) (ULF) (HECT-type E3 ubiquitin transferase TRIP12) (Thyroid receptor-interacting protein 12) (TR-interacting protein 12) (TRIP-12)	S	1069	0.57599	0.681494	NaN	NaN	NaN	0.628742	0.0532883			DDKVDNQAKSPTTTQSPKSSFLASLNPKTWG	SPTTTQSPKSSFL	YES
Q66K74	MAP1S	Microtubule-associated protein 1S (MAP-1S) (BPY2-interacting protein 1) (Microtubule-associated protein 8) (Variable charge Y chromosome 2-interacting protein 1) (VCY2-interacting protein 1) (VCY2IP-1) [Cleaved into: MAP1S heavy chain; MAP1S light chain]	S	625	NaN	0.569685	NaN	0.881273	-0.480058	0.323633	0.514241		Unchanged	PRTPSPESHRSPAEGSERLSLSPLRGGEAGP	RSPAEGSERLSLS	NO
F2Z3H0	DNAJC2	DnaJ homolog subfamily C member 2	S	60	0.422233	0.124063	0.49076	1.54957	0.547109	0.626747	0.0606695			NASASFQELEDKKELSEESEDEELQLEEFPM	EDKKELSEESEDE	NO
F2Z3H0	DNAJC2	DnaJ homolog subfamily C member 2	S	63	0.422233	0.124063	0.49076	1.54957	0.547109	0.626747	0.0606695			ASFQELEDKKELSEESEDEELQLEEFPMLKT	KELSEESEDEELQ	NO
E5RJY1	NDRG1	Protein NDRG1	T	55	NaN	NaN	0.227472	NaN	1.02527	0.626369	0.361007			GSSVTSLDGTRSRSHTSEGTRSRSHTSEGTR	TRSRSHTSEGTRS	NO
A0A087WZH7	0	Deleted.	S	145	0.337882	0.970265	0.888087	0.950618	-0.0170666	0.625957	0.0344721			ASSTSSPKAEDGATPSPSNETPKKKKKRFSF	EDGATPSPSNETP	YES
Q96D71	REPS1	RalBP1-associated Eps domain-containing protein 1 (RalBP1-interacting protein 1)	S	118	0.730227	NaN	NaN	0.521553	NaN	0.62589	0.105158			ASKNEQESRHAASYSSDSENQGSYSGVIPPP	HAASYSSDSENQG	NO
A0A087WW74	SASH1	SAM and SH3 domain-containing protein 1	S	114	0.319734	0.661932	0.614845	0.476848	1.05556	0.625784	0.00701824	Yes		TAVELLQEYDSNSDQSGSQEKLLVDSQGLSG	DSNSDQSGSQEKL	NO
Q66K74	MAP1S	Microtubule-associated protein 1S (MAP-1S) (BPY2-interacting protein 1) (Microtubule-associated protein 8) (Variable charge Y chromosome 2-interacting protein 1) (VCY2-interacting protein 1) (VCY2IP-1) [Cleaved into: MAP1S heavy chain; MAP1S light chain]	S	629	0.208892	0.400538	0.403103	0.443076	-0.382612	0.214599	0.237817		Unchanged	SPESHRSPAEGSERLSLSPLRGGEAGPDASP	EGSERLSLSPLRG	NO
Q684P5	RAP1GAP2	Rap1 GTPase-activating protein 2 (Rap1GAP2) (GTPase-activating Rap/Ran-GAP domain-like protein 4)	S	590	0.808756	NaN	0.577681	0.524766	0.586211	0.624353	0.00218038	Yes		PDGGHSSQEIKSETSSNPSSPEICPNKEKPF	IKSETSSNPSSPE	NO
Q684P5	RAP1GAP2	Rap1 GTPase-activating protein 2 (Rap1GAP2) (GTPase-activating Rap/Ran-GAP domain-like protein 4)	S	594	0.808756	NaN	0.577681	0.524766	0.586211	0.624353	0.00218038	Yes		HSSQEIKSETSSNPSSPEICPNKEKPFMKLK	TSSNPSSPEICPN	YES
O75592	MYCBP2	E3 ubiquitin-protein ligase MYCBP2 (EC 2.3.2.27) (Myc-binding protein 2) (Pam/highwire/rpm-1 protein) (Protein associated with Myc) (RING-type E3 ubiquitin transferase MYCBP2)	S	2833	NaN	1.33211	-0.0813395	0.621712	NaN	0.62416	0.26572			APVKTKLDPPRERSKSDSYTLDPDTLRKKKM	PRERSKSDSYTLD	NO
C9JS65	ATG9A	Autophagy-related protein 9A (Fragment)	S	18	0.382723	NaN	0.997348	0.492315	NaN	0.624128	0.0809553			QFDTEYQRLEASYSDSPPGEEDLLVHVAEGS	EASYSDSPPGEED	YES
Q06124	PTPN11	Tyrosine-protein phosphatase non-receptor type 11 (EC 3.1.3.48) (Protein-tyrosine phosphatase 1D) (PTP-1D) (Protein-tyrosine phosphatase 2C) (PTP-2C) (SH-PTP2) (SHP-2) (Shp2) (SH-PTP3)	Y	62	0.442121	NaN	NaN	NaN	0.80367	0.622895	0.179818			RNGAVTHIKIQNTGDYYDLYGGEKFATLAEL	IQNTGDYYDLYGG	NO
P17544	ATF7	Cyclic AMP-dependent transcription factor ATF-7 (cAMP-dependent transcription factor ATF-7) (Activating transcription factor 7) (Transcription factor ATF-A)	T	51	0.764601	0.450591	0.782248	0.49252	NaN	0.62249	0.00574067	Yes		KFGPARTDSVIIADQTPTPTRFLKNCEEVGL	VIIADQTPTPTRF	YES
P17544	ATF7	Cyclic AMP-dependent transcription factor ATF-7 (cAMP-dependent transcription factor ATF-7) (Activating transcription factor 7) (Transcription factor ATF-A)	T	53	0.764601	0.450591	0.782248	0.49252	NaN	0.62249	0.00574067	Yes		GPARTDSVIIADQTPTPTRFLKNCEEVGLFN	IADQTPTPTRFLK	YES
Q5TGN6	0	Deleted.	S	45	NaN	0.631151	1.00842	0.50782	0.337084	0.621119	0.0223111			SDVCERMEELRKRRVSQDLEVEKPDASPTSL	LRKRRVSQDLEVE	NO
F8VRZ8	SENP1	Sentrin-specific protease 1 (Fragment)	S	125	-0.194972	0.682843	0.705264	0.67708	1.23467	0.620977	0.0539905			SLYLETRKTSSGLSNSFAGKSNHHCHVSAYE	SSGLSNSFAGKSN	NO
J3QLL6	KCTD1	BTB/POZ domain-containing protein KCTD1 (Fragment)	S	9	0.975043	-0.108783	0.696587	0.866789	0.671692	0.620266	0.0312528	Yes		_______MSRPLITRSPASPLNNQGIPTPAQ	RPLITRSPASPLN	YES
H0YG79	CCDC86	Coiled-coil domain-containing protein 86 (Fragment)	S	12	0.900645	0.554933	0.559537	0.467071	0.6171	0.619857	0.00112128	Yes		____XSRRLGGLRPESPESLTSVSRTRRALV	GGLRPESPESLTS	YES
B8ZZF5	EVA1A	Protein eva-1 homolog A	S	102	1.31557	-0.028381	NaN	0.571337	NaN	0.619507	0.25202			RHRRFERTLNKNVFTSAEELERAQRLEERER	NKNVFTSAEELER	NO
F8VWZ8	ARHGAP29	Rho GTPase-activating protein 29	S	913	0.166458	NaN	1.26469	0.425889	NaN	0.619011	0.202745			SIGVVDQGCFPKPLLSPEERDIERSMKSLFF	FPKPLLSPEERDI	YES
Q9H4G0	EPB41L1	Band 4.1-like protein 1 (Neuronal protein 4.1) (4.1N)	S	675	-0.0394735	1.12353	0.908361	0.603027	0.495308	0.618151	0.0356869	Yes		MIPGPQTVATEIRSLSPIIGKDVLTSTYGAT	TEIRSLSPIIGKD	YES
A0A087X030	NEK3	Serine/threonine-protein kinase Nek3 (Fragment)	S	85	-0.0399035	0.795518	0.56965	0.502636	1.24369	0.614319	0.0422614	Yes		REEKGNKSVHLRKASSPNLHRRQWEKNVPNT	HLRKASSPNLHRR	YES
Q99808	SLC29A1	Equilibrative nucleoside transporter 1 (Equilibrative nitrobenzylmercaptopurine riboside-sensitive nucleoside transporter) (Equilibrative NBMPR-sensitive nucleoside transporter) (Nucleoside transporter, es-type) (Solute carrier family 29 member 1)	S	345	0.519341	NaN	0.731877	0.589763	NaN	0.61366	0.0102165	Yes		DLISKGEEPRAGKEESGVSVSNSQPTNESHS	RAGKEESGVSVSN	NO
M0QY76	ZFP36	Zinc finger protein 36, C3H type, homolog (Mouse), isoform CRA_a (mRNA decay activator protein ZFP36)	S	190	0.937646	0.289362	NaN	NaN	NaN	0.613504	0.309439			SEDLAAPGHPPVLRQSISFSGLPSGRRTSPP	PPVLRQSISFSGL	NO
A0A087WYH5	DDX27	Probable ATP-dependent RNA helicase DDX27	S	23	0.60483	0.584578	NaN	0.601982	0.662437	0.613457	4.62209e-05	Yes		IGTIGEDDEVPVEPESDSGDEEEEGPIVLGR	VPVEPESDSGDEE	NO
A0A087WYH5	DDX27	Probable ATP-dependent RNA helicase DDX27	S	25	0.60483	0.584578	NaN	0.601982	0.662437	0.613457	4.62209e-05	Yes		TIGEDDEVPVEPESDSGDEEEEGPIVLGRRQ	VEPESDSGDEEEE	NO
B8ZZ93	INO80B	INO80 complex subunit B	S	138	1.0404	0.778377	0.377538	0.256528	NaN	0.613211	0.0427599	Yes		LDEDSNLSPSPLRDLSGGLGGQEEEEEQRWL	SPLRDLSGGLGGQ	NO
Q9C0B5	ZDHHC5	Palmitoyltransferase ZDHHC5 (EC 2.3.1.225) (Zinc finger DHHC domain-containing protein 5) (DHHC-5) (Zinc finger protein 375)	S	641	0.953452	0.381837	NaN	NaN	0.502934	0.612741	0.071964			SLGSASPGPGQPPLSSPTRGGVKKVSGVGGT	GQPPLSSPTRGGV	YES
M0R0Q7	LIG1	DNA ligase (EC 6.5.1.1)	S	200	0.532068	1.07656	1.10522	0.515107	-0.16633	0.612526	0.0578771			KPLKTSKAETPTESVSEPEVATKQELQEEEE	TPTESVSEPEVAT	NO
A0A0G2JNZ2	SCRIB	Protein scribble homolog	S	1508	0.204642	0.68921	0.611491	0.678072	0.87427	0.611537	0.00524265	Yes		LEAEKRALWRAARMKSLEQDALRAQMVLSRS	RAARMKSLEQDAL	NO
M0R0X3	SAMD4B	Protein Smaug homolog 2	S	271	1.09916	0.509848	0.689357	0.586693	0.163914	0.609795	0.0155748	Yes		LGARAAFTTPDHAPLSPQSSVASSGSEQTEE	PDHAPLSPQSSVA	YES
Q9P206	KIAA1522	Uncharacterized protein KIAA1522	S	573	0.9911	0.398132	NaN	0.439783	NaN	0.609671	0.0857889			GKAQPPKPERVTSLRSPGASVSSSLTSLCSS	RVTSLRSPGASVS	YES
J3KPS2	FAM83H	Protein FAM83H (Fragment)	S	672	1.23756	0.164658	0.9603	1.00612	-0.328607	0.608007	0.109215			VPERRGSLTLTISGESPKAGPAEEGPSGPME	LTISGESPKAGPA	YES
Q9P1Y6	PHRF1	PHD and RING finger domain-containing protein 1	S	1359	0.521955	0.892508	0.723968	0.535058	0.364756	0.607649	0.00263419	Yes		PHLLRPDAAEKAEAPSSPDVAPAGKEDSPSA	EKAEAPSSPDVAP	NO
A6NHR9	SMCHD1	Structural maintenance of chromosomes flexible hinge domain-containing protein 1 (SMC hinge domain-containing protein 1)	T	562	NaN	NaN	2.90606	-1.69134	NaN	0.607362	0.83555			MFYNDVKKQQQMAALTKEKDQLSQSIVMYKS	QQMAALTKEKDQL	NO
Q9UQ35	SRRM2	Serine/arginine repetitive matrix protein 2 (300 kDa nuclear matrix antigen) (Serine/arginine-rich splicing factor-related nuclear matrix protein of 300 kDa) (SR-related nuclear matrix protein of 300 kDa) (Ser/Arg-related nuclear matrix protein of 300 kDa) (Splicing coactivator subunit SRm300) (Tax-responsive enhancer element-binding protein 803) (TaxREB803)	S	478	0.167486	0.313014	0.619692	0.157173	1.77759	0.606991	0.11685			SHGRAKRDKSHSHTPSRRMGRSRSPATAKRG	SHSHTPSRRMGRS	NO
P16144	ITGB4	Integrin beta-4 (GP150) (CD antigen CD104)	T	1444	NaN	NaN	0.644397	NaN	0.566357	0.605377	0.0409774	Yes		EHSHSTTLPRDYSTLTSVSSHDSRLTAGVPD	RDYSTLTSVSSHD	NO
Q5JR95	RPS8	40S ribosomal protein S8	S	140	0.783918	0.484808	NaN	0.477574	0.673463	0.604941	0.00397094	Yes		IQKKYDERKKNAKISSLLEEQFQQGKLLACI	KNAKISSLLEEQF	NO
Q9BRD0	BUD13	BUD13 homolog	S	151	0.421479	0.444773	0.659837	0.692874	0.805409	0.604874	0.00123521	Yes		PDPSPRKDRHDTPDPSPRRARHDTPDPSPLR	HDTPDPSPRRARH	YES
Q9BRD0	BUD13	BUD13 homolog	T	147	0.421479	0.444773	0.659837	0.692874	0.805409	0.604874	0.00123521	Yes		RHGTPDPSPRKDRHDTPDPSPRRARHDTPDP	RKDRHDTPDPSPR	YES
O60271	SPAG9	C-Jun-amino-terminal kinase-interacting protein 4 (JIP-4) (JNK-interacting protein 4) (Cancer/testis antigen 89) (CT89) (Human lung cancer oncogene 6 protein) (HLC-6) (JNK-associated leucine-zipper protein) (JLP) (Mitogen-activated protein kinase 8-interacting protein 4) (Proliferation-inducing protein 6) (Protein highly expressed in testis) (PHET) (Sperm surface protein) (Sperm-associated antige…	S	391	0.592923	NaN	0.348335	0.52306	-0.994145	0.117543	0.773958		Unchanged	DRNTESLFEELSSAGSGLIGDVDEGADLLGM	ELSSAGSGLIGDV	NO
O60271	SPAG9	C-Jun-amino-terminal kinase-interacting protein 4 (JIP-4) (JNK-interacting protein 4) (Cancer/testis antigen 89) (CT89) (Human lung cancer oncogene 6 protein) (HLC-6) (JNK-associated leucine-zipper protein) (JLP) (Mitogen-activated protein kinase 8-interacting protein 4) (Proliferation-inducing protein 6) (Protein highly expressed in testis) (PHET) (Sperm surface protein) (Sperm-associated antige…	S	329	0.440102	0.0788831	0.243284	NaN	-0.374733	0.0968838	0.615884		Unchanged	SKHIEVQVAQETRNVSTGSAENEEKSEVQAI	QETRNVSTGSAEN	NO
G3V160	CNKSR1	Connector enhancer of kinase suppressor of Ras 1, isoform CRA_a (Connector enhancer of kinase suppressor of ras 1)	S	49	1.08515	0.602742	0.491571	0.731183	0.109966	0.604123	0.019036	Yes		DSPHQRSPSLSLAPLSPRAPSEDVFAFDLSS	LSLAPLSPRAPSE	YES
F8WDB4	LRWD1	Leucine-rich repeat and WD repeat-containing protein 1 (Fragment)	S	60	0.825867	0.458802	0.516615	0.674461	0.54145	0.603439	0.000788932	Yes		EELVAASRTQVQKANSPEKPPEAGAAHKPRA	QVQKANSPEKPPE	YES
Q8N556	AFAP1	Actin filament-associated protein 1 (110 kDa actin filament-associated protein) (AFAP-110)	S	748	0.32458	1.03422	NaN	NaN	0.449848	0.602881	0.110235			GGVTLGLAIEPKSGTSSPQSPVFRHRTLENS	EPKSGTSSPQSPV	NO
Q14676	MDC1	Mediator of DNA damage checkpoint protein 1 (Nuclear factor with BRCT domains 1)	T	449	NaN	0.6469	NaN	NaN	0.558177	0.602538	0.0467864	Yes		DMPQRVVLLQRSQTTTERDSDTDVEEEELPV	QRSQTTTERDSDT	NO
Q5VZK9	CARMIL1	F-actin-uncapping protein LRRC16A (CARMIL homolog) (Capping protein regulator and myosin 1 linker protein 1) (Capping protein, Arp2/3 and myosin-I linker homolog 1) (Capping protein, Arp2/3 and myosin-I linker protein 1) (Leucine-rich repeat-containing protein 16A)	S	1150	NaN	NaN	0.56175	NaN	0.63895	0.60035	0.040876	Yes		SQGEEIGKVERSDSKSSPQAGRRYGVQVMGS	ERSDSKSSPQAGR	NO
Q5VZK9	CARMIL1	F-actin-uncapping protein LRRC16A (CARMIL homolog) (Capping protein regulator and myosin 1 linker protein 1) (Capping protein, Arp2/3 and myosin-I linker homolog 1) (Capping protein, Arp2/3 and myosin-I linker protein 1) (Leucine-rich repeat-containing protein 16A)	S	1151	NaN	NaN	0.56175	NaN	0.63895	0.60035	0.040876	Yes		QGEEIGKVERSDSKSSPQAGRRYGVQVMGSG	RSDSKSSPQAGRR	YES
P0DMV8	HSPA1A	Heat shock 70 kDa protein 1A (Heat shock 70 kDa protein 1) (HSP70-1) (HSP70.1)	S	199	0.658737	0.650121	0.532199	NaN	0.556712	0.599442	0.000337885	Yes		NHFVEEFKRKHKKDISQNKRAVRRLRTACER	KHKKDISQNKRAV	NO
Q14676	MDC1	Mediator of DNA damage checkpoint protein 1 (Nuclear factor with BRCT domains 1)	T	378	0.903193	0.667665	0.689357	0.368936	0.362418	0.598314	0.00445053	Yes		APGLAHLQESQAGSDTDVEEGKAPQAVPLEK	SQAGSDTDVEEGK	NO				phosphorylated by CK2: Induces interaction with NBS1
H0Y8R4	RIOK2	Serine/threonine-protein kinase RIO2 (Fragment)	S	90	NaN	NaN	1.16663	0.0291349	NaN	0.597884	0.484105			EENVGAMNQYRTRTLSITSSGSAVSCSTIPP	YRTRTLSITSSGS	NO
P85037	FOXK1	Forkhead box protein K1 (Myocyte nuclear factor) (MNF)	T	273	0.633199	0.529071	0.50318	0.469573	0.853475	0.5977	0.00100732	Yes		PTHPGLMSPRSGGLQTPECLSREGSPIPHDP	RSGGLQTPECLSR	YES
Q5VUA4	ZNF318	Zinc finger protein 318 (Endocrine regulatory protein)	S	464	0.74528	0.447315	NaN	NaN	NaN	0.596298	0.155866			NLYQWGPLPGIPKDNSPLREKFGSFLCHKDN	GIPKDNSPLREKF	YES
G3V317	CDK2	Cyclin-dependent kinase 2	Y	15	1.10145	2.56689	-0.0713507	0.257373	-0.87342	0.596188	0.366226			_MENFQKVEKIGEGTYGVVYKARNKLTGEVV	KIGEGTYGVVYKA	NO
F8VZY9	KRT18	Keratin, type I cytoskeletal 18	S	30	1.65191	NaN	0.11962	0.272501	0.337211	0.595311	0.19228			SLGSVQAPSYGARPVSSAASVYAGAGGSGSR	YGARPVSSAASVY	NO
E9PNR2	RIN1	Ras and Rab interactor 1	S	232	1.0697	0.290307	0.475375	0.503043	0.638007	0.595287	0.0104415	Yes		SEEEGVPGSRGSPATSPHLGRRRPLLRSMSA	RGSPATSPHLGRR	YES
A8MQ02	AFDN	Afadin	S	1736	0.688046	0.548239	0.695185	0.577248	0.466217	0.594987	0.000164938	Yes		CRDAKEKRSKSQDADSPGSSGAPENLTFKER	KSQDADSPGSSGA	YES
H0YAN8	ARHGEF10	Rho guanine nucleotide exchange factor 10 (Fragment)	S	27	0.724039	0.905736	1.06434	0.430285	-0.153805	0.59412	0.0504291			TRAAVKRGRSFIRTKSLIAQDHRSSLEEEQN	SFIRTKSLIAQDH	NO
Q9C0B5	ZDHHC5	Palmitoyltransferase ZDHHC5 (EC 2.3.1.225) (Zinc finger DHHC domain-containing protein 5) (DHHC-5) (Zinc finger protein 375)	S	372	1.05811	0.79693	-0.0958569	0.619929	0.577186	0.591259	0.0366591	Yes		PTFGKSFHFDPLSSGSRSSSLKSAQGTGFEL	DPLSSGSRSSSLK	NO
Q5T200	ZC3H13	Zinc finger CCCH domain-containing protein 13	S	943	0.65581	0.521252	0.377669	0.681674	0.71026	0.589333	0.000685903	Yes		ESSRMRAQDIIGHHQSEDRETSDRAHDENKK	IIGHHQSEDRETS	NO
Q9NYF8	BCLAF1	Bcl-2-associated transcription factor 1 (Btf)	S	688	0.815165	0.477574	0.209278	NaN	0.852459	0.588619	0.0304645	Yes		FKEENQKGDKKLRCDSADLRHDIDRRRKERS	KKLRCDSADLRHD	NO
Q14676	MDC1	Mediator of DNA damage checkpoint protein 1 (Nuclear factor with BRCT domains 1)	T	455	0.593784	NaN	0.613388	NaN	0.558177	0.588449	0.000753281	Yes		VLLQRSQTTTERDSDTDVEEEELPVENREAV	TERDSDTDVEEEE	NO				phosphorylated by CK2: Induces interaction with NBS1
Q03164	KMT2A	Histone-lysine N-methyltransferase 2A (Lysine N-methyltransferase 2A) (EC 2.1.1.43) (ALL-1) (CXXC-type zinc finger protein 7) (Myeloid/lymphoid or mixed-lineage leukemia) (Myeloid/lymphoid or mixed-lineage leukemia protein 1) (Trithorax-like protein) (Zinc finger protein HRX) [Cleaved into: MLL cleavage product N320 (N-terminal cleavage product of 320 kDa) (p320); MLL cleavage product C180 (C-ter…	S	1799	0.849679	0.767401	0.636526	0.645886	0.0412984	0.588158	0.0144717	Yes		KIIPAPKPKGPGEPDSPTPLHPPTPPILSTD	GPGEPDSPTPLHP	YES
E7ER32	MKL1	MKL/myocardin-like protein 1	S	6	-0.241987	0.669208	1.51297	NaN	0.411061	0.587812	0.203936			__________MPPLKSPAAFHEQRRSLERAR	_MPPLKSPAAFHE	YES
A6NF31	OFD1	Oral-facial-digital syndrome 1 protein	S	595	-0.185212	0.895458	0.706394	0.689568	0.832539	0.587749	0.0406243	Yes		SAASRLRGGTSSRRLSSTPLPKAKRSLESEM	TSSRRLSSTPLPK	NO
E9PPY3	RRP8	Ribosomal RNA-processing protein 8	S	64	0.507313	0.453017	0.538429	0.453755	0.984245	0.587352	0.00428265	Yes		AASLSQHPPSLCISDSEEEEEERKKKCPKKA	SLCISDSEEEEEE	NO
E9PPY3	RRP8	Ribosomal RNA-processing protein 8	S	62	0.507313	0.453017	0.538429	0.453755	0.984245	0.587352	0.00428265	Yes		LEAASLSQHPPSLCISDSEEEEEERKKKCPK	PPSLCISDSEEEE	NO
Q9HC77	CENPJ	Centromere protein J (CENP-J) (Centrosomal P4.1-associated protein) (LAG-3-associated protein) (LYST-interacting protein 1)	S	759	0.736821	0.364348	0.605332	0.638305	NaN	0.586202	0.00507344	Yes		TRTQEDKRRDVDLDLSDKDYSSDESIMESIK	DVDLDLSDKDYSS	NO
A0A0A0MR66	RBM10	RNA binding motif protein 10, isoform CRA_d (RNA-binding protein 10)	S	30	-0.266871	1.94789	NaN	0.0771063	NaN	0.586042	0.484115			SVDAGRGGGESLQEASPRLADHGSSSGGGWE	ESLQEASPRLADH	YES
A0A087WV66	0	Deleted.	S	2637	0.611928	0.739675	NaN	NaN	0.404878	0.585494	0.026653			TQTSGQSTHTHKEPASGDEGIKVLKQRAKKK	THKEPASGDEGIK	NO
A0A087WW74	SASH1	SAM and SH3 domain-containing protein 1	S	249	NaN	0.41045	0.759161	NaN	NaN	0.584805	0.184462			TLEGPQTVDTWPRSHSLDDLQVEPGAEQDVP	TWPRSHSLDDLQV	NO
B0QY86	MICALL1	MICAL-like protein 1 (Fragment)	S	189	0.92136	NaN	0.836089	0.382833	0.19722	0.584376	0.0444001	Yes		SSSAPAGAEADGPKASPEARPQIPTKPRVPG	ADGPKASPEARPQ	YES
G8JLH2	CDC25B	M-phase inducer phosphatase 2	S	262	0.572793	0.72657	0.643	0.390007	NaN	0.583092	0.00387579	Yes		RPQDRDTPVQNKRRRSVTPPEEQQEAEEPKA	QNKRRRSVTPPEE	NO
F8W6G1	NRBP1	Nuclear receptor-binding protein	S	2	0.378512	0.637935	0.678741	0.630405	NaN	0.581398	0.00342804	Yes		______________MSEGESQTVLSSGSDPK	_____MSEGESQT	NO
Q9Y446	PKP3	Plakophilin-3	S	298	1.38001	0.198494	0.0266605	0.44159	0.85896	0.581143	0.0756809			PGAVLEPVARAPSVRSLSLSLADSGHLPDVH	RAPSVRSLSLSLA	NO
O60271	SPAG9	C-Jun-amino-terminal kinase-interacting protein 4 (JIP-4) (JNK-interacting protein 4) (Cancer/testis antigen 89) (CT89) (Human lung cancer oncogene 6 protein) (HLC-6) (JNK-associated leucine-zipper protein) (JLP) (Mitogen-activated protein kinase 8-interacting protein 4) (Proliferation-inducing protein 6) (Protein highly expressed in testis) (PHET) (Sperm surface protein) (Sperm-associated antige…	S	332	0.0878702	0.0558898	-0.0114957	0.286053	0.0458186	0.0928272	0.142268		Unchanged	IEVQVAQETRNVSTGSAENEEKSEVQAIIES	RNVSTGSAENEEK	NO
Q9BRD0	BUD13	BUD13 homolog	S	139	NaN	0.534759	0.585994	NaN	0.619226	0.579993	0.00178942	Yes		PDSSPRRVRHGTPDPSPRKDRHDTPDPSPRR	HGTPDPSPRKDRH	YES
Q9BRD0	BUD13	BUD13 homolog	T	135	NaN	0.534759	0.585994	NaN	0.619226	0.579993	0.00178942	Yes		RHDTPDSSPRRVRHGTPDPSPRKDRHDTPDP	RRVRHGTPDPSPR	YES
P46013	MKI67	Proliferation marker protein Ki-67 (Antigen identified by monoclonal antibody Ki-67) (Antigen KI-67) (Antigen Ki67)	S	128	-0.222919	NaN	1.10138	NaN	0.86129	0.579918	0.290556			RKIREQEPARRVSRSSFSSDPDESEGIPLKR	RRVSRSSFSSDPD	NO
F2Z2K0	NSFL1C	NSFL1 cofactor p47	S	140	0.816559	0.3421	NaN	NaN	NaN	0.579329	0.247429			GAKEHGAVAVERVTKSPGETSKPRPFAGGGY	VERVTKSPGETSK	YES
S4R3D6	APIP	Methylthioribulose-1-phosphate dehydratase	S	40	0.358734	0.620493	0.629345	0.650673	0.63684	0.579217	0.000471019	Yes		DMFVCDINEKDISGPSPSKKLKKSQCTPLFM	KDISGPSPSKKLK	YES
F8W727	RPL32	60S ribosomal protein L32	S	149	NaN	0.68912	0.751174	-0.138172	1.01008	0.57805	0.102639			AQLAIRVTNPNARLRSEENE___________	PNARLRSEENE__	NO
Q6ZV73	FGD6	FYVE, RhoGEF and PH domain-containing protein 6 (Zinc finger FYVE domain-containing protein 24)	S	1197	0.439676	0.892119	0.401425	NaN	NaN	0.57774	0.0670008			IEEYAKKRITFCPSRSLDEADSENKEEVSPL	TFCPSRSLDEADS	NO
Q99081	TCF12	Transcription factor 12 (TCF-12) (Class B basic helix-loop-helix protein 20) (bHLHb20) (DNA-binding protein HTF4) (E-box-binding protein) (Transcription factor HTF-4)	S	97	NaN	0.584481	0.693551	0.454071	NaN	0.577368	0.0140721	Yes		GSDSILGTRGNAAGSSQTGDALGKALASIYS	GNAAGSSQTGDAL	NO
P22626	HNRNPA2B1	Heterogeneous nuclear ribonucleoproteins A2/B1 (hnRNP A2/B1)	S	73	NaN	0.448373	1.07394	NaN	0.208611	0.576974	0.154763			SSMAEVDAAMAARPHSIDGRVVEPKRAVARE	MAARPHSIDGRVV	NO
Q9P2F8	SIPA1L2	Signal-induced proliferation-associated 1-like protein 2 (SIPA1-like protein 2)	S	562	0.148999	1.02375	0.74836	0.848317	0.11541	0.576968	0.0366941	Yes		FYGNLSPRRSLYRTLSDESICSNRRGSSFGS	SLYRTLSDESICS	NO
Q96EU6	RRP36	Ribosomal RNA processing protein 36 homolog	S	67	0.990447	0.867027	0.552495	0.723078	-0.251083	0.576393	0.0583601			SQVGTKTYKQLVAGNSPKKQASRPPIQNACV	QLVAGNSPKKQAS	YES
Q9C0C2	TNKS1BP1	182 kDa tankyrase-1-binding protein	S	123	0.697774	0.707171	0.420028	0.595026	0.46033	0.576066	0.000624745	Yes		ETTQARTEAQDLCRASPEPPGPESSSRWLDD	QDLCRASPEPPGP	YES
H0YG79	CCDC86	Coiled-coil domain-containing protein 86 (Fragment)	S	41	0.950543	0.571531	0.610125	0.529871	0.212785	0.574971	0.00805101	Yes		LVEFESNPEETREPGSPPSVQRAGLGSPERP	ETREPGSPPSVQR	YES
Q13322	GRB10	Growth factor receptor-bound protein 10 (GRB10 adapter protein) (Insulin receptor-binding protein Grb-IR)	S	46	0.554245	0.708761	NaN	0.460061	NaN	0.574356	0.0155602	Yes		QPRASGPPRSIQPQVSPRQRVQRSQPVHILA	SIQPQVSPRQRVQ	YES
O60343	TBC1D4	TBC1 domain family member 4 (Akt substrate of 160 kDa) (AS160)	S	694	1.46462	0.45133	0.331917	0.440527	0.181427	0.573964	0.0654629			DGEGRKRTSSTCSNESLSVGGTSVTPRRISW	STCSNESLSVGGT	NO
A0A0B4J210	LARP1	La-related protein 1 (Fragment)	T	785	1.03668	1.75617	-0.000432773	-0.499259	NaN	0.573289	0.340975			TVPESPNYRNTRTPRTPRTPQLKDSSQTSRF	NTRTPRTPRTPQL	YES
Q92974	ARHGEF2	Rho guanine nucleotide exchange factor 2 (Guanine nucleotide exchange factor H1) (GEF-H1) (Microtubule-regulated Rho-GEF) (Proliferating cell nucleolar antigen p40)	S	904	0.193582	0.47633	0.490679	0.515107	1.18998	0.573135	0.025471	Yes		SVHRNFEDRERQELGSPEERLQDSSDPDTGS	ERQELGSPEERLQ	YES
A0A087WYW3	NKTR	NK-tumor recognition protein	S	167	1.44031	-0.13895	1.01432	-0.0526855	0.600687	0.572738	0.132494			KQTKKRRILIPSDIESSKSSTRRMKSSCDRE	IPSDIESSKSSTR	NO
Q9UQ35	SRRM2	Serine/arginine repetitive matrix protein 2 (300 kDa nuclear matrix antigen) (Serine/arginine-rich splicing factor-related nuclear matrix protein of 300 kDa) (SR-related nuclear matrix protein of 300 kDa) (Ser/Arg-related nuclear matrix protein of 300 kDa) (Splicing coactivator subunit SRm300) (Tax-responsive enhancer element-binding protein 803) (TaxREB803)	S	1028	NaN	NaN	0.362529	0.435202	0.910502	0.569411	0.0802551			KSPCPQEKSKDSLVQSCPGSLSLCAGVKSST	KDSLVQSCPGSLS	NO
J3QR65	MTMR4	Myotubularin-related protein 4	S	572	NaN	-0.342982	-1.54067	3.59012	NaN	0.568823	0.748779			LLSACDTSSPLTRTSSDPNLNNHCQEVRVGL	PLTRTSSDPNLNN	NO
P46379	BAG6	Large proline-rich protein BAG6 (BAG family molecular chaperone regulator 6) (BCL2-associated athanogene 6) (BAG-6) (BAG6) (HLA-B-associated transcript 3) (Protein G3) (Protein Scythe)	S	113	0.506602	0.46801	0.594334	0.631244	0.641514	0.568341	7.99004e-05	Yes		ASSGTGSASATHGGGSPPGTRGPGASVHDRN	ATHGGGSPPGTRG	YES
A8MQ02	AFDN	Afadin	S	1653	NaN	0.474254	0.660931	NaN	NaN	0.567593	0.103761			PGLCRPPLPRDYEPPSPSPAPGAPPPPPQRN	RDYEPPSPSPAPG	YES
A0A0A0MRN5	OGFR	Opioid growth factor receptor (Opioid growth factor receptor, isoform CRA_d)	S	465	0.952855	NaN	NaN	0.178364	NaN	0.56561	0.382195			EDTEGRTGPKEGTPGSPSETPGPSPAGPAGD	KEGTPGSPSETPG	YES
H7BZ93	SETD2	Histone-lysine N-methyltransferase SETD2 (Fragment)	S	472	0.339936	NaN	NaN	0.791022	NaN	0.565479	0.241609			HKKSESPFRETEPLVSPHQDKLMSMPVMTVD	ETEPLVSPHQDKL	YES
Q8IXM2	BAP18	Chromatin complexes subunit BAP18 (BPTF-associated protein of 18 kDa)	S	62	0.929109	0.95784	0.376882	0.608715	-0.0458623	0.565337	0.0388725	Yes		KRKVYEDSGIPLPAESPKKGPKKVASGVLSP	IPLPAESPKKGPK	YES
F5H1K3	TRPT1	tRNA 2'-phosphotransferase 1	S	97	NaN	0.684908	0.445283	NaN	NaN	0.565096	0.133007			RKPLSLAGDEETECQSSPKHSSRERRRIQQ_	EETECQSSPKHSS	NO
Q96B36	AKT1S1	Proline-rich AKT1 substrate 1 (40 kDa proline-rich AKT substrate)	S	112	0.259785	0.480368	0.77727	0.428786	0.878401	0.564922	0.00784859	Yes		PPAPPPAPQPPSPTPSPPRPTLAREDNEEDE	PPSPTPSPPRPTL	YES
Q8IZP0	ABI1	Abl interactor 1 (Abelson interactor 1) (Abi-1) (Abl-binding protein 4) (AblBP4) (Eps8 SH3 domain-binding protein) (Eps8-binding protein) (Nap1-binding protein) (Nap1BP) (Spectrin SH3 domain-binding protein 1) (e3B1)	S	220	0.349365	-0.610125	0.643473	1.47633	0.965305	0.56487	0.180031			PNDYMTSPARLGSQHSPGRTASLNQRPRTHS	RLGSQHSPGRTAS	YES
Q99808	SLC29A1	Equilibrative nucleoside transporter 1 (Equilibrative nitrobenzylmercaptopurine riboside-sensitive nucleoside transporter) (Equilibrative NBMPR-sensitive nucleoside transporter) (Nucleoside transporter, es-type) (Solute carrier family 29 member 1)	S	348	NaN	0.550507	NaN	0.576764	NaN	0.563635	0.014826	Yes		SKGEEPRAGKEESGVSVSNSQPTNESHSIKA	KEESGVSVSNSQP	NO
Q6ZN55	ZNF574	Zinc finger protein 574	S	387	0.581399	0.759582	NaN	0.348799	NaN	0.56326	0.0418061	Yes		AIGRDRRGRRARRNNSGEAGGAATQELFCSA	RARRNNSGEAGGA	NO
B9ZVT1	RBM12B	RNA-binding protein 12B	S	98	0.57124	0.425137	NaN	NaN	0.692991	0.563123	0.0183864	Yes		IEMKRTDRVGRGRPGSGTSGVDSLSNFIESV	GRGRPGSGTSGVD	NO
Q9BSJ8	ESYT1	Extended synaptotagmin-1 (E-Syt1) (Membrane-bound C2 domain-containing protein)	S	1044	0.357946	0.406428	NaN	0.991608	0.495329	0.562828	0.0306889	Yes		NRGTKRRTSQKKRTLSPEFNERFEWELPLDE	QKKRTLSPEFNER	YES
F8VX12	SLC38A1	Sodium-coupled neutral amino acid transporter 1 (Fragment)	S	49	0.573762	0.259785	0.505431	0.53097	0.941891	0.562368	0.00681861	Yes		VENGQINSKFISDRESRRSLTNSHLEKKKCD	FISDRESRRSLTN	NO
G3V5F0	PNN	Pinin	S	96	NaN	0.719578	0.792432	0.19711	0.53866	0.561945	0.0241472	Yes		GAVSRLGGERRTRRESRQESDPEDDDVKKVL	RRTRRESRQESDP	NO
J3KNE0	RGPD3	RanBP2-like and GRIP domain-containing protein 3	S	1270	-0.289298	1.06936	NaN	0.547154	0.92027	0.561871	0.161933			DSVSSSSVHASPLASSPVRKNLFHFDESTTG	ASPLASSPVRKNL	YES
P16989	YBX3	Y-box-binding protein 3 (Cold shock domain-containing protein A) (DNA-binding protein A) (Single-strand DNA-binding protein NF-GMB)	S	34	0.892274	0.278698	NaN	0.368936	0.705147	0.561264	0.0296971	Yes		PTEAAAAAPQDPAPKSPVGSGAPQAAAPAPA	QDPAPKSPVGSGA	YES
H0YM82	C15orf52	Uncharacterized protein C15orf52 (Fragment)	S	145	0.304745	0.815493	0.838048	0.362666	0.485317	0.561254	0.00750349	Yes		RNQGIEGSPGGRVTRSPPTQVAISSDSARKG	GGRVTRSPPTQVA	YES
P15336	ATF2	Cyclic AMP-dependent transcription factor ATF-2 (cAMP-dependent transcription factor ATF-2) (EC 2.3.1.48) (Activating transcription factor 2) (Cyclic AMP-responsive element-binding protein 2) (CREB-2) (cAMP-responsive element-binding protein 2) (HB16) (Histone acetyltransferase ATF2) (cAMP response element-binding protein CRE-BP1)	T	69	0.920674	0.878294	1.27125	0.591488	-0.860049	0.560332	0.20561			KFGPARNDSVIVADQTPTPTRFLKNCEEVGL	VIVADQTPTPTRF	YES
Q15649	ZNHIT3	Zinc finger HIT domain-containing protein 3 (HNF-4a coactivator) (Thyroid hormone receptor interactor 3) (Thyroid receptor-interacting protein 3) (TR-interacting protein 3) (TRIP-3)	S	80	1.03766	NaN	0.359842	0.954643	-0.112366	0.559945	0.129944			VENKDDDDSIADFLNSDEEEDRVSLQNLKNL	IADFLNSDEEEDR	NO
P48444	ARCN1	Coatomer subunit delta (Archain) (Delta-coat protein) (Delta-COP)	S	405	0.761455	NaN	0.735283	0.578214	0.164513	0.559866	0.0269144	Yes		YCNIQVTKVTQVDGNSPVRFSTETTFLVDKY	TQVDGNSPVRFST	YES
F6RFD5	DSTN	Destrin	S	3	-0.592636	0.817378	0.488532	0.588133	1.49626	0.559534	0.172621			_____________MASGVQVADEVCRIFYDM	____MASGVQVAD	NO
Q53SF7	COBLL1	Cordon-bleu protein-like 1	T	260	1.17479	0.436162	-0.0712136	0.306612	0.945582	0.558387	0.0673792			QRSKKKRDQTASAPATPLVNKHRPTFTRSNT	TASAPATPLVNKH	YES
Q8NI35	PATJ	InaD-like protein (Inadl protein) (hINADL) (Pals1-associated tight junction protein) (Protein associated to tight junctions)	S	645	0.842456	0.390558	0.440068	0.300182	0.817435	0.55814	0.00788872	Yes		PFTLVCCRRLFDDEASVDEPRRTETSLPETE	LFDDEASVDEPRR	NO
Q6P4E1	CASC4	Protein CASC4 (Cancer susceptibility candidate gene 4 protein)	S	307	0.720454	0.394953	NaN	NaN	NaN	0.557703	0.18076			SKQNPSSPLQRLIPGSNLDSEPRIQTDILKQ	QRLIPGSNLDSEP	NO
Q6P4E1	CASC4	Protein CASC4 (Cancer susceptibility candidate gene 4 protein)	S	311	0.720454	0.394953	NaN	NaN	NaN	0.557703	0.18076			PSSPLQRLIPGSNLDSEPRIQTDILKQATKD	PGSNLDSEPRIQT	NO
Q96AD5	PNPLA2	Patatin-like phospholipase domain-containing protein 2 (EC 3.1.1.3) (Adipose triglyceride lipase) (Calcium-independent phospholipase A2) (Desnutrin) (IPLA2-zeta) (Pigment epithelium-derived factor) (TTS2.2) (Transport-secretion protein 2) (TTS2)	S	80	NaN	1.91483	-1.07957	0.187894	1.20746	0.557656	0.454463			LPSRLPEQVELRRVQSLPSVPLSCAAYREAL	ELRRVQSLPSVPL	NO
E9PFK5	NOP14	Nucleolar protein 14	S	96	0.657457	0.23008	0.267097	2.16813	-0.538538	0.556845	0.280884			NVFRDKRFGEYNSNMSPEEKMMKRFALEQQR	EYNSNMSPEEKMM	YES
M0R3F6	SUGP2	SURP and G-patch domain-containing protein 2	S	277	NaN	NaN	0.759332	0.354226	NaN	0.556779	0.222123			TPKTQGTNQIQKNTPSPDVTLGTNPGTEDIQ	IQKNTPSPDVTLG	YES
A0A0C4DGG1	PACSIN3	Protein kinase C and casein kinase substrate in neurons protein 3 (Fragment)	S	327	0.854794	0.596076	0.497934	0.599222	0.235586	0.556723	0.00504348	Yes		RKEKGGRSPDEVTLTSIVPTRDGTAPPPQSP	DEVTLTSIVPTRD	NO
A0A0C4DGG1	PACSIN3	Protein kinase C and casein kinase substrate in neurons protein 3 (Fragment)	T	324	0.854794	0.596076	0.497934	0.599222	0.235586	0.556723	0.00504348	Yes		TISRKEKGGRSPDEVTLTSIVPTRDGTAPPP	RSPDEVTLTSIVP	NO
Q9Y2L9	LRCH1	Leucine-rich repeat and calponin homology domain-containing protein 1 (Calponin homology domain-containing protein 1) (Neuronal protein 81) (NP81)	S	536	0.399773	0.426211	0.5425	0.51652	0.896549	0.556311	0.00336129	Yes		SQYSPNEIRENSPAVSPTTNSTAPFGLKPRS	ENSPAVSPTTNST	YES
Q7Z4V5	HDGFRP2	Hepatoma-derived growth factor-related protein 2 (HRP-2) (Hepatoma-derived growth factor 2) (HDGF-2)	S	639	0.870976	0.665302	0.218346	NaN	0.467833	0.555614	0.0282317	Yes		HEEGRDSEEGPRCGSSEDLHDSVREGPDLDR	GPRCGSSEDLHDS	NO
Q9Y2L9	LRCH1	Leucine-rich repeat and calponin homology domain-containing protein 1 (Calponin homology domain-containing protein 1) (Neuronal protein 81) (NP81)	S	532	0.399773	0.420725	0.5425	0.51652	0.896549	0.555213	0.00344304	Yes		QSNGSQYSPNEIRENSPAVSPTTNSTAPFGL	NEIRENSPAVSPT	YES
Q9P0K7	RAI14	Ankycorbin (Ankyrin repeat and coiled-coil structure-containing protein) (Novel retinal pigment epithelial cell protein) (Retinoic acid-induced protein 14)	S	298	NaN	0.20389	0.241373	1.21884	NaN	0.554702	0.236956			FKAEISSIRENKDRLSDSTTGADSLLDISSE	ENKDRLSDSTTGA	NO
Q9P0K7	RAI14	Ankycorbin (Ankyrin repeat and coiled-coil structure-containing protein) (Novel retinal pigment epithelial cell protein) (Retinoic acid-induced protein 14)	S	311	NaN	0.20389	0.241373	1.21884	NaN	0.554702	0.236956			RLSDSTTGADSLLDISSEADQQDLLSLLQAK	DSLLDISSEADQQ	NO
Q9P0K7	RAI14	Ankycorbin (Ankyrin repeat and coiled-coil structure-containing protein) (Novel retinal pigment epithelial cell protein) (Retinoic acid-induced protein 14)	S	312	NaN	0.20389	0.241373	1.21884	NaN	0.554702	0.236956			LSDSTTGADSLLDISSEADQQDLLSLLQAKV	SLLDISSEADQQD	NO
Q5T200	ZC3H13	Zinc finger CCCH domain-containing protein 13	S	993	0.213876	0.268554	0.595228	1.30749	0.377238	0.552477	0.0505314			ERGNIETTSEDGQVFSPKKGQKKKSIEKKRK	EDGQVFSPKKGQK	YES
K7EQA1	PDCD5	Programmed cell death protein 5	S	81	0.537743	0.596554	0.569415	0.560422	0.494617	0.55175	5.51301e-06	Yes		EKTTTVKFNRRKVMDSDEDDDY_________	RRKVMDSDEDDDY	NO
E7EVA0	MAP4	Microtubule-associated protein	S	527	1.05825	0.488824	0.381291	0.343919	0.485317	0.55152	0.0131819	Yes		STVKEVGLLKDMSPLSETEMALGKDVTPPPE	KDMSPLSETEMAL	NO
E7EVA0	MAP4	Microtubule-associated protein	S	524	1.05825	0.488824	0.381291	0.343919	0.485317	0.55152	0.0131819	Yes		VAPSTVKEVGLLKDMSPLSETEMALGKDVTP	GLLKDMSPLSETE	YES
H0Y6J8	MICALL1	MICAL-like protein 1 (Fragment)	S	62	1.52817	0.41997	0.182131	0.268913	0.357252	0.551288	0.089875			TSSPKTKKRPAPRAPSASPLALHASRLSHSE	PAPRAPSASPLAL	NO
Q13136	PPFIA1	Liprin-alpha-1 (LAR-interacting protein 1) (LIP-1) (Protein tyrosine phosphatase receptor type f polypeptide-interacting protein alpha-1) (PTPRF-interacting protein alpha-1)	S	741	1.14268	NaN	0.324094	0.103128	0.635047	0.551236	0.0919673			REEVRDDKTTIKCETSPPSSPRALRLDRLHK	TIKCETSPPSSPR	YES
Q13136	PPFIA1	Liprin-alpha-1 (LAR-interacting protein 1) (LIP-1) (Protein tyrosine phosphatase receptor type f polypeptide-interacting protein alpha-1) (PTPRF-interacting protein alpha-1)	S	744	1.14268	NaN	0.324094	0.103128	0.635047	0.551236	0.0919673			VRDDKTTIKCETSPPSSPRALRLDRLHKGAL	CETSPPSSPRALR	NO
Q9UDY2	TJP2	Tight junction protein ZO-2 (Tight junction protein 2) (Zona occludens protein 2) (Zonula occludens protein 2)	S	392	0.727441	0.404903	0.583441	0.319155	0.710897	0.549168	0.00252728	Yes		SEIEDISEIESNRSFSPEERRHQYSDYDYHS	ESNRSFSPEERRH	YES
H0Y3K4	RBM33	RNA-binding protein 33 (Fragment)	S	745	0.68921	0.476122	0.54332	0.661567	0.374187	0.548881	0.000714613	Yes		DTKPGVKRTVTHRTNSGGGDGPHISSKVRVI	VTHRTNSGGGDGP	NO
A0A0J9YWL0	AIM1	Absent in melanoma 1 protein	S	540	0.791772	0.421479	0.54038	0.650765	0.328127	0.546505	0.00262984	Yes		VPAPPASGPRAPAKESPPKRVPDPSPVTKGT	RAPAKESPPKRVP	YES
P85037	FOXK1	Forkhead box protein K1 (Myocyte nuclear factor) (MNF)	S	265	0.574634	0.747774	0.446305	0.414027	0.548227	0.546194	0.000741903	Yes		SSRSAPASPTHPGLMSPRSGGLQTPECLSRE	THPGLMSPRSGGL	YES
Q9H0D6	XRN2	5'-3' exoribonuclease 2 (EC 3.1.13.-) (DHM1-like protein) (DHP protein)	S	395	NaN	NaN	0.629479	0.235727	0.771963	0.545723	0.0765645			NPRQAAYEMRMQNNSSPSISPNTSFTSDGSP	RMQNNSSPSISPN	YES
M0QY76	ZFP36	Zinc finger protein 36, C3H type, homolog (Mouse), isoform CRA_a (mRNA decay activator protein ZFP36)	S	192	NaN	NaN	0.979174	NaN	0.112256	0.545715	0.427333			DLAAPGHPPVLRQSISFSGLPSGRRTSPPPP	VLRQSISFSGLPS	NO
H0YAN8	ARHGEF10	Rho guanine nucleotide exchange factor 10 (Fragment)	S	910	-0.31199	0.406537	0.382476	0.618427	1.63102	0.545294	0.156888			TQKSDLSSSSGSLSLSHGSSSLEHRSEDSTI	SGSLSLSHGSSSL	NO
Q5VWN6	FAM208B	Protein FAM208B	S	1043	0.593784	NaN	0.846324	NaN	0.195566	0.545225	0.102479			DLLGDCRNPRLDLEDSYTLRGSYTRKKDVPT	RLDLEDSYTLRGS	NO
S4R446	MEX3D	RNA-binding protein MEX3D (Fragment)	S	338	1.03203	0.184471	NaN	0.417272	NaN	0.544591	0.164056			AAGARRSSGAGTPRHSPTLPEPGGLRLELPL	AGTPRHSPTLPEP	YES
Q5T5P2	KIAA1217	Sickle tail protein homolog	S	1251	1.26754	0.325271	0.254272	0.298658	0.572136	0.543575	0.0453617	Yes		NSECKGEDATDDQFESPKKKFKFKFPKKQLA	TDDQFESPKKKFK	YES
E5RHT1	PSEN2	Presenilin-2 (Fragment)	S	22	NaN	0.887057	0.523961	0.430071	0.332335	0.543356	0.0206346	Yes		SDSEEEVCDERTSLMSAESPTPRSCQEGRQG	ERTSLMSAESPTP	NO
E5RHT1	PSEN2	Presenilin-2 (Fragment)	S	25	NaN	0.887057	0.523961	0.430071	0.332335	0.543356	0.0206346	Yes		EEEVCDERTSLMSAESPTPRSCQEGRQGPED	SLMSAESPTPRSC	YES
P35221	CTNNA1	Catenin alpha-1 (Alpha E-catenin) (Cadherin-associated protein) (Renal carcinoma antigen NY-REN-13)	T	284	0.556503	0.581978	0.64627	0.242694	0.689125	0.543314	0.00230993	Yes		DDSDFETEDFDVRSRTSVQTEDDQLIAGQSA	FDVRSRTSVQTED	NO
M0QZ82	PRKD2	Serine/threonine-protein kinase D2 (Fragment)	S	40	0.186374	0.874049	0.279494	0.462995	0.907495	0.542081	0.0221163	Yes		FSIPNNCSGARKRRLSSTSLASGHSVRLGTS	ARKRRLSSTSLAS	NO
Q03164	KMT2A	Histone-lysine N-methyltransferase 2A (Lysine N-methyltransferase 2A) (EC 2.1.1.43) (ALL-1) (CXXC-type zinc finger protein 7) (Myeloid/lymphoid or mixed-lineage leukemia) (Myeloid/lymphoid or mixed-lineage leukemia protein 1) (Trithorax-like protein) (Zinc finger protein HRX) [Cleaved into: MLL cleavage product N320 (N-terminal cleavage product of 320 kDa) (p320); MLL cleavage product C180 (C-ter…	S	3480	NaN	0.838427	0.293465	0.492007	NaN	0.5413	0.0767126			SAVQASPTSPGGSPSSPSSGQRSASPSVPGP	PGGSPSSPSSGQR	YES
Q76FK4	NOL8	Nucleolar protein 8 (Nucleolar protein Nop132)	S	1031	0.874049	0.656817	0.277744	0.768248	0.120608	0.539493	0.0205815	Yes		SEEEDVTEETDHRNSSPGEASLLEKETTRFF	TDHRNSSPGEASL	YES
A0A087WXZ1	TP53	Cellular tumor antigen p53	S	156	NaN	NaN	NaN	0.618333	0.46031	0.539321	0.0926068			PPGSTKRALPNNTSSSPQPKKKPLDGEYFTL	PNNTSSSPQPKKK	YES				Actually S315. Phosphorylated by S/G2 CDKs, promotes DNA binding, alters DNA transcriptional program to promote cell migration
Q8N163	CCAR2	Cell cycle and apoptosis regulator protein 2 (Cell division cycle and apoptosis regulator protein 2) (DBIRD complex subunit KIAA1967) (Deleted in breast cancer gene 1 protein) (DBC-1) (DBC.1) (NET35) (p30 DBC)	T	484	NaN	NaN	0.927057	0.305795	0.384791	0.539215	0.109925			DALEQAADTSRRNAETPEATTQQETDTDLPE	SRRNAETPEATTQ	YES
E5RHD5	PHF14	PHD finger protein 14	S	25	0.888928	0.443819	0.403351	0.596172	0.362696	0.538993	0.00494273	Yes		VKPLAASLLEALDYDSSDDSDFKVGDASGLA	EALDYDSSDDSDF	NO
E5RHD5	PHF14	PHD finger protein 14	S	26	0.888928	0.443819	0.403351	0.596172	0.362696	0.538993	0.00494273	Yes		KPLAASLLEALDYDSSDDSDFKVGDASGLAD	ALDYDSSDDSDFK	NO
Q8N2F6	ARMC10	Armadillo repeat-containing protein 10 (Splicing variant involved in hepatocarcinogenesis protein)	S	45	1.551	0.276675	0.190157	0.387362	0.288822	0.538803	0.102124			GRRRGDRELGIRSSKSAEDLTDGSYDDVLNA	GIRSSKSAEDLTD	NO
P15408	FOSL2	Fos-related antigen 2 (FRA-2)	S	81	1.21151	-0.0456399	0.331754	0.657274	NaN	0.538725	0.136265			TIGTTVGRRRRDEQLSPEEEEKRRIRRERNK	RRDEQLSPEEEEK	YES
A2A2Y8	COL17A1	Collagen alpha-1(XVII) chain	S	179	NaN	0.33811	0.681238	0.23842	0.893973	0.537935	0.0383355	Yes		LLKGSRSASVSPTRNSSNTLPIPKKGTVETK	VSPTRNSSNTLPI	NO
Q9UPN9	TRIM33	E3 ubiquitin-protein ligase TRIM33 (EC 2.3.2.27) (Ectodermin homolog) (RET-fused gene 7 protein) (Protein Rfg7) (RING-type E3 ubiquitin transferase TRIM33) (Transcription intermediary factor 1-gamma) (TIF1-gamma) (Tripartite motif-containing protein 33)	S	1102	0.0468402	0.23008	0.80561	0.15056	1.45344	0.537306	0.111719			DSDEDFIQPRRKRLKSDERPVHIK_______	RRKRLKSDERPVH	NO
O95793	STAU1	Double-stranded RNA-binding protein Staufen homolog 1	S	95	0.705491	0.293841	0.718284	1.18015	-0.213254	0.536902	0.083618			QNEPLPERLEVNGRESEEENLNKSEISQVFE	EVNGRESEEENLN	NO
E9PMR6	ARHGEF12	Rho guanine nucleotide exchange factor 12	S	234	NaN	NaN	0.718592	NaN	0.354612	0.536602	0.208161			ENPEKSETIQDTDTQSLVGSPSTRIAPHIIG	QDTDTQSLVGSPS	NO
C9J0I9	ZC3HC1	Nuclear-interacting partner of ALK	S	352	0.46999	0.508429	0.560111	0.52667	0.617233	0.536487	2.73741e-05	Yes		RSMGTGDTPGLEVPSSPLRKAKRARLCSSSS	GLEVPSSPLRKAK	YES
B4DGU4	CTNNB1	Catenin beta-1 (cDNA FLJ57878, highly similar to Beta-catenin)	T	549	0.647821	0.579952	0.214609	NaN	0.702515	0.536224	0.0165379	Yes		VRAHQDTQRRTSMGGTQQQFVEGVRMEEIVE	RTSMGGTQQQFVE	NO				T-556
Q9BRD0	BUD13	BUD13 homolog	S	224	0.606916	0.494159	0.466656	0.329411	0.776157	0.53466	0.00202789	Yes		NSSGDCQKATDSDLSSPRHKQSPGHQDSDSD	TDSDLSSPRHKQS	YES
Q5UIP0	RIF1	Telomere-associated protein RIF1 (Rap1-interacting factor 1 homolog)	S	1554	1.41932	0.346305	0.431656	0.268794	0.204416	0.534099	0.0761116			RRASQGLLSSIENSESDSSEAKEEGSRKKRS	SIENSESDSSEAK	NO
K7EQ19	GPATCH1	G patch domain-containing protein 1	S	6	0.364236	0.713344	0.319496	0.877823	0.39534	0.534048	0.00845685	Yes		__________MAARDSDSEEDLVSYGTGLEP	_MAARDSDSEEDL	NO
K7EQ19	GPATCH1	G patch domain-containing protein 1	S	8	0.364236	0.713344	0.319496	0.877823	0.39534	0.534048	0.00845685	Yes		________MAARDSDSEEDLVSYGTGLEPLE	AARDSDSEEDLVS	NO
Q8IXQ4	GPALPP1	GPALPP motifs-containing protein 1 (Lipopolysaccharide-specific response protein 7)	S	105	0.2529	0.523361	0.63949	0.454808	0.799119	0.533935	0.00426902	Yes		FFGPALPPGFKKQDDSPPRPIIGPALPPGFI	FKKQDDSPPRPII	YES
Q9ULW0	TPX2	Targeting protein for Xklp2 (Differentially expressed in cancerous and non-cancerous lung cells 2) (DIL-2) (Hepatocellular carcinoma-associated antigen 519) (Hepatocellular carcinoma-associated antigen 90) (Protein fls353) (Restricted expression proliferation-associated protein 100) (p100)	T	405	NaN	0.854395	0.210847	NaN	NaN	0.532621	0.345973			LPSKSSVTKICRDPQTPVLQTKHRARAVTCK	ICRDPQTPVLQTK	YES
F8WDB4	LRWD1	Leucine-rich repeat and WD repeat-containing protein 1 (Fragment)	S	99	0.195852	0.338909	0.535583	0.60483	0.985445	0.532124	0.0166836	Yes		DDVPLSLSPSKRACASPSAQVEGSPVAGSDG	SKRACASPSAQVE	YES
Q6PJF5	RHBDF2	Inactive rhomboid protein 2 (iRhom2) (Rhomboid 5 homolog 2) (Rhomboid family member 2) (Rhomboid veinlet-like protein 5) (Rhomboid veinlet-like protein 6)	S	359	NaN	0.609188	-0.357496	0.355918	1.51618	0.530948	0.263621			VVGNWLNRSYRRSISSTVQRQLESFDSHRPY	YRRSISSTVQRQL	NO
E9PQA1	C11orf58	Chromosome 11 open reading frame 58	S	17	0.348119	0.551491	0.344538	0.627887	0.781058	0.530619	0.00318857	Yes		SAARESHPHGVKRSASPDDDLGSSNWEAADL	GVKRSASPDDDLG	YES
Q03164	KMT2A	Histone-lysine N-methyltransferase 2A (Lysine N-methyltransferase 2A) (EC 2.1.1.43) (ALL-1) (CXXC-type zinc finger protein 7) (Myeloid/lymphoid or mixed-lineage leukemia) (Myeloid/lymphoid or mixed-lineage leukemia protein 1) (Trithorax-like protein) (Zinc finger protein HRX) [Cleaved into: MLL cleavage product N320 (N-terminal cleavage product of 320 kDa) (p320); MLL cleavage product C180 (C-ter…	S	3473	0.529871	0.838427	0.321964	0.508429	0.451031	0.529944	0.00339801	Yes		EQNKALSSAVQASPTSPGGSPSSPSSGQRSA	VQASPTSPGGSPS	YES
A2A2Y8	COL17A1	Collagen alpha-1(XVII) chain	S	150	3.1031	-0.381404	0.376283	0.310805	-0.761711	0.529414	0.478476			SQTRESEIRVRLQSASPSTRWTELDDVKRLL	VRLQSASPSTRWT	YES
F5H1N9	DDX47	Probable ATP-dependent RNA helicase DDX47 (Fragment)	S	9	0.528671	0.332278	0.439853	0.521654	0.823243	0.52914	0.00292003	Yes		_______MAAPEEHDSPTEASQPIVEEEETK	APEEHDSPTEASQ	YES
Q14676	MDC1	Mediator of DNA damage checkpoint protein 1 (Nuclear factor with BRCT domains 1)	S	329	0.536152	0.77273	0.678718	0.367483	0.290462	0.529109	0.00431875	Yes		AEVHLERAQPFGFIDSDTDAEEERIPATPVV	PFGFIDSDTDAEE	NO				phosphorylated by CK2: Induces interaction with NBS1
Q14676	MDC1	Mediator of DNA damage checkpoint protein 1 (Nuclear factor with BRCT domains 1)	T	331	0.536152	0.77273	0.678718	0.367483	0.290462	0.529109	0.00431875	Yes		VHLERAQPFGFIDSDTDAEEERIPATPVVIP	GFIDSDTDAEEER	NO				phosphorylated by CK2: Induces interaction with NBS1
E5RJY1	NDRG1	Protein NDRG1	S	76	NaN	NaN	0.30627	NaN	0.751538	0.528904	0.253644			SRSHTSEGTRSRSHTSEGAHLDITPNSGAAG	RSRSHTSEGAHLD	NO
Q9NR30	DDX21	Nucleolar RNA helicase 2 (EC 3.6.4.13) (DEAD box protein 21) (Gu-alpha) (Nucleolar RNA helicase Gu) (Nucleolar RNA helicase II) (RH II/Gu)	S	53	0.915024	0.32262	0.460886	0.452806	0.489504	0.528168	0.00636336	Yes		VVSSKTKKVTKNEEPSEEEIDAPKPKKMKKE	TKNEEPSEEEIDA	NO
A0A0C4DGM5	ZNF106	Zinc finger protein 106 (Zinc finger protein 106 homolog (Mouse), isoform CRA_c)	S	487	0.29125	1.00906	-0.024036	0.835358	NaN	0.527908	0.114438			LSSINKEGEEPTKGNSGSEACTSSFLRLSFA	EPTKGNSGSEACT	NO
K7EQ91	SLC39A6	Zinc transporter ZIP6 (Fragment)	S	45	0.967685	0.459851	0.926454	0.285816	-0.00619028	0.526723	0.048122	Yes		DVEIKKQLSKYESQLSTNEEKVDTDDRTEGY	KYESQLSTNEEKV	NO
F8VR77	PA2G4	Proliferation-associated protein 2G4	S	2	0.62686	0.436908	0.449651	0.329985	0.784359	0.525552	0.00282314	Yes		______________MSGEDEQQEQTIAEDLV	_____MSGEDEQQ	NO
Q8NFH3	NUP43	Nucleoporin Nup43 (Nup107-160 subcomplex subunit Nup43) (p42)	S	204	NaN	0.361207	0.834262	0.380175	0.526161	0.525451	0.0171502	Yes		SLWHWDASTDVPEKSSLFHQGGRSSTFLSHS	DVPEKSSLFHQGG	NO
Q9P1Y6	PHRF1	PHD and RING finger domain-containing protein 1	S	991	0.295488	0.54409	0.75013	0.426318	0.610852	0.525376	0.00249871	Yes		VLQAATHRVVELRPPSRSRSTSSSRSRKKAK	VELRPPSRSRSTS	NO
Q5T4Y8	CNKSR3	Connector enhancer of kinase suppressor of ras 3 (Fragment)	S	145	0.317999	0.957692	0.256459	0.568227	NaN	0.525094	0.0457757	Yes		SSKCKQPLPGPKGSESPNSFLDQESRRRRFT	GPKGSESPNSFLD	YES
B4DGU4	CTNNB1	Catenin beta-1 (cDNA FLJ57878, highly similar to Beta-catenin)	S	545	0.241596	0.490981	0.575293	0.466444	0.850897	0.525042	0.00594154	Yes		VQLLVRAHQDTQRRTSMGGTQQQFVEGVRME	DTQRRTSMGGTQQ	NO				S-552; Phosphorylated by AKT1 promoting transcriptional activity
Q8NI35	PATJ	InaD-like protein (Inadl protein) (hINADL) (Pals1-associated tight junction protein) (Protein associated to tight junctions)	S	522	0.823505	0.297133	0.336992	NaN	0.641131	0.52469	0.0250825	Yes		NDNIQALEKLEKVPDSPENELKSRWENLLGP	LEKVPDSPENELK	YES
Q8NEJ9	NGDN	Neuroguidin (Centromere accumulated nuclear protein 1) (CANu1) (EIF4E-binding protein)	S	214	0.670296	NaN	NaN	NaN	0.377894	0.524095	0.173188			RALSSSVIRELKEQYSDAPEEIRDARHPHVT	ELKEQYSDAPEEI	NO
G8JLH2	CDC25B	M-phase inducer phosphatase 2	S	284	0.747602	0.387693	0.413058	0.534261	0.535917	0.523706	0.00119255	Yes		QQEAEEPKARVLRSKSLCHDEIENLLDSDHR	RVLRSKSLCHDEI	NO
A0A0D9SEV0	PNKP	Bifunctional polynucleotide phosphatase/kinase	T	118	0.296311	0.599603	0.692035	0.340961	0.689543	0.523691	0.0036219	Yes		TLRWEETRTPESQPDTPPGTPLVSQDEKRDA	PESQPDTPPGTPL	YES
M0QZ82	PRKD2	Serine/threonine-protein kinase D2 (Fragment)	S	43	NaN	0.550704	0.541408	0.478195	NaN	0.523436	0.00188844	Yes		PNNCSGARKRRLSSTSLASGHSVRLGTSESL	RRLSSTSLASGHS	NO
K7ER94	FHOD3	FH1/FH2 domain-containing protein 3 (Fragment)	S	165	1.28806	0.491186	0.224553	0.406428	0.205397	0.523125	0.0580429			GGEHRGLDRRRSRRHSVQSIKSTLSAPTSPC	RRSRRHSVQSIKS	NO
O95793	STAU1	Double-stranded RNA-binding protein Staufen homolog 1	S	309	NaN	0.936063	0.173856	0.584481	0.397372	0.522943	0.0477525	Yes		KKPGDGRKVTFFEPGSGDENGTSNKEDEFRM	TFFEPGSGDENGT	NO
E9PKA2	NSD3	Histone-lysine N-methyltransferase NSD3 (Fragment)	S	107	0.295723	0.543001	NaN	0.729444	NaN	0.522723	0.053183			YPNGSANGFGAVRNFSPTDYYHSEIPNTRPH	GAVRNFSPTDYYH	YES
E7EMV7	TNIP1	TNFAIP3-interacting protein 1	T	378	1.09903	0.400647	1.4831	-0.652312	0.278671	0.521826	0.22925			IQRLNKALEEALSIQTPPSSPPTAFGSPEGA	EALSIQTPPSSPP	YES
A0A087WW74	SASH1	SAM and SH3 domain-containing protein 1	S	223	0.519944	0.772815	0.541051	0.321351	0.453577	0.521748	0.00208628	Yes		SCDPPGVTGLNKNRRSLPVSICRSCETLEGP	LNKNRRSLPVSIC	NO
A0JP02	PLEKHA5	PLEKHA5 protein (Pleckstrin homology domain-containing family A member 5)	T	615	0.995086	0.106214	NaN	0.463832	NaN	0.521711	0.180756			SHFPVGVVPPRAKSPTPESSTIASYVTLRKT	PRAKSPTPESSTI	YES
Q5JW53	DSN1	Kinetochore-associated protein DSN1 homolog (Fragment)	S	57	-0.175729	0.101247	3.26424	-0.0967303	-0.48553	0.521499	0.493106			LEMNQGVSEERIHLGSSPKKGGNCDLSHQER	ERIHLGSSPKKGG	NO
Q86YP4	GATAD2A	Transcriptional repressor p66-alpha (Hp66alpha) (GATA zinc finger domain-containing protein 2A)	S	107	0.617016	0.637193	0.207928	0.611739	0.532011	0.521177	0.00291125	Yes		MKSERRPPSPDVIVLSDNEQPSSPRVNGLTT	PDVIVLSDNEQPS	NO
M0QYB4	CCDC9	Coiled-coil domain-containing protein 9 (Fragment)	S	80	0.302173	0.192825	NaN	0.301119	1.28514	0.520315	0.135258			NVAVESEKNLGPSRRSPGTPRPPGASKGGRT	LGPSRRSPGTPRP	YES
Q8NDI1	EHBP1	EH domain-binding protein 1	S	964	0.378956	0.28558	2.37669	-0.210646	-0.230941	0.519929	0.340207			FSQYIENRPEMKRQRSIQEDTKKGNEEKAAI	EMKRQRSIQEDTK	NO
P11388	TOP2A	DNA topoisomerase 2-alpha (EC 5.99.1.3) (DNA topoisomerase II, alpha isozyme)	S	1418	0.323889	0.581785	0.599855	0.572017	NaN	0.519387	0.0041675	Yes		SDLEADDVKGSVPLSSSPPATHFPDETEITN	GSVPLSSSPPATH	NO
A1L390	PLEKHG3	Pleckstrin homology domain-containing family G member 3 (PH domain-containing family G member 3)	S	584	1.39983	0.184598	0.209712	0.493852	0.30668	0.518934	0.0840654			KSSGFGSPRLVSRSSSVLSLEGSEKGLARHG	LVSRSSSVLSLEG	NO
Q9Y2H2	INPP5F	Phosphatidylinositide phosphatase SAC2 (EC 3.1.3.25) (Inositol polyphosphate 5-phosphatase F) (Sac domain-containing inositol phosphatase 2) (Sac domain-containing phosphoinositide 4-phosphatase 2) (hSAC2)	S	330	0.65205	0.522658	0.0495764	0.850319	NaN	0.518651	0.0555902			HGSGLGKGQESPLKKSPSAGDVHILTGFAKP	ESPLKKSPSAGDV	YES
F5H212	HIVEP1	Zinc finger protein 40	S	1158	0.598079	NaN	0.436041	NaN	NaN	0.51706	0.0989483			SRPNSFDKPEPFERASPVSFQELNRTGKSGS	EPFERASPVSFQE	YES
H7C1N2	COBL	Protein cordon-bleu (Fragment)	S	466	1.45375	0.425889	0.610015	0.222681	-0.132116	0.516045	0.123131			NRNNNAGSFDSEGVASRRDSLAPLQAEHSQP	DSEGVASRRDSLA	NO
A0A087X148	0	Deleted.	S	219	NaN	0.233765	0.797814	NaN	NaN	0.51579	0.318545			PGPQSQYVCRLNRSDSDSSTLSKKPPFVRNS	RLNRSDSDSSTLS	NO
A0A0B4J1W3	NAA15	N-alpha-acetyltransferase 15, NatA auxiliary subunit	S	588	NaN	NaN	NaN	0.97078	0.0607734	0.515777	0.460198			LTDENKEHEADTANMSDKELKKLRNKQRRAQ	ADTANMSDKELKK	NO
A8MV53	PPAN	HCG2033702, isoform CRA_a (Suppressor of SWI4 1 homolog)	S	306	0.971442	0.36042	0.344538	0.467384	0.434149	0.515587	0.011363	Yes		RKKSLEGMKKARVGGSDEEASGIPSRTASLE	KARVGGSDEEASG	NO
A0A087WZH7	0	Deleted.	S	132	0.176451	0.647545	NaN	0.722379	NaN	0.515458	0.094563			GSPTAAEGEAASAASSTSSPKAEDGATPSPS	AASAASSTSSPKA	NO
A0A087WZH7	0	Deleted.	T	133	0.176451	0.647545	NaN	0.722379	NaN	0.515458	0.094563			SPTAAEGEAASAASSTSSPKAEDGATPSPSN	ASAASSTSSPKAE	NO
O95835	LATS1	Serine/threonine-protein kinase LATS1 (EC 2.7.11.1) (Large tumor suppressor homolog 1) (WARTS protein kinase) (h-warts)	S	613	0.604925	0.675364	NaN	0.511569	0.269912	0.515443	0.0100649	Yes		ENVDSGDKEKKQITTSPITVRKNKKDEERRE	KKQITTSPITVRK	YES
Q66K74	MAP1S	Microtubule-associated protein 1S (MAP-1S) (BPY2-interacting protein 1) (Microtubule-associated protein 8) (Variable charge Y chromosome 2-interacting protein 1) (VCY2-interacting protein 1) (VCY2IP-1) [Cleaved into: MAP1S heavy chain; MAP1S light chain]	S	733	-0.0379174	0.17594	0.388167	0.0758749	0.386525	0.197718	0.079361		Unchanged	EFEHRKAVPMAPAPASPGSSNDSSARSQERA	MAPAPASPGSSND	YES
C9J919	TOX4	TOX high mobility group box family member 4 (Fragment)	S	158	NaN	1.68585	NaN	-0.118461	-0.0227584	0.514877	0.472362			AQSPEDRLSTTPSPTSSLHEDGVEDFRR___	TTPSPTSSLHEDG	NO
Q9Y446	PKP3	Plakophilin-3	S	320	1.06171	0.449324	0.377875	0.271187	0.413826	0.514784	0.0212319	Yes		DSGHLPDVHGFNSYGSHRTLQRLSSGFDDID	GFNSYGSHRTLQR	NO				S-305
Q9NYF8	BCLAF1	Bcl-2-associated transcription factor 1 (Btf)	S	260	0.688941	0.346418	NaN	NaN	0.508793	0.514718	0.035008	Yes		MLSTVHSAKNTPSQHSHSIQHSPERSGSGSV	NTPSQHSHSIQHS	NO
Q8N2M8	CLASRP	CLK4-associating serine/arginine rich protein (Splicing factor, arginine/serine-rich 16) (Suppressor of white-apricot homolog 2)	S	294	NaN	0.419863	0.641671	0.749491	0.243899	0.513731	0.0199942	Yes		LRGRKISPPSYARRDSPTYDPYKRSPSESSS	SYARRDSPTYDPY	YES
O14639	ABLIM1	Actin-binding LIM protein 1 (abLIM-1) (Actin-binding LIM protein family member 1) (Actin-binding double zinc finger protein) (LIMAB1) (Limatin)	S	115	1.16324	1.09356	0.327584	-0.0555013	0.0393697	0.513651	0.11838			DKQERQSLGESPRTLSPTPSAEGYQDVRDRM	ESPRTLSPTPSAE	YES
A0A075B784	USP36	Ubiquitin carboxyl-terminal hydrolase 36	S	742	0.762817	0.662114	0.449592	0.461214	0.228571	0.512862	0.00523686	Yes		PVVASTWPVHRARAVSPAPQSSSRLQPPFSP	HRARAVSPAPQSS	YES
Q8WX93	PALLD	Palladin (SIH002) (Sarcoma antigen NY-SAR-77)	S	410	NaN	0.456491	0.708561	0.373175	NaN	0.512742	0.0365563	Yes		SGHPHVRRPRSRSRDSGDENEPIQERFFRPH	RSRSRDSGDENEP	NO
Q92766	RREB1	Ras-responsive element-binding protein 1 (RREB-1) (Finger protein in nuclear bodies) (Raf-responsive zinc finger protein LZ321) (Zinc finger motif enhancer-binding protein 1) (Zep-1)	S	161	0.368936	0.632734	NaN	0.534659	NaN	0.51211	0.0218589	Yes		IHEKDPNSATATAPPSPLKRRRLSSKRKLSH	TATAPPSPLKRRR	YES
Q5T8P6	RBM26	RNA-binding protein 26 (CTCL tumor antigen se70-2) (RNA-binding motif protein 26)	S	616	NaN	NaN	0.518763	NaN	0.505206	0.511984	0.00842848	Yes		VYWHREGSTQQLQTTSPKPLVQQPILPVVKQ	QQLQTTSPKPLVQ	YES
Q9UGH3	SLC23A2	Solute carrier family 23 member 2 (Na(Yes)/L-ascorbic acid transporter 2) (Nucleobase transporter-like 1 protein) (Sodium-dependent vitamin C transporter 2) (hSVCT2) (Yolk sac permease-like molecule 2)	S	78	0.91104	0.657457	0.458346	0.188021	0.343147	0.511602	0.0152817	Yes		ENGIAEKSSLAETLDSTGSLDPQRSDMIYTI	LAETLDSTGSLDP	NO
P85037	FOXK1	Forkhead box protein K1 (Myocyte nuclear factor) (MNF)	S	136	NaN	0.545474	0.427052	0.0629506	1.0106	0.511519	0.0792304			AKAASEQQADTSGGDSPKDESKPPFSYAQLI	DTSGGDSPKDESK	YES
P52948	NUP98	Nuclear pore complex protein Nup98-Nup96 [Cleaved into: Nuclear pore complex protein Nup98 (98 kDa nucleoporin) (Nucleoporin Nup98) (Nup98); Nuclear pore complex protein Nup96 (96 kDa nucleoporin) (Nucleoporin Nup96) (Nup96)]	S	673	0.893207	NaN	0.1274	0.512884	NaN	0.511164	0.146914			FYTNPIAKPIPQTPESAGNKHSNSNSVDDTI	IPQTPESAGNKHS	NO
H0YH87	ATXN2	Ataxin-2 (Fragment)	S	451	1.01164	0.838831	1.09684	NaN	-0.906814	0.510124	0.361847			RMGQPGSGSMPSRSTSHTSDFNPNSGSDQRV	MPSRSTSHTSDFN	NO
Q7KZ85	SUPT6H	Transcription elongation factor SPT6 (hSPT6) (Histone chaperone suppressor of Ty6) (Tat-cotransactivator 2 protein) (Tat-CT2 protein)	T	349	0.00403388	-0.051429	2.52052	0.423417	-0.349479	0.509413	0.380802			YQDPVPGITPSSSSRTRTPASINATPANINL	PSSSSRTRTPASI	NO
P29692	EEF1D	Elongation factor 1-delta (EF-1-delta) (Antigen NY-CO-4)	S	41	0.635336	0.380175	NaN	NaN	0.512287	0.509266	0.0202937	Yes		YEQMNGPVAGASRQSSGPGASSGTSGDHGEL	GASRQSSGPGASS	NO
Q9NZQ7	CD274	Programmed cell death 1 ligand 1 (PD-L1) (PDCD1 ligand 1) (Programmed death ligand 1) (B7 homolog 1) (B7-H1) (CD antigen CD274)	S	169	NaN	0.724825	NaN	0.258097	0.541744	0.508222	0.0645369			DVKKCGIQDTNSKKQSDTHLEET________	TNSKKQSDTHLEE	NO
Q14669	TRIP12	E3 ubiquitin-protein ligase TRIP12 (EC 2.3.2.26) (E3 ubiquitin-protein ligase for Arf) (ULF) (HECT-type E3 ubiquitin transferase TRIP12) (Thyroid receptor-interacting protein 12) (TR-interacting protein 12) (TRIP-12)	S	312	0.751978	NaN	NaN	0.263756	NaN	0.507867	0.285241			AKLASLRKSTKKRSESPPAELPSLRRSTRQK	TKKRSESPPAELP	YES
Q9Y3Q8	TSC22D4	TSC22 domain family protein 4 (TSC22-related-inducible leucine zipper protein 2) (Tsc-22-like protein THG-1)	S	40	-0.373533	0.856388	1.05802	0.524766	0.472789	0.507687	0.107176			SPALYFTHDASLVHKSPDPFGAVAAQKFSLA	ASLVHKSPDPFGA	YES
A0A0B4J210	LARP1	La-related protein 1 (Fragment)	S	766	-0.925248	-0.635652	1.33181	0.861003	1.89883	0.506149	0.411259			ANKLFGAPEPSTIARSLPTTVPESPNYRNTR	PSTIARSLPTTVP	NO
Q9P1Y6	PHRF1	PHD and RING finger domain-containing protein 1	S	1202	0.513996	0.519643	0.53887	0.558464	0.399502	0.506095	5.33249e-05	Yes		TRSHSPERKGAVREASPAPLAQGEPGREDLP	GAVREASPAPLAQ	YES
M0QXD6	GTF2F1	General transcription factor IIF subunit 1 (Fragment)	S	358	0.589955	0.553164	0.35801	0.338339	0.688985	0.505691	0.00175618	Yes		TGPQSLSGKSTPQPPSGKTTPNSGDVQVTED	STPQPPSGKTTPN	NO
Q5JSS2	SUV39H2	Histone-lysine N-methyltransferase SUV39H2 (Fragment)	S	148	NaN	NaN	-0.000721132	1.01021	NaN	0.504743	0.500454		Unchanged	QMKGSGDISSDSIDHSPAKK___________	SDSIDHSPAKK__	YES
A0A0J9YWL0	AIM1	Absent in melanoma 1 protein	S	864	0.681134	0.180657	NaN	0.651408	NaN	0.5044	0.0896128		Unchanged	PTAMPKPQHTFSDSQSPAESSPGPSLSLSAP	TFSDSQSPAESSP	YES
P32519	ELF1	ETS-related transcription factor Elf-1 (E74-like factor 1)	S	163	0.103934	NaN	0.403408	NaN	1.00459	0.503979	0.19735		Unchanged	PKRKKGRKTKPPRPDSPATTPNISVKKKNKD	KPPRPDSPATTPN	YES
H7C462	BUD13	BUD13 homolog (Fragment)	S	21	0.415759	0.498047	0.475936	0.311154	0.817358	0.503651	0.00403866	Yes	Unchanged	LGSSDTQQLRRARHDSPDLAPNVTYSLPRTK	RRARHDSPDLAPN	YES
Q92614	MYO18A	Unconventional myosin-XVIIIa (Molecule associated with JAK3 N-terminus) (MAJN) (Myosin containing a PDZ domain) (Surfactant protein receptor SP-R210) (SP-R210)	S	1639	0.403922	0.162855	0.445893	0.313014	1.19037	0.503211	0.0478829	Yes	Unchanged	MVTKYQKRKNKLEGDSDVDSELEDRVDGVKS	NKLEGDSDVDSEL	NO
P49959	MRE11	Double-strand break repair protein MRE11 (Double-strand break repair protein MRE11A) (Meiotic recombination 11 homolog 1) (MRE11 homolog 1) (Meiotic recombination 11 homolog A) (MRE11 homolog A)	S	558	0.504163	NaN	NaN	0.500598	NaN	0.50238	0.00225849	Yes	Unchanged	DDLMSIDLAEQMANDSDDSISAATNKGRGRG	EQMANDSDDSISA	NO				Phosphorylated by CK2A1, which promotes binding to PIH1D1 and increases MRE11 stability
Q9UHB6	LIMA1	LIM domain and actin-binding protein 1 (Epithelial protein lost in neoplasm)	S	331	0.575022	0.327917	0.433312	0.379843	0.795484	0.502315	0.00394525	Yes	Unchanged	LERPAQLANARETPHSPGVEDAPIAKVGVLA	ARETPHSPGVEDA	YES
F8WE04	HSPB1	Heat shock protein beta-1	S	82	1.1281	0.185486	0.698131	0.0429245	0.452609	0.501449	0.0600363		Unchanged	AVAAPAYSRALSRQLSSGVSEIRHTADRWRV	ALSRQLSSGVSEI	NO
P46937	YAP1	Transcriptional coactivator YAP1 (Yes-associated protein 1) (Protein yorkie homolog) (Yes-associated protein YAP65 homolog)	T	143	1.04383	0.169925	0.327946	0.422018	0.538325	0.50041	0.0281306	Yes	Unchanged	SPASLQLGAVSPGTLTPTGVVSGPAATPTAQ	VSPGTLTPTGVVS	YES
P17812	CTPS1	CTP synthase 1 (EC 6.3.4.2) (CTP synthetase 1) (UTP--ammonia ligase 1)	S	344	0.164529	0.778293	0.557837	0.374288	0.626491	0.500288	0.00920329	Yes	Unchanged	RLSPRDTYSDRSGSSSPDSEITELKFPSINH	DRSGSSSPDSEIT	YES
Q96EE3	SEH1L	Nucleoporin SEH1 (Nup107-160 subcomplex subunit SEH1) (SEC13-like protein)	S	260	NaN	1.35581	0.118836	NaN	0.0237097	0.499451	0.364482		Unchanged	VRIFTLKPVRKELTSSGGPTKFEIHIVAQFD	RKELTSSGGPTKF	NO
P17812	CTPS1	CTP synthase 1 (EC 6.3.4.2) (CTP synthetase 1) (UTP--ammonia ligase 1)	S	342	0.0899048	0.895303	NaN	0.525768	0.486711	0.499422	0.05616		Unchanged	GCRLSPRDTYSDRSGSSSPDSEITELKFPSI	YSDRSGSSSPDSE	NO
B8QGS9	PKP2	Truncated plakophilin-2	S	154	0.914029	0.241962	0.276905	-0.114551	1.17834	0.499337	0.103089		Unchanged	RSLRHPLRRLEISPDSSPERAHYTHSDYQYS	LEISPDSSPERAH	NO
A2A2D0	STMN1	Stathmin (Fragment)	S	25	0.635244	0.66339	0.562943	0.910042	-0.278461	0.498632	0.0698444		Unchanged	ELEKRASGQAFELILSPRSKESVPEFPLSPP	AFELILSPRSKES	YES
Q32MZ4	LRRFIP1	Leucine-rich repeat flightless-interacting protein 1 (LRR FLII-interacting protein 1) (GC-binding factor 2) (TAR RNA-interacting protein)	S	509	0.630778	0.639139	0.261933	0.461319	NaN	0.498292	0.0111865	Yes	Unchanged	PDEEKSDQQGEALDSSQKKTKNKKKKNKKKK	GEALDSSQKKTKN	NO
Q9Y2L9	LRCH1	Leucine-rich repeat and calponin homology domain-containing protein 1 (Calponin homology domain-containing protein 1) (Neuronal protein 81) (NP81)	S	365	NaN	0.454913	NaN	0.540226	NaN	0.497569	0.0544441		Unchanged	PMSNIMEEEQIIKEDSCHRLSPVKGEFHQEF	QIIKEDSCHRLSP	NO
Q92766	RREB1	Ras-responsive element-binding protein 1 (RREB-1) (Finger protein in nuclear bodies) (Raf-responsive zinc finger protein LZ321) (Zinc finger motif enhancer-binding protein 1) (Zep-1)	S	36	NaN	0.609093	0.625289	0.257252	NaN	0.497211	0.0536654		Unchanged	MSAVMSVGKVTENGGSPQGIKSPSKPPGPNR	VTENGGSPQGIKS	YES
P15924	DSP	Desmoplakin (DP) (250/210 kDa paraneoplastic pemphigus antigen)	S	22	1.41511	0.0798389	0.284476	0.177727	0.519197	0.49527	0.10938		Unchanged	SHPRINTLGRMIRAESGPDLRYEVTSGGGGT	RMIRAESGPDLRY	NO
E9PIF2	DDX10	RNA helicase (EC 3.6.4.13)	S	7	NaN	NaN	0.641806	0.603976	0.234788	0.493523	0.0627582		Unchanged	_________MGKTANSPGSGARPDPVRSFNR	MGKTANSPGSGAR	YES
Q9Y4P8	WIPI2	WD repeat domain phosphoinositide-interacting protein 2 (WIPI-2) (WIPI49-like protein 2)	S	395	0.622368	0.563451	0.569929	NaN	0.216988	0.493184	0.0130914	Yes	Unchanged	QTYGAAAGKGTYVPSSPTRLAYTDDLGAVGG	GTYVPSSPTRLAY	YES
P41229	KDM5C	Lysine-specific demethylase 5C (EC 1.14.11.-) (Histone demethylase JARID1C) (Jumonji/ARID domain-containing protein 1C) (Protein SmcX) (Protein Xe169)	S	250	2.49697	NaN	-0.338681	0.351628	-0.539829	0.492523	0.529571		Unchanged	PEPCTKMTMRLRRNHSNAQFIESYVCRMCSR	RLRRNHSNAQFIE	NO
Q13136	PPFIA1	Liprin-alpha-1 (LAR-interacting protein 1) (LIP-1) (Protein tyrosine phosphatase receptor type f polypeptide-interacting protein alpha-1) (PTPRF-interacting protein alpha-1)	S	239	0.772646	0.580338	0.223525	0.433707	0.451149	0.492273	0.00553919	Yes	Unchanged	NHEQENTPSTSGKRSSDGSLSHEEDLAKVIE	TSGKRSSDGSLSH	NO
O14974	PPP1R12A	Protein phosphatase 1 regulatory subunit 12A (Myosin phosphatase-targeting subunit 1) (Myosin phosphatase target subunit 1) (Protein phosphatase myosin-binding subunit)	S	212	0.257493	0.674913	0.482251	0.553754	NaN	0.492103	0.0111986	Yes	Unchanged	QKKQNLLHSEKRDKKSPLIESTANMDNNQSQ	EKRDKKSPLIEST	YES
Q9NTI5	PDS5B	Sister chromatid cohesion protein PDS5 homolog B (Androgen-induced proliferation inhibitor) (Androgen-induced prostate proliferative shutoff-associated protein AS3)	S	1283	0.479748	0.409038	0.544835	0.522458	0.500095	0.491235	2.96822e-05	Yes	Unchanged	KRLKEDILENEDEQNSPPKKGKRGRPPKPLG	NEDEQNSPPKKGK	YES
Q9H8M2	BRD9	Bromodomain-containing protein 9 (Rhabdomyosarcoma antigen MU-RMS-40.8)	S	535	0.158854	0.839073	NaN	NaN	0.47335	0.490426	0.130018		Unchanged	GEQPDVTHDPYEFLQSPEPAASAKT______	PYEFLQSPEPAAS	YES
H0Y7Q2	VPS50	Syndetin (Fragment)	S	346	0.292193	0.336969	0.479754	0.524766	0.814489	0.489634	0.00598892	Yes	Unchanged	YESDEQEKSAYQEYDSDSDVPEELKRDYVDE	AYQEYDSDSDVPE	NO
P85037	FOXK1	Forkhead box protein K1 (Myocyte nuclear factor) (MNF)	S	50	1.23266	0.750864	0.325991	0.9164	-0.779638	0.489256	0.23392		Unchanged	KIQFTSLYHKEEAPASPLRPLYPQISPLKIH	KEEAPASPLRPLY	YES
Q9BRD0	BUD13	BUD13 homolog	S	220	0.606916	0.319849	NaN	0.380508	0.649503	0.489194	0.00931813	Yes	Unchanged	RPQHNSSGDCQKATDSDLSSPRHKQSPGHQD	CQKATDSDLSSPR	NO
Q9H307	PNN	Pinin (140 kDa nuclear and cell adhesion-related phosphoprotein) (Desmosome-associated protein) (Domain-rich serine protein) (DRS protein) (DRSP) (Melanoma metastasis clone A protein) (Nuclear protein SDK3) (SR-like protein)	S	562	NaN	-0.0293819	0.76251	-0.0940638	1.31373	0.488198	0.243389		Unchanged	DKNSRSDRKRSISESSRSGKRSSRSERDRKS	RSISESSRSGKRS	NO
A0A087WZH7	0	Deleted.		81	0.427392	0.476952	1.02991	NaN	0.0179721	0.488057	0.100471		Unchanged	AADYesAAAGSGAASPSAAEKGEPAAAAAP	GSGAASPSAAEKG	NO
A1L390	PLEKHG3	Pleckstrin homology domain-containing family G member 3 (PH domain-containing family G member 3)	S	587	1.45875	0.191436	0.154088	0.329985	0.304665	0.487785	0.117309		Unchanged	GFGSPRLVSRSSSVLSLEGSEKGLARHGSAT	RSSSVLSLEGSEK	NO
Q5JTH9	RRP12	RRP12-like protein	S	91	0.349931	0.756084	0.2189	1.11949	-0.00575923	0.487729	0.0720067		Unchanged	ETPMEEEAELVLTEKSSGTFLSGLSDCTNVT	LVLTEKSSGTFLS	NO
Q5JTH9	RRP12	RRP12-like protein	S	92	0.349931	0.756084	0.2189	1.11949	-0.00575923	0.487729	0.0720067		Unchanged	TPMEEEAELVLTEKSSGTFLSGLSDCTNVTF	VLTEKSSGTFLSG	NO
Q5JTH9	RRP12	RRP12-like protein	T	94	0.349931	0.756084	0.2189	1.11949	-0.00575923	0.487729	0.0720067		Unchanged	MEEEAELVLTEKSSGTFLSGLSDCTNVTFSK	TEKSSGTFLSGLS	NO
Q13459	MYO9B	Unconventional myosin-IXb (Unconventional myosin-9b)	S	1290	0.643025	0.35061	0.548143	0.550014	0.343751	0.487109	0.00122468	Yes	Unchanged	KSKPCGSPRVQEKPDSPGGSTQIQRYLDAER	VQEKPDSPGGSTQ	YES
O43933	PEX1	Peroxisome biogenesis factor 1 (Peroxin-1) (Peroxisome biogenesis disorder protein 1)	S	859	0.619648	0.686254	0.414441	0.515813	0.198113	0.486854	0.00473669	Yes	Unchanged	GKDQLFSQPPVLRTASQEGCQELTQEQRDQL	PVLRTASQEGCQE	NO
Q13428	TCOF1	Treacle protein (Treacher Collins syndrome protein)	T	581	NaN	0.528871	NaN	0.444773	NaN	0.486822	0.0548518		Unchanged	PAQEKSLGNILQAKPTSSPAKGPPQKAGPVA	ILQAKPTSSPAKG	NO
F5H6Z0	CDK17	Cyclin-dependent kinase 17	T	467	0.568129	0.767655	NaN	0.124063	NaN	0.486616	0.124815		Unchanged	NSSYPETGVFVINHFTCRS____________	FVINHFTCRS___	NO
P15408	FOSL2	Fos-related antigen 2 (FRA-2)	S	270	NaN	0.748118	0.536545	0.175045	NaN	0.486569	0.100692		Unchanged	ASPSESCSKAHRRSSSSGDQSSDSLNSPTLL	AHRRSSSSGDQSS	NO
Q9H3Q1	CDC42EP4	Cdc42 effector protein 4 (Binder of Rho GTPases 4)	S	68	0.813114	0.42191	0.589008	0.722641	-0.115033	0.486328	0.0414495	Yes	Unchanged	LNSKAAEKGTSKLPKSLSSSPVKKANDGEGG	TSKLPKSLSSSPV	NO
E9PS34	NAP1L4	Nucleosome assembly protein 1-like 4 (Fragment)	S	7	0.446891	0.694301	0.63693	0.454281	0.197666	0.486014	0.00506418	Yes	Unchanged	_________MADHSFSDGVPSDSVEAAKNAS	MADHSFSDGVPSD	NO
Q13428	TCOF1	Treacle protein (Treacher Collins syndrome protein)	S	982	1.02467	0.603407	0.030634	0.283803	NaN	0.48563	0.108538		Unchanged	SPAGPAATPAQAQAASTPRKARASESTARSS	AQAQAASTPRKAR	NO
H3BMG9	FAM65A	Protein FAM65A (Fragment)	S	289	NaN	0.422018	0.276642	0.485324	0.757233	0.485304	0.0169838	Yes	Unchanged	SLEVTWSPFDKDDQPSAASSVNKASTVTKRF	DKDDQPSAASSVN	NO
Q13263	TRIM28	Transcription intermediary factor 1-beta (TIF1-beta) (E3 SUMO-protein ligase TRIM28) (EC 2.3.2.27) (KRAB-associated protein 1) (KAP-1) (KRAB-interacting protein 1) (KRIP-1) (Nuclear corepressor KAP-1) (RING finger protein 96) (RING-type E3 ubiquitin transferase TIF1-beta) (Tripartite motif-containing protein 28)	T	517	0.583519	0.386149	NaN	NaN	NaN	0.484834	0.127834		Unchanged	GPGAEGPRLASPSGSTSSGLEVVAPEGTSAP	ASPSGSTSSGLEV	NO
Q9ULW0	TPX2	Targeting protein for Xklp2 (Differentially expressed in cancerous and non-cancerous lung cells 2) (DIL-2) (Hepatocellular carcinoma-associated antigen 519) (Hepatocellular carcinoma-associated antigen 90) (Protein fls353) (Restricted expression proliferation-associated protein 100) (p100)	S	186	0.603502	0.768078	0.551416	0.753519	-0.253263	0.48465	0.0625085		Unchanged	EEGSAHQDTAEKNASSPEKAKGRHTVPCMPP	AEKNASSPEKAKG	YES
Q2KHR3	QSER1	Glutamine and serine-rich protein 1	S	972	0.762136	0.31823	0.68499	0.450908	0.202024	0.483658	0.010406	Yes	Unchanged	SSTTPTPLVSETGGNSPSDKVDNELKNLEHL	SETGGNSPSDKVD	YES
Q9H307	PNN	Pinin (140 kDa nuclear and cell adhesion-related phosphoprotein) (Desmosome-associated protein) (Domain-rich serine protein) (DRS protein) (DRSP) (Melanoma metastasis clone A protein) (Nuclear protein SDK3) (SR-like protein)	S	557	NaN	-0.0293819	0.166276	NaN	1.31373	0.483541	0.36769		Unchanged	TKGSKDKNSRSDRKRSISESSRSGKRSSRSE	RSDRKRSISESSR	NO
Q9NVD7	PARVA	Alpha-parvin (Actopaxin) (CH-ILKBP) (Calponin-like integrin-linked kinase-binding protein) (Matrix-remodeling-associated protein 2)	S	8	0.923872	0.592349	0.401578	NaN	0.0161035	0.483476	0.0838511		Unchanged	________MATSPQKSPSVPKSPTPKSPPSR	ATSPQKSPSVPKS	YES
H0YBT0	MYC	Myc proto-oncogene protein	T	72	0.862114	0.265917	0.654218	0.163112	0.471629	0.483398	0.019005	Yes	Unchanged	PAPSEDIWKKFELLPTPPLSPSRRSGLCSPS	KFELLPTPPLSPS	YES				T-58; Phosphorylated by GSK3A/B, promotes PP2A dephosphorylation of S62 targeting MYC for degredation
H0YBT0	MYC	Myc proto-oncogene protein	S	76	0.862114	0.265917	0.654218	0.163112	0.471629	0.483398	0.019005	Yes	Unchanged	EDIWKKFELLPTPPLSPSRRSGLCSPSYVAV	LPTPPLSPSRRSG	YES				S-62; phosphorylated by ERK1/2, mTOR, CDK5. Blocks ubiquitination and degradation of MYC
P16144	ITGB4	Integrin beta-4 (GP150) (CD antigen CD104)	S	30	1.92064	0.644041	-0.461319	0.523963	-0.210513	0.483362	0.310234		Unchanged	AYGTHLSPHVPHRVLSTSSTLTRDYNSLTRS	VPHRVLSTSSTLT	NO
Q5TCZ1	SH3PXD2A	SH3 and PX domain-containing protein 2A (Adapter protein TKS5) (Five SH3 domain-containing protein) (SH3 multiple domains protein 1) (Tyrosine kinase substrate with five SH3 domains)	S	824	1.3905	0.391218	0.0295439	0.3122	0.293076	0.483308	0.108678		Unchanged	SLTATDGLRGVRRNSSFSTARSAAAEAKGRL	GVRRNSSFSTARS	NO
J3KNE0	RGPD3	RanBP2-like and GRIP domain-containing protein 3	S	789	0.611172	0.504773	0.390869	0.471344	0.43817	0.483266	0.000200566	Yes	Unchanged	SEIKHSTPSPTKYSLSPSKSYKYSPKTPPRW	PTKYSLSPSKSYK	YES
O14681	EI24	Etoposide-induced protein 2.4 homolog (p53-induced gene 8 protein)	S	316	0.711495	0.856229	0.705806	0.654985	-0.513794	0.482944	0.127155		Unchanged	LSSSTSAEKFPSPHPSPAKLKATAGH_____	FPSPHPSPAKLKA	YES
M0QXD6	GTF2F1	General transcription factor IIF subunit 1 (Fragment)	S	352	NaN	0.184978	NaN	NaN	0.780066	0.482522	0.351775		Unchanged	KRLRLDTGPQSLSGKSTPQPPSGKTTPNSGD	QSLSGKSTPQPPS	NO
A0A0A0MRN5	OGFR	Opioid growth factor receptor (Opioid growth factor receptor, isoform CRA_d)	S	326	0.780646	0.388134	0.326606	0.522257	0.394942	0.482517	0.00399318	Yes	Unchanged	GDEAGGHGEDRPEPLSPKESKKRKLELSRRE	DRPEPLSPKESKK	YES
O60343	TBC1D4	TBC1 domain family member 4 (Akt substrate of 160 kDa) (AS160)	S	588	0.70248	0.299362	0.23438	0.486663	0.686545	0.481886	0.00744575	Yes	Unchanged	NIFSRGANRMRGRLGSVDSFERSNSLASEKD	MRGRLGSVDSFER	NO
Q9BRD0	BUD13	BUD13 homolog	T	174	0.482848	NaN	0.571193	0.390338	NaN	0.48146	0.0115574	Yes	Unchanged	TPDPSPLRGARHDSDTSPPRRIRHDSSDTSP	ARHDSDTSPPRRI	NO
C9J0I9	ZC3HC1	Nuclear-interacting partner of ALK	S	58	NaN	0.305095	NaN	NaN	0.655899	0.480497	0.222825		Unchanged	EEGGVDAKDTSATSQSVNGSPQAEQPSLEST	TSATSQSVNGSPQ	NO
E9PJF5	BRMS1	Breast cancer metastasis-suppressor 1 (Fragment)	S	237	0.811389	0.701327	0.275228	NaN	0.132609	0.480138	0.0608162		Unchanged	ILEDWTAIKKARAAVSPQKRKSD________	KARAAVSPQKRKS	YES
Q9BRD0	BUD13	BUD13 homolog	S	197	0.391988	0.452595	0.582815	0.447315	0.523193	0.479581	0.000132987	Yes	Unchanged	HDSSDTSPPRRARHDSPDPSPPRRPQHNSSG	RRARHDSPDPSPP	YES
Q9BRD0	BUD13	BUD13 homolog	S	201	0.391988	0.452595	0.582815	0.447315	0.523193	0.479581	0.000132987	Yes	Unchanged	DTSPPRRARHDSPDPSPPRRPQHNSSGDCQK	HDSPDPSPPRRPQ	YES
Q13459	MYO9B	Unconventional myosin-IXb (Unconventional myosin-9b)	T	1271	0.413919	0.202512	0.898215	0.430178	0.45255	0.479475	0.013594	Yes	Unchanged	LDSRVSPPAPGSAPETPEDKSKPCGSPRVQE	PGSAPETPEDKSK	YES
I3L4F6	CCDC137	Coiled-coil domain-containing protein 137 (Fragment)	S	18	0.608052	0.605305	0.456702	0.574925	0.151298	0.479256	0.00519179	Yes	Unchanged	AGRGAAVSRVQAGPGSPRRARGRQQVQPLGK	VQAGPGSPRRARG	YES
O75970	MPDZ	Multiple PDZ domain protein (Multi-PDZ domain protein 1)	S	1250	0.0203421	NaN	0.936994	NaN	NaN	0.478668	0.486181		Unchanged	VVFMVQSIINRPRAPSQSESEPEKAPLCSVP	NRPRAPSQSESEP	NO
Q13428	TCOF1	Treacle protein (Treacher Collins syndrome protein)	S	1338	0.950692	0.376846	0.285952	0.453439	0.325991	0.478584	0.016881	Yes	Unchanged	SKKKKKLGAGEGGEASVSPEKTSTTSKGKAK	GEGGEASVSPEKT	NO
C9J2M4	SRPK2	SRSF protein kinase 2 (Fragment)	S	10	NaN	0.341986	0.339655	NaN	0.754091	0.478577	0.073802		Unchanged	______MSVNSEKSSSSERPEPQQKAPLVPP	NSEKSSSSERPEP	NO
P16989	YBX3	Y-box-binding protein 3 (Cold shock domain-containing protein A) (DNA-binding protein A) (Single-strand DNA-binding protein NF-GMB)	S	38	0.844145	0.283092	NaN	0.308477	NaN	0.478571	0.120309		Unchanged	AAAAPQDPAPKSPVGSGAPQAAAPAPAAHVA	PKSPVGSGAPQAA	NO
B4DRN8	ZDHHC20	Palmitoyltransferase (EC 2.3.1.225)	S	242	NaN	NaN	0.767732	0.188654	NaN	0.478193	0.346603		Unchanged	CSFPTRLVGMDPEQASVTNQNEYARSSGSNQ	MDPEQASVTNQNE	NO
Q96TA1	FAM129B	Niban-like protein 1 (Meg-3) (Melanoma invasion by ERK) (MINERVA) (Protein FAM129B)	S	679	0.518334	0.464982	0.67137	0.236707	0.497914	0.477861	0.002399	Yes	Unchanged	PAGESPQPKAAPEASSPPASPLQHLLPGKAV	AAPEASSPPASPL	YES
M0QY76	ZFP36	Zinc finger protein 36, C3H type, homolog (Mouse), isoform CRA_a (mRNA decay activator protein ZFP36)	S	66	1.17511	0.33411	NaN	-0.0758697	NaN	0.477783	0.323922		Unchanged	SSPSGVTSRLPGRSTSLVEGRSCGWVPPPPG	LPGRSTSLVEGRS	NO
Q66K74	MAP1S	Microtubule-associated protein 1S (MAP-1S) (BPY2-interacting protein 1) (Microtubule-associated protein 8) (Variable charge Y chromosome 2-interacting protein 1) (VCY2-interacting protein 1) (VCY2IP-1) [Cleaved into: MAP1S heavy chain; MAP1S light chain]	S	631	-0.420858	0.470823	-0.170951	-0.0374288	0.617123	0.0917416	0.664073		Unchanged	ESHRSPAEGSERLSLSPLRGGEAGPDASPTV	SERLSLSPLRGGE	YES
Q9NTI5	PDS5B	Sister chromatid cohesion protein PDS5 homolog B (Androgen-induced proliferation inhibitor) (Androgen-induced prostate proliferative shutoff-associated protein AS3)	T	1370	0.316493	NaN	NaN	0.637007	NaN	0.47675	0.206442		Unchanged	RAESPESSAIESTQSTPQKGRGRPSKTPSPS	IESTQSTPQKGRG	YES
Q6WKZ4	RAB11FIP1	Rab11 family-interacting protein 1 (Rab11-FIP1) (Rab-coupling protein)	S	42	0.744936	NaN	0.207211	NaN	NaN	0.476074	0.327284		Unchanged	DKIKGKNKDSGSDTASAIIPSTTPSVDSDDE	SGSDTASAIIPST	NO
E9PMR6	ARHGEF12	Rho guanine nucleotide exchange factor 12	S	238	0.323658	0.505281	0.718592	NaN	0.354612	0.475536	0.0133069	Yes	Unchanged	KSETIQDTDTQSLVGSPSTRIAPHIIGAEDD	TQSLVGSPSTRIA	YES
Q5SQI0	ATAT1	Alpha-tubulin N-acetyltransferase 1 (Alpha-TAT) (Alpha-TAT1) (TAT) (EC 2.3.1.108) (Acetyltransferase mec-17 homolog)	S	292	NaN	NaN	0.582706	NaN	0.368327	0.475517	0.141146		Unchanged	PHPTARLLLAADPGGSPAQRRRTR_______	AADPGGSPAQRRR	YES
G3V160	CNKSR1	Connector enhancer of kinase suppressor of Ras 1, isoform CRA_a (Connector enhancer of kinase suppressor of ras 1)	S	40	-0.0965915	2.18488	-0.55031	0.729444	0.108565	0.475198	0.373159		Unchanged	PPQTPPQVLDSPHQRSPSLSLAPLSPRAPSE	DSPHQRSPSLSLA	YES
Q9P1Y6	PHRF1	PHD and RING finger domain-containing protein 1	S	1360	0.358059	0.447315	0.573145	0.40305	0.592375	0.474789	0.000513392	Yes	Unchanged	HLLRPDAAEKAEAPSSPDVAPAGKEDSPSAS	KAEAPSSPDVAPA	YES
Q5TCZ1	SH3PXD2A	SH3 and PX domain-containing protein 2A (Adapter protein TKS5) (Five SH3 domain-containing protein) (SH3 multiple domains protein 1) (Tyrosine kinase substrate with five SH3 domains)	S	809	0.721941	0.305445	NaN	0.231924	0.638546	0.474464	0.0294734	Yes	Unchanged	PPKDNNLSCALRRNESLTATDGLRGVRRNSS	ALRRNESLTATDG	NO
Q12923	PTPN13	Tyrosine-protein phosphatase non-receptor type 13 (EC 3.1.3.48) (Fas-associated protein-tyrosine phosphatase 1) (FAP-1) (PTP-BAS) (Protein-tyrosine phosphatase 1E) (PTP-E1) (hPTPE1) (Protein-tyrosine phosphatase PTPL1)	S	908	1.01721	0.0271541	0.320288	NaN	0.532574	0.474306	0.107473		Unchanged	LQAESVRGFNMGRAISTGSLASSTLNKLAVR	NMGRAISTGSLAS	NO
H0Y6G2	CAMK2G	Calcium/calmodulin-dependent protein kinase type II subunit gamma (Fragment)	S	149	0.991318	NaN	NaN	-0.043408	NaN	0.473955	0.527859		Unchanged	PQTTVVHNATDGIKGSTESCNTTTEDEDLKA	TDGIKGSTESCNT	NO
A0A0J9YWL0	AIM1	Absent in melanoma 1 protein	S	430	0.955834	0.246104	0.571579	0.467697	0.125825	0.473408	0.0303037	Yes	Unchanged	GRRSGRRRGSQKSTDSPGADAELPESAARDD	SQKSTDSPGADAE	YES
E7EUN2	AGAP1	Arf-GAP with GTPase, ANK repeat and PH domain-containing protein 1	S	136	NaN	0.41738	0.528428	NaN	NaN	0.472904	0.0744051		Unchanged	AGSAPAEEEGRGSPASGSPDVEGARAAPLRR	GRGSPASGSPDVE	NO
P42684	ABL2	Abelson tyrosine-protein kinase 2 (EC 2.7.10.2) (Abelson murine leukemia viral oncogene homolog 2) (Abelson-related gene protein) (Tyrosine-protein kinase ARG)	S	678	0.194087	NaN	0.856789	0.483983	0.356716	0.472894	0.0439689	Yes	Unchanged	PRNCQRSKLQLERTVSTSSQPEENVDRANDM	QLERTVSTSSQPE	NO
O15155	BET1	BET1 homolog (hBET1) (Golgi vesicular membrane-trafficking protein p18)	S	50	0.681494	NaN	NaN	NaN	0.264079	0.472787	0.264651		Unchanged	LTESLRSKVTAIKSLSIEIGHEVKTQNKLLA	TAIKSLSIEIGHE	NO
Q9BRD0	BUD13	BUD13 homolog	S	163	0.418676	0.540523	0.472669	0.452912	0.47909	0.472774	1.87581e-05	Yes	Unchanged	PDPSPRRARHDTPDPSPLRGARHDSDTSPPR	HDTPDPSPLRGAR	YES
B7Z8D3	PSME3	Proteasome activator complex subunit 3 (cDNA FLJ57249, highly similar to Proteasome activator complex subunit 3)	S	24	0.796183	NaN	0.148513	NaN	NaN	0.472348	0.3826		Unchanged	QEVKLKVDSFRERITSEAEDLVANFFPKKLL	FRERITSEAEDLV	NO
O95453	PARN	Poly(A)-specific ribonuclease PARN (EC 3.1.13.4) (Deadenylating nuclease) (Deadenylation nuclease) (Polyadenylate-specific ribonuclease)	S	496	1.06578	0.565012	0.721873	0.299362	-0.290306	0.472344	0.106409		Unchanged	QCIPYTLQNHYYRNNSFTAPSTVGKRNLSPS	HYYRNNSFTAPST	NO
Q86UU0	BCL9L	B-cell CLL/lymphoma 9-like protein (B-cell lymphoma 9-like protein) (BCL9-like protein) (Protein BCL9-2)	T	946	0.561204	NaN	0.682418	0.222186	0.42223	0.47201	0.0174261	Yes	Unchanged	HLKSPTLSQVHSPLVTSPSANLKSPQTPSQM	VHSPLVTSPSANL	NO
Q9Y4E1	WASHC2C	WASH complex subunit 2C (Vaccinia virus penetration factor) (VPEF)	S	550	-0.397258	NaN	1.09391	0.716771	NaN	0.471141	0.402967		Unchanged	KGLFSDEEDSEDLFSSQSASNLKGASLLPGK	SEDLFSSQSASNL	NO
P35221	CTNNA1	Catenin alpha-1 (Alpha E-catenin) (Cadherin-associated protein) (Renal carcinoma antigen NY-REN-13)	S	285	0.523963	0.9911	0.410735	0.153676	0.274529	0.470801	0.0309787	Yes	Unchanged	DSDFETEDFDVRSRTSVQTEDDQLIAGQSAR	DVRSRTSVQTEDD	NO
O60271	SPAG9	C-Jun-amino-terminal kinase-interacting protein 4 (JIP-4) (JNK-interacting protein 4) (Cancer/testis antigen 89) (CT89) (Human lung cancer oncogene 6 protein) (HLC-6) (JNK-associated leucine-zipper protein) (JLP) (Mitogen-activated protein kinase 8-interacting protein 4) (Proliferation-inducing protein 6) (Protein highly expressed in testis) (PHET) (Sperm surface protein) (Sperm-associated antige…	S	730	-0.0711332	-0.0138148	0.145111	0.117828	0.270539	0.0897059	0.212138		Unchanged	DVAGLDTEGSKQRSASQSSLDKLDQELKEQQ	SKQRSASQSSLDK	NO
M0QY96	HNRNPM	Heterogeneous nuclear ribonucleoprotein M (Fragment)	S	61	-0.445303	1.11417	0.710803	0.389457	0.581583	0.470141	0.142319		Unchanged	AIEMERGNFGGSFAGSFGGAGGHAPGVARKA	GGSFAGSFGGAGG	NO
E7EUN2	AGAP1	Arf-GAP with GTPase, ANK repeat and PH domain-containing protein 1	S	133	NaN	0.41738	0.528428	0.463518	NaN	0.469775	0.00466793	Yes	Unchanged	ADLAGSAPAEEEGRGSPASGSPDVEGARAAP	EEEGRGSPASGSP	YES
Q96HA1	POM121	Nuclear envelope pore membrane protein POM 121 (Nuclear envelope pore membrane protein POM 121A) (Nucleoporin Nup121) (Pore membrane protein of 121 kDa)	S	80	-2.20863	1.53869	1.06269	2.03689	-0.0822938	0.469468	0.568207		Unchanged	QIFLDGQENKRRRHDSSGSGHSAFEPLVANG	KRRRHDSSGSGHS	NO
Q96HA1	POM121	Nuclear envelope pore membrane protein POM 121 (Nuclear envelope pore membrane protein POM 121A) (Nucleoporin Nup121) (Pore membrane protein of 121 kDa)	S	86	-2.20863	1.53869	1.06269	2.03689	-0.0822938	0.469468	0.568207		Unchanged	QENKRRRHDSSGSGHSAFEPLVANGVPASFV	SSGSGHSAFEPLV	NO
K7ENH8	TCF3	Transcription factor E2-alpha (Fragment)	S	193	0.736648	0.50924	0.69101	-0.0633037	NaN	0.468399	0.0841744		Unchanged	EEEKKELKAPRARTSSTDEVLSLEEKDLRDR	PRARTSSTDEVLS	NO
A0A0G2JNZ2	SCRIB	Protein scribble homolog	S	1475	0.836813	NaN	0.720969	0.311503	0.00385705	0.468285	0.0920297		Unchanged	TAKAERRHQERLRVQSPEPPAPERALSPAEL	ERLRVQSPEPPAP	YES
P50548	ERF	ETS domain-containing transcription factor ERF (Ets2 repressor factor) (PE-2)	S	110	0.0773797	0.692874	0.935724	0.560715	0.0729986	0.467938	0.0523099		Unchanged	SSLFSAVVARRLGRGSVSDCSDGTSELEEPL	RRLGRGSVSDCSD	NO
P49916	LIG3	DNA ligase 3 (EC 6.5.1.1) (DNA ligase III) (Polydeoxyribonucleotide synthase [ATP] 3)	S	155	0.660107	0.590913	NaN	0.543496	0.0756569	0.467543	0.0389023	Yes	Unchanged	SGFSAKPNNSGEAPSSPTPKRSLSSSKCDPR	SGEAPSSPTPKRS	YES
B4E1M0	MSANTD2	Myb/SANT-like DNA-binding domain-containing protein 2 (cDNA FLJ54230)	S	48	NaN	0.245861	0.476458	NaN	0.679249	0.467189	0.0648975		Unchanged	DGNPSLSDPSTPRGASPLGPGSAAGSGAAAS	STPRGASPLGPGS	YES
P85037	FOXK1	Forkhead box protein K1 (Myocyte nuclear factor) (MNF)	S	257	0.565305	0.351289	0.439813	0.399335	0.573767	0.465902	0.000474049	Yes	Unchanged	FRTPFGPLSSRSAPASPTHPGLMSPRSGGLQ	SRSAPASPTHPGL	YES
H7BZV4	ARL6IP4	ADP-ribosylation factor-like protein 6-interacting protein 4 (Fragment)	S	38	NaN	0.550113	0.489403	NaN	0.354741	0.464752	0.0150816	Yes	Unchanged	EKRKKKSRKDTSRNCSASTSQERSKQKARRR	DTSRNCSASTSQE	NO
Q9UDY2	TJP2	Tight junction protein ZO-2 (Tight junction protein 2) (Zona occludens protein 2) (Zonula occludens protein 2)	S	438	0.408386	0.416083	0.345308	0.543694	0.608892	0.464473	0.000658174	Yes	Unchanged	PSRLSRMGATPTPFKSTGDIAGTVVPETNKE	TPTPFKSTGDIAG	NO
A0A0G2JNZ2	SCRIB	Protein scribble homolog	S	1220	0.741747	0.284751	0.504018	0.24245	0.548776	0.464348	0.00708378	Yes	Unchanged	GVIANPFAAGIGHRNSLESISSIDRELSPEG	GIGHRNSLESISS	NO
Q9NTI5	PDS5B	Sister chromatid cohesion protein PDS5 homolog B (Androgen-induced proliferation inhibitor) (Androgen-induced prostate proliferative shutoff-associated protein AS3)	S	1162	0.652785	0.508936	0.378157	0.504773	0.271148	0.46316	0.00202249	Yes	Unchanged	TKSSRMETVSNASSSSNPSSPGRIKGRLDSS	SNASSSSNPSSPG	NO
F8WDB4	LRWD1	Leucine-rich repeat and WD repeat-containing protein 1 (Fragment)	S	91	0.943434	0.652234	0.185901	0.803888	-0.271784	0.462735	0.107242		Unchanged	RLAALKRPDDVPLSLSPSKRACASPSAQVEG	DVPLSLSPSKRAC	YES
B4DGU4	CTNNB1	Catenin beta-1 (cDNA FLJ57878, highly similar to Beta-catenin)	S	184	0.181802	0.899949	0.0338353	0.652234	0.545803	0.462725	0.0425666	Yes	Unchanged	HQLSKKEASRHAIMRSPQMVSAIVRTMQNTN	RHAIMRSPQMVSA	YES				S-191;
Q96T23	RSF1	Remodeling and spacing factor 1 (Rsf-1) (HBV pX-associated protein 8) (Hepatitis B virus X-associated protein) (p325 subunit of RSF chromatin-remodeling complex)	T	1053	0.171719	NaN	NaN	0.753433	NaN	0.462576	0.357341		Unchanged	EEEGKPSRKRLHRIETDEEESCDNAHGDANQ	RLHRIETDEEESC	NO
Q5QP22	RBM39	RNA-binding protein 39 (Fragment)	S	97	0.804549	0.183455	0.297023	0.746657	0.276223	0.461581	0.02375	Yes	Unchanged	SRSRSRDRRFRGRYRSPYSGPKFNSAIRGKI	FRGRYRSPYSGPK	YES
C9J0I9	ZC3HC1	Nuclear-interacting partner of ALK	S	351	0.132379	NaN	NaN	0.38637	0.863336	0.460695	0.164513		Unchanged	TRSMGTGDTPGLEVPSSPLRKAKRARLCSSS	PGLEVPSSPLRKA	NO
P35221	CTNNA1	Catenin alpha-1 (Alpha E-catenin) (Cadherin-associated protein) (Renal carcinoma antigen NY-REN-13)	S	282	0.226878	0.374511	0.352492	0.416191	0.932361	0.460487	0.0195902	Yes	Unchanged	ELDDSDFETEDFDVRSRTSVQTEDDQLIAGQ	EDFDVRSRTSVQT	NO
B2REB7	SET	Protein SET (Fragment)	S	7	0.494364	0.279412	0.34795	0.0643311	1.11579	0.460368	0.0608236		Unchanged	_________MAPKRQSPLPPQKKKPRPPPAL	MAPKRQSPLPPQK	YES
H0YBT0	MYC	Myc proto-oncogene protein	S	307	1.21282	0.352758	0.463688	0.282025	-0.0147838	0.459301	0.087898		Unchanged	ESGSPSAGGHSKPPHSPLVLKRCHVSTHQHN	HSKPPHSPLVLKR	YES				S-293
H0YBT0	MYC	Myc proto-oncogene protein	S	295	1.21282	0.352758	0.463688	0.282025	-0.0147838	0.459301	0.087898		Unchanged	SVEKRQAPGKRSESGSPSAGGHSKPPHSPLV	KRSESGSPSAGGH	YES				S-281
A0A0J9YWL0	AIM1	Absent in melanoma 1 protein	T	933	NaN	0.356707	0.561303	NaN	NaN	0.459005	0.139601		Unchanged	QNNEKMPLLELGGETTPPLSTERSPEAVGSE	ELGGETTPPLSTE	YES
E9PG73	PPIG	Peptidyl-prolyl cis-trans isomerase G	T	733	-0.136537	-0.777739	-0.184471	NaN	2.93258	0.458459	0.62219		Unchanged	VHEKNKKFDHESSPGTDEDKSG_________	HESSPGTDEDKSG	NO
D6REY2	MCC	Colorectal mutant cancer protein	S	136	NaN	0.0614305	0.68059	0.632641	NaN	0.45822	0.147739		Unchanged	SVAEVDKHIEQLTTASEHCDLAIKTVEEIEG	EQLTTASEHCDLA	NO
D6REY2	MCC	Colorectal mutant cancer protein	T	133	NaN	0.0614305	0.68059	0.632641	NaN	0.45822	0.147739		Unchanged	CSLSVAEVDKHIEQLTTASEHCDLAIKTVEE	KHIEQLTTASEHC	NO
A0A0A0MS59	SRCAP	Helicase SRCAP	S	2757	0.0257376	0.364124	NaN	1.44594	-0.00460935	0.457798	0.270638		Unchanged	SPPKRKRGRPPKNPPSPRPSQLPVLDRDSTS	PPKNPPSPRPSQL	YES
P38159	RBMX	RNA-binding motif protein, X chromosome (Glycoprotein p43) (Heterogeneous nuclear ribonucleoprotein G) (hnRNP G) [Cleaved into: RNA-binding motif protein, X chromosome, N-terminally processed]	S	323	-0.144584	0.558659	0.958673	NaN	NaN	0.457583	0.291699		Unchanged	GGSRDSYSSSRSDLYSSGRDRVGRQERGLPP	SRSDLYSSGRDRV	NO
A1L390	PLEKHG3	Pleckstrin homology domain-containing family G member 3 (PH domain-containing family G member 3)	S	591	1.51763	0.198243	0.0984747	0.166073	0.302653	0.456614	0.162764		Unchanged	PRLVSRSSSVLSLEGSEKGLARHGSATDSLS	VLSLEGSEKGLAR	NO
M0QY17	BABAM1	#N/A	S	66	0.0996318	0.709732	0.350467	0.500904	0.621333	0.456414	0.013275	Yes	Unchanged	GEGEAASADDGSLNTSGAGPKSWQVPPPAPE	DGSLNTSGAGPKS	NO
Q66K74	MAP1S	Microtubule-associated protein 1S (MAP-1S) (BPY2-interacting protein 1) (Microtubule-associated protein 8) (Variable charge Y chromosome 2-interacting protein 1) (VCY2-interacting protein 1) (VCY2IP-1) [Cleaved into: MAP1S heavy chain; MAP1S light chain]	S	705	-0.639085	0.36087	0.0753528	-0.0829579	0.366559	0.0161478	0.934629		Unchanged	GLSLPLRGPRARRSASPHDVDLCLVSPCEFE	RARRSASPHDVDL	YES
J3QR21	MICAL3	[F-actin]-methionine sulfoxide oxidase MICAL3 (Fragment)	S	141	0.656908	0.583519	0.581475	0.0988237	0.3574	0.455625	0.0112468	Yes	Unchanged	PASPKHQERGPSQATSPIRSPQESALLFIPV	GPSQATSPIRSPQ	YES
J3QR21	MICAL3	[F-actin]-methionine sulfoxide oxidase MICAL3 (Fragment)	S	137	0.656908	0.583519	0.581475	0.0988237	0.3574	0.455625	0.0112468	Yes	Unchanged	EEKLPASPKHQERGPSQATSPIRSPQESALL	HQERGPSQATSPI	NO
A0A087X239	0	Deleted.	S	6	0.453965	0.378068	0.452669	0.460481	0.531469	0.45533	4.76986e-05		Unchanged	__________MAEPPSPVHCVAAAAPTATVS	_MAEPPSPVHCVA	YES
C9K0F9	KAT6A	Histone acetyltransferase (EC 2.3.1.48) (Fragment)	S	669	0.12075	0.733788	0.825312	0.265917	0.325702	0.454294	0.029935	Yes	Unchanged	EDENELFPREYFRRLSSQDVLRCQSSSKRKS	EYFRRLSSQDVLR	NO
Q9H3D4	TP63	Tumor protein 63 (p63) (Chronic ulcerative stomatitis protein) (CUSP) (Keratinocyte transcription factor KET) (Transformation-related protein 63) (TP63) (Tumor protein p73-like) (p73L) (p40) (p51)	S	368	NaN	NaN	0.221859	NaN	0.686174	0.454016	0.300917		Unchanged	LQKQTSIQSPSSYGNSSPPLNKMNSMNKLPS	PSSYGNSSPPLNK	NO
E9PLK4	AHNAK	Neuroblast differentiation-associated protein AHNAK (Fragment)	S	115	0.240497	0.755058	0.565246	0.433814	0.274826	0.453888	0.00884155	Yes	Unchanged	WTREVFSSCSSEVVLSGDDEEYQRIYTTKIK	SSEVVLSGDDEEY	NO
Q92766	RREB1	Ras-responsive element-binding protein 1 (RREB-1) (Finger protein in nuclear bodies) (Raf-responsive zinc finger protein LZ321) (Zinc finger motif enhancer-binding protein 1) (Zep-1)	T	1120	NaN	0.464982	0.58396	NaN	0.310862	0.453268	0.0290973	Yes	Unchanged	GGSVPKAATTATPAATTSPKESSEPPAPASS	TATPAATTSPKES	NO
Q6P2P2	PRMT9	Putative protein arginine N-methyltransferase 9 (Putative protein arginine N-methyltransferase 10) (EC 2.1.1.-)	S	22	0.833902	0.957097	0.436393	0.67437	-0.635615	0.45323	0.187955		Unchanged	AAGYFHKAVKLNPDFSDAKENFYRVANWLVE	KLNPDFSDAKENF	NO
A0FGR8	ESYT2	Extended synaptotagmin-2 (E-Syt2) (Chr2Syt)	S	162	-0.530572	0.453439	1.49378	0.446574	0.402893	0.453223	0.230114		Unchanged	LLASPGHISVKEPTPSIASDISLPIATQELR	VKEPTPSIASDIS	NO
Q9C0B5	ZDHHC5	Palmitoyltransferase ZDHHC5 (EC 2.3.1.225) (Zinc finger DHHC domain-containing protein 5) (DHHC-5) (Zinc finger protein 375)	S	327	0.728138	0.285816	0.374748	0.434988	0.44232	0.453202	0.00364286	Yes	Unchanged	AAMPHSSSAKLSRGDSLKEPTSIAESSRHPS	KLSRGDSLKEPTS	NO
O95835	LATS1	Serine/threonine-protein kinase LATS1 (EC 2.7.11.1) (Large tumor suppressor homolog 1) (WARTS protein kinase) (h-warts)	S	464	0.533962	0.722728	0.505308	0.486251	0.0166288	0.452976	0.0179465	Yes	Unchanged	HEIPTWQPNIPVRSNSFNNPLGNRASHSANS	IPVRSNSFNNPLG	NO
Q9Y6K9	IKBKG	NF-kappa-B essential modulator (NEMO) (FIP-3) (IkB kinase-associated protein 1) (IKKAP1) (Inhibitor of nuclear factor kappa-B kinase subunit gamma) (I-kappa-B kinase subunit gamma) (IKK-gamma) (IKKG) (IkB kinase subunit gamma) (NF-kappa-B essential modifier)	S	288	NaN	NaN	0.34828	NaN	0.557646	0.452963	0.144589		Unchanged	PAYLSSPLALPSQRRSPPEEPPDFCCPKCQY	LPSQRRSPPEEPP	YES
Q14676	MDC1	Mediator of DNA damage checkpoint protein 1 (Nuclear factor with BRCT domains 1)	S	1511	0.433494	0.625831	0.742217	0.293135	0.16942	0.452819	0.01246	Yes	Unchanged	AVRAAESLTAIPEPASPQLLETPIHASQIQK	AIPEPASPQLLET	YES				S-1775
D6REM6	MATR3	Matrin-3	S	9	0.349025	NaN	0.55616	NaN	NaN	0.452593	0.143213		Unchanged	_______MSKSFQQSSLSRDSQGHGRDLSAA	KSFQQSSLSRDSQ	NO
Q9P1Y6	PHRF1	PHD and RING finger domain-containing protein 1	S	1229	0.27262	0.523763	0.626647	0.464564	0.373159	0.452151	0.0017579	Yes	Unchanged	EDLPTRLPALGEAHVSPEVATADKAPLQAPP	LGEAHVSPEVATA	YES
Q8TBB5	KLHDC4	Kelch domain-containing protein 4	S	356	NaN	0.195852	NaN	0.583808	0.576583	0.452081	0.0717877		Unchanged	IKQVLTAPGSAGQPRSEDEDSLEEAGSPAPG	SAGQPRSEDEDSL	NO
Q86TB9	PATL1	Protein PAT1 homolog 1 (PAT1-like protein 1) (Protein PAT1 homolog b) (Pat1b) (hPat1b)	S	36	0.55719	0.365804	0.397296	0.395282	0.539373	0.450989	0.000359787	Yes	Unchanged	DDRDLSERALPRRSTSPIIGSPPVRAVPIGT	LPRRSTSPIIGSP	YES
Q9NYF8	BCLAF1	Bcl-2-associated transcription factor 1 (Btf)	S	194	0.627887	NaN	0.300182	0.423739	NaN	0.450603	0.0421421	Yes	Unchanged	SKSQEEPKDTFEHDPSESIDEFNKSSATSGD	TFEHDPSESIDEF	NO
Q5VWC4	PSMD4	26S proteasome non-ATPase regulatory subunit 4 (Proteasome (Prosome, macropain) 26S subunit, non-ATPase, 4, isoform CRA_b)	S	259	0.8118	0.333538	0.204948	NaN	NaN	0.450095	0.135003		Unchanged	AEAGIATTGTEGERDSDDALLKMTISQQEFG	TEGERDSDDALLK	NO
Q9H2G2	SLK	STE20-like serine/threonine-protein kinase (STE20-like kinase) (hSLK) (EC 2.7.11.1) (CTCL tumor antigen se20-9) (STE20-related serine/threonine-protein kinase) (STE20-related kinase) (Serine/threonine-protein kinase 2)	S	347	0.569394	0.250598	0.66157	0.205768	0.561835	0.449833	0.00824483	Yes	Unchanged	PIPASKRASSDLSIASSEEDKLSQNACILES	SDLSIASSEEDKL	NO
O43379	WDR62	WD repeat-containing protein 62	S	1353	0.524565	0.626392	1.06939	0.102188	-0.0751904	0.449469	0.090242		Unchanged	RLHGSAFRPSLPAPESPGLPAHPSNPQLPEA	SLPAPESPGLPAH	YES
Q9UKM9	RALY	RNA-binding protein Raly (Autoantigen p542) (Heterogeneous nuclear ribonucleoprotein C-like 2) (hnRNP core protein C-like 2) (hnRNP associated with lethal yellow protein homolog)	S	119	0.273934	0.341075	0.54145	0.421048	0.664403	0.448382	0.0030525	Yes	Unchanged	AASAIYRLFDYRGRLSPVPVPRAVPVKRPRV	DYRGRLSPVPVPR	YES
Q9Y2D5	AKAP2	A-kinase anchor protein 2 (AKAP-2) (AKAP-KL) (Protein kinase A-anchoring protein 2) (PRKA2)	S	482	0.460271	0.422018	0.44603	0.563158	0.34817	0.447929	0.000207288	Yes	Unchanged	GPPEDSGASAAKGQKSPGALETPSAAGSQGN	AAKGQKSPGALET	YES
P54725	RAD23A	UV excision repair protein RAD23 homolog A (HR23A) (hHR23A)	S	123	NaN	0.0787465	NaN	0.304044	0.959094	0.447295	0.232333		Unchanged	TSGMSHPPPAAREDKSPSEESAPTTSPESVS	AAREDKSPSEESA	YES
Q92728	RB1	Mutated retinoblastoma protein (Retinoblastoma-associated protein)	S	37	0.454913	0.384713	0.556754	0.388024	0.451189	0.447119	0.000137966	Yes	Unchanged	APPPPPPPEEDPEQDSGPEDLPLVRGSITNG	EDPEQDSGPEDLP	NO
Q66K74	MAP1S	Microtubule-associated protein 1S (MAP-1S) (BPY2-interacting protein 1) (Microtubule-associated protein 8) (Variable charge Y chromosome 2-interacting protein 1) (VCY2-interacting protein 1) (VCY2IP-1) [Cleaved into: MAP1S heavy chain; MAP1S light chain]	T	612	-0.238	0.0170666	0.175143	-0.0800269	NaN	-0.0314544	0.740613		Unchanged	ALELPLAASSIPRPRTPSPESHRSPAEGSER	SIPRPRTPSPESH	YES
H0Y589	PHF8	Histone lysine demethylase PHF8 (Fragment)	S	585	0.234379	0.14274	-0.369271	0.000288558	2.22008	0.445643	0.38318		Unchanged	GACFKDAEYIYPSLESDDDDPALKSRPKKKK	IYPSLESDDDDPA	NO
H0Y5E8	SAR1A	GTP-binding protein SAR1a (Fragment)	T	56	0.326537	0.591105	0.384057	0.799668	0.123811	0.445035	0.0183935	Yes	Unchanged	ISNVPILILGNKIDRTDAISEEKLREIFGLY	GNKIDRTDAISEE	NO
Q7LG56	RRM2B	Ribonucleoside-diphosphate reductase subunit M2 B (EC 1.17.4.1) (TP53-inducible ribonucleotide reductase M2 B) (p53-inducible ribonucleotide reductase small subunit 2-like protein) (p53R2)	S	20	0.718789	0.57889	0.286392	0.628634	0.011268	0.444795	0.0269782	Yes	Unchanged	ERPEAAGLDQDERSSSDTNESEIKSNEEPLL	QDERSSSDTNESE	NO
Q7Z2Z1	TICRR	Treslin (TopBP1-interacting checkpoint and replication regulator) (TopBP1-interacting, replication-stimulating protein)	S	864	0.648558	0.491494	0.193354	NaN	NaN	0.444469	0.0795858		Unchanged	RSAKKRRKNALIRHKSIAEVSQNLRQIEIPK	ALIRHKSIAEVSQ	NO
P85037	FOXK1	Forkhead box protein K1 (Myocyte nuclear factor) (MNF)	S	282	0.502025	0.390998	0.310128	0.443713	0.570529	0.443479	0.000583526	Yes	Unchanged	RSGGLQTPECLSREGSPIPHDPEFGSKLASV	CLSREGSPIPHDP	YES
Q9UER7	DAXX	Death domain-associated protein 6 (Daxx) (hDaxx) (ETS1-associated protein 1) (EAP1) (Fas death domain-associated protein)	S	613	0.206268	0.460061	0.851912	0.266757	0.43187	0.443374	0.0171219	Yes	Unchanged	LASLAPVADSSTRVDSPSHGLVTSSLCIPSP	SSTRVDSPSHGLV	YES
O76021	RSL1D1	Ribosomal L1 domain-containing protein 1 (CATX-11) (Cellular senescence-inhibited gene protein) (Protein PBK1)	S	395	1.19163	0.478713	0.423546	0.754802	-0.63385	0.442967	0.215798		Unchanged	VEIQKHATGKKSPAKSPNPSTPRGKKRKALP	KKSPAKSPNPSTP	YES
Q9NTI5	PDS5B	Sister chromatid cohesion protein PDS5 homolog B (Androgen-induced proliferation inhibitor) (Androgen-induced prostate proliferative shutoff-associated protein AS3)	S	1383	0.40969	NaN	0.430353	0.488206	NaN	0.44275	0.0028049	Yes	Unchanged	QSTPQKGRGRPSKTPSPSQPKKNV_______	RPSKTPSPSQPKK	YES
Q05682	CALD1	Caldesmon (CDM)	S	553	0.812539	0.346758	0.571343	0.444349	0.0377693	0.442552	0.0257321	Yes	Unchanged	SKRNLWEKQSVDKVTSPTKV___________	SVDKVTSPTKV__	YES
P46937	YAP1	Transcriptional coactivator YAP1 (Yes-associated protein 1) (Protein yorkie homolog) (Yes-associated protein YAP65 homolog)	T	141	NaN	NaN	0.391986	0.49293	NaN	0.442458	0.0723081		Unchanged	HSSPASLQLGAVSPGTLTPTGVVSGPAATPT	GAVSPGTLTPTGV	NO
O75592	MYCBP2	E3 ubiquitin-protein ligase MYCBP2 (EC 2.3.2.27) (Myc-binding protein 2) (Pam/highwire/rpm-1 protein) (Protein associated with Myc) (RING-type E3 ubiquitin transferase MYCBP2)	S	2751	0.371169	0.432425	0.45178	0.323774	0.632383	0.442306	0.00109825	Yes	Unchanged	SDAAKLRSDSHSRSLSPNHNTLQTLKSDGRM	SHSRSLSPNHNTL	YES
M0R0Q7	LIG1	DNA ligase (EC 6.5.1.1)	S	141	0.630685	0.438719	0.442713	0.64607	0.0522815	0.442094	0.0144905	Yes	Unchanged	KQLPKRTIQEVLEEQSEDEDREAKRKKEEEE	EVLEEQSEDEDRE	NO
A0JP02	PLEKHA5	PLEKHA5 protein (Pleckstrin homology domain-containing family A member 5)	S	613	0.668028	0.325732	0.438483	0.270469	0.507316	0.442006	0.00323605	Yes	Unchanged	KGSHFPVGVVPPRAKSPTPESSTIASYVTLR	VPPRAKSPTPESS	YES
H7C462	BUD13	BUD13 homolog (Fragment)	S	75	0.837136	0.786095	0.0537032	0.641084	-0.111833	0.441237	0.0880035		Unchanged	LSFPKNSKYEYDPDISPPRKKQAKSHFGDKK	EYDPDISPPRKKQ	YES
Q14938	NFIX	Nuclear factor 1 X-type (NF1-X) (Nuclear factor 1/X) (CCAAT-box-binding transcription factor) (CTF) (Nuclear factor I/X) (NF-I/X) (NFI-X) (TGGCA-binding protein)	S	272	NaN	NaN	0.660863	0.624241	0.0373547	0.44082	0.160819		Unchanged	SITSPPSTSTTKRPKSIDDSEMESPVDDVFY	TTKRPKSIDDSEM	NO
Q99466	NOTCH4	Neurogenic locus notch homolog protein 4 (Notch 4) (hNotch4) [Cleaved into: Notch 4 extracellular truncation; Notch 4 intracellular domain]	S	125	0.41792	0.384603	0.509553	0.469365	0.416751	0.439638	3.78901e-05	Yes	Unchanged	TGERCQAKLEDPCPPSFCSKRGRCHIQASGR	EDPCPPSFCSKRG	NO
Q99466	NOTCH4	Neurogenic locus notch homolog protein 4 (Notch 4) (hNotch4) [Cleaved into: Notch 4 extracellular truncation; Notch 4 intracellular domain]	S	128	0.41792	0.384603	0.509553	0.469365	0.416751	0.439638	3.78901e-05	Yes	Unchanged	RCQAKLEDPCPPSFCSKRGRCHIQASGRPQC	CPPSFCSKRGRCH	NO
Q9UK61	FAM208A	Protein TASOR (CTCL tumor antigen se89-1) (Retinoblastoma-associated protein RAP140) (Transgene activation suppressor protein)	S	979	NaN	NaN	0.312205	0.940054	0.0665934	0.439617	0.233021		Unchanged	RVINRQRSSDYQFPSSPFTDTLKGTTEDDVL	DYQFPSSPFTDTL	YES
Q15651	HMGN3	High mobility group nucleosome-binding domain-containing protein 3 (Thyroid receptor-interacting protein 7) (TR-interacting protein 7) (TRIP-7)	S	6	0.131458	0.0625362	0.419777	0.336626	1.24691	0.439461	0.107013		Unchanged	__________MPKRKSPENTEGKDGSKVTKQ	_MPKRKSPENTEG	YES
A0A087X148	0	Deleted.	T	201	NaN	NaN	0.877579	0.272979	0.1666	0.439053	0.18583		Unchanged	SQGPFLRGSTIIRSKTFSPGPQSQYVCRLNR	TIIRSKTFSPGPQ	NO
V9GYZ0	PANK2	HCG39342, isoform CRA_b (Pantothenate kinase 2, mitochondrial)	S	66	0.776104	0.264597	0.372673	0.413811	0.366969	0.438831	0.00750935	Yes	Unchanged	AVGASAEGTRRDRLGSYSGPTSVSRQRVESL	RRDRLGSYSGPTS	NO
A0A087X2H1	HECTD1	E3 ubiquitin-protein ligase HECTD1	S	631	0.184978	0.359184	0.836398	0.268794	0.544393	0.438749	0.0193711	Yes	Unchanged	ARLGVISKVSTLAGPSSDDENEEESKPEKED	STLAGPSSDDENE	NO
Q96D71	REPS1	RalBP1-associated Eps domain-containing protein 1 (RalBP1-interacting protein 1)	S	482	0.323889	0.509442	NaN	NaN	0.481445	0.438259	0.016926	Yes	Unchanged	EMELKRTGSDHTNPTSPLLVKPSDLLEENKI	DHTNPTSPLLVKP	YES
H0YJ97	TRIP11	Thyroid receptor-interacting protein 11 (Fragment)	S	180	NaN	0.333309	0.543194	NaN	NaN	0.438252	0.149626		Unchanged	NNEYEVIKSTATRDISLDSELHDLRLNLEAK	TATRDISLDSELH	NO
H0YJ97	TRIP11	Thyroid receptor-interacting protein 11 (Fragment)	S	183	NaN	0.333309	0.543194	NaN	NaN	0.438252	0.149626		Unchanged	YEVIKSTATRDISLDSELHDLRLNLEAKEQE	RDISLDSELHDLR	NO
A0A0G2JNZ2	SCRIB	Protein scribble homolog	S	504	0.79427	0.381505	0.524957	0.377957	0.112553	0.438248	0.0169323	Yes	Unchanged	EGRRSEACPCQPDSGSPLPAEEEKRLSAESG	CQPDSGSPLPAEE	YES
Q9BQG0	MYBBP1A	Myb-binding protein 1A	S	1293	NaN	NaN	0.488593	0.387804	NaN	0.438198	0.0728935		Unchanged	QKALPKKGVLGKSPLSALARKKARLSLVIRS	LGKSPLSALARKK	NO
Q92769	HDAC2	Histone deacetylase 2 (HD2) (EC 3.5.1.98)	S	392	1.33371	0.192194	-0.13711	0.705314	0.0967457	0.438171	0.170791		Unchanged	SIRASDKRIACDEEFSDSEDEGEGGRRNVAD	ACDEEFSDSEDEG	NO
H0Y8C4	PPP2R5D	Serine/threonine-protein phosphatase 2A 56 kDa regulatory subunit delta isoform (Fragment)	S	9	-0.483985	0.797428	0.227912	0.107956	1.54111	0.438085	0.270295		Unchanged	_______XKKERRQSSSRFNLSKNRELQKLP	KERRQSSSRFNLS	NO
H0Y8C4	PPP2R5D	Serine/threonine-protein phosphatase 2A 56 kDa regulatory subunit delta isoform (Fragment)	S	10	-0.483985	0.797428	0.227912	0.107956	1.54111	0.438085	0.270295		Unchanged	______XKKERRQSSSRFNLSKNRELQKLPA	ERRQSSSRFNLSK	NO
M0R375	SAE1	SUMO-activating enzyme subunit 1	S	12	0.871055	0.00460933	NaN	NaN	NaN	0.437832	0.496631		Unchanged	____MVEKEEAGGGISEEEAAQYDRQIRLWG	EAGGGISEEEAAQ	NO
Q92870	APBB2	Amyloid beta A4 precursor protein-binding family B member 2 (Protein Fe65-like 1)	S	321	0.0954519	0.0483758	-0.188528	0.0697022	2.16249	0.437499	0.370686		Unchanged	TQWERPVSIPADLQGSRKGSLSSVTPSPTPE	PADLQGSRKGSLS	NO
A0A0B4J1Z1	SRSF7	Serine/arginine-rich-splicing factor 7 (Splicing factor, arginine/serine-rich 7, 35kDa, isoform CRA_a)	S	134	0.730575	0.703012	0.476037	0.642008	-0.365581	0.43721	0.10049		Unchanged	CHRYSRRRRSRFLRLSQSP____________	SRFLRLSQSP___	NO
A0A0B4J1Z1	SRSF7	Serine/arginine-rich-splicing factor 7 (Splicing factor, arginine/serine-rich 7, 35kDa, isoform CRA_a)	S	136	0.730575	0.703012	0.476037	0.642008	-0.365581	0.43721	0.10049		Unchanged	RYSRRRRSRFLRLSQSP______________	FLRLSQSP_____	YES
Q96S55	WRNIP1	ATPase WRNIP1 (EC 3.6.1.3) (Werner helicase-interacting protein 1)	S	65	0.355693	0.335255	0.59268	0.465191	NaN	0.437205	0.00512288	Yes	Unchanged	PAAGSHRAGERAKGPSPPGAKRRRLSESSAL	ERAKGPSPPGAKR	YES
P53621	COPA	Coatomer subunit alpha (Alpha-coat protein) (Alpha-COP) (HEP-COP) (HEPCOP) [Cleaved into: Xenin (Xenopsin-related peptide); Proxenin]	S	173	0.720366	0.40882	NaN	0.615981	0.0031919	0.43709	0.0702484		Unchanged	TVRVWDISGLRKKNLSPGAVESDVRGITGVD	LRKKNLSPGAVES	YES
O75592	MYCBP2	E3 ubiquitin-protein ligase MYCBP2 (EC 2.3.2.27) (Myc-binding protein 2) (Pam/highwire/rpm-1 protein) (Protein associated with Myc) (RING-type E3 ubiquitin transferase MYCBP2)	S	2749	0.437228	0.583712	0.387279	0.516721	0.25934	0.436856	0.00142156	Yes	Unchanged	LKSDAAKLRSDSHSRSLSPNHNTLQTLKSDG	SDSHSRSLSPNHN	NO
Q8NEY1	NAV1	Neuron navigator 1 (Pore membrane and/or filament-interacting-like protein 3) (Steerin-1) (Unc-53 homolog 1) (unc53H1)	S	648	-0.9108	NaN	1.1197	1.42943	0.108752	0.43677	0.470564		Unchanged	KSSGIPVKPVNGRKTSLDVSNSAEPGFLAPG	VNGRKTSLDVSNS	NO
Q96K76	USP47	Ubiquitin carboxyl-terminal hydrolase 47 (EC 3.4.19.12) (Deubiquitinating enzyme 47) (Ubiquitin thioesterase 47) (Ubiquitin-specific-processing protease 47)	T	844	0.422341	0.393416	NaN	0.441802	0.489463	0.436756	0.000216059	Yes	Unchanged	SSASVDNRELEQHIQTSDPENFQSEERSDSD	LEQHIQTSDPENF	NO
P51610	HCFC1	Host cell factor 1 (HCF) (HCF-1) (C1 factor) (CFF) (VCAF) (VP16 accessory protein) [Cleaved into: HCF N-terminal chain 1; HCF N-terminal chain 2; HCF N-terminal chain 3; HCF N-terminal chain 4; HCF N-terminal chain 5; HCF N-terminal chain 6; HCF C-terminal chain 1; HCF C-terminal chain 2; HCF C-terminal chain 3; HCF C-terminal chain 4; HCF C-terminal chain 5; HCF C-terminal chain 6]	S	666	0.690283	0.537147	0.471889	0.44074	0.0428134	0.436574	0.0152975	Yes	Unchanged	TTVVGGVTKTITLVKSPISVPGGSALISNLG	TITLVKSPISVPG	YES
Q9UDY2	TJP2	Tight junction protein ZO-2 (Tight junction protein 2) (Zona occludens protein 2) (Zonula occludens protein 2)	S	221	0.41792	0.532167	0.384847	0.313246	0.530927	0.435821	0.000513841	Yes	Unchanged	FGPSRDRDRDRSRGRSIDQDYERAYHRAYDP	DRSRGRSIDQDYE	NO
A8KAH6	HSPB2	Heat shock 27kDa protein 2, isoform CRA_a (Heat-shock protein beta-2) (Protein HSPB2-C11orf52) (cDNA FLJ77220, highly similar to Homo sapiens heat shock 27kDa protein 2 (HSPB2), mRNA)	S	65	-0.206529	0.701682	0.671049	NaN	0.575508	0.435427	0.136789		Unchanged	RPRAAPAGEGSRAGASELRLSEGKFQAFLDV	GSRAGASELRLSE	NO
B1AJU4	IRF6	Interferon regulatory factor 6 (Fragment)	S	47	NaN	0.18574	0.270921	0.325386	0.958252	0.435075	0.0907373		Unchanged	DSKRFQIPWKHATRHSPQQEEENTIFKAWAV	KHATRHSPQQEEE	YES
Q9BVJ6	UTP14A	U3 small nucleolar RNA-associated protein 14 homolog A (Antigen NY-CO-16) (Serologically defined colon cancer antigen 16)	S	393	0.781821	0.296193	0.311632	0.442652	0.342159	0.434891	0.00858129	Yes	Unchanged	LRKRSELSQDAEPAGSQETKDSGSQEVLSEL	DAEPAGSQETKDS	NO
J3QR21	MICAL3	[F-actin]-methionine sulfoxide oxidase MICAL3 (Fragment)	S	8	-0.24284	0.396707	0.58113	NaN	1.00347	0.434616	0.192025		Unchanged	________XALLKGKSEEELEASKSFGPGNE	ALLKGKSEEELEA	NO
A0A075B797	NOSIP	Nitric oxide synthase-interacting protein (Fragment)	S	118	NaN	0.434562	0.690568	0.177727	NaN	0.434285	0.0992143		Unchanged	SRPLNPFTAKALSGTSPDDVQPGPSVGPPSK	KALSGTSPDDVQP	YES
Q14247	CTTN	Src substrate cortactin (Amplaxin) (Oncogene EMS1)	T	364	0.339479	0.347326	0.561814	0.294782	0.624644	0.433609	0.00286035	Yes	Unchanged	EARRKLEEQARAKTQTPPVSPAPQPTEERLP	ARAKTQTPPVSPA	YES				T-401
G3V174	ARHGAP32	Rho GTPase-activating protein 32 (Rho GTPase-activating protein, isoform CRA_b)	S	878	0.982729	0.431997	0.264322	0.377734	0.110558	0.433468	0.0428059	Yes	Unchanged	STWDKCVEERDATNRSPTQIVKMKTNETVAQ	RDATNRSPTQIVK	YES
Q5JXL7	DKFZp586I031	Putative uncharacterized protein DKFZp586I031 (Septin-7)	S	75	1.07642	-0.00226679	0.225515	NaN	NaN	0.433223	0.317722		Unchanged	ANWEAQQRILEQQNSSRTLEKNKKKGKIF__	LEQQNSSRTLEKN	NO
P49959	MRE11	Double-strand break repair protein MRE11 (Double-strand break repair protein MRE11A) (Meiotic recombination 11 homolog 1) (MRE11 homolog 1) (Meiotic recombination 11 homolog A) (MRE11 homolog A)	S	621	0.35095	0.519944	0.414172	0.348346	0.530385	0.432759	0.000396523	Yes	Unchanged	NVTTKNYSEVIEVDESDVEEDIFPTTSKTDQ	VIEVDESDVEEDI	NO				S-649: Phosphorylated by Plk1 primes subsequent CK2-mediated phosphorylation at S688, which inhibits loading of the MRN complex to damaged DNA, reducing DNA damage checkpoint and DNA repair.
Q9BQG0	MYBBP1A	Myb-binding protein 1A	S	775	0.277747	NaN	NaN	0.536252	0.484166	0.432722	0.0316998	Yes	Unchanged	LMTVLQAGKALGGEDSENEEELGDEAMMALD	ALGGEDSENEEEL	NO
Q9H0D6	XRN2	5'-3' exoribonuclease 2 (EC 3.1.13.-) (DHM1-like protein) (DHP protein)	S	399	NaN	NaN	0.629479	0.235727	NaN	0.432603	0.27189		Unchanged	AAYEMRMQNNSSPSISPNTSFTSDGSPSPLG	NSSPSISPNTSFT	YES
Q5SYE7	NHSL1	NHS-like protein 1	S	1085	NaN	NaN	0.87803	NaN	-0.0142124	0.431909	0.510304		Unchanged	TEALQMVQLRPVRKNSGAEAAQLSERTAQEQ	RPVRKNSGAEAAQ	NO
Q5STZ8	ABCF1	ATP-binding cassette sub-family F member 1 (Fragment)	S	106	0.428571	0.24987	0.394335	0.298189	0.788439	0.431881	0.0103542	Yes	Unchanged	DDGEEKELMERLKKLSVPTSDEEDEVPAPKP	ERLKKLSVPTSDE	NO
A0A075B784	USP36	Ubiquitin carboxyl-terminal hydrolase 36	S	582	0.953526	NaN	0.185343	0.834954	-0.246469	0.431838	0.223423		Unchanged	QRQGSWDSRDVVLSTSPKLLATATANGHGLK	DVVLSTSPKLLAT	YES
Q5STZ8	ABCF1	ATP-binding cassette sub-family F member 1 (Fragment)	S	110	0.431997	0.459117	0.498566	0.512176	0.25627	0.431625	0.000723814	Yes	Unchanged	EKELMERLKKLSVPTSDEEDEVPAPKPRGGK	KLSVPTSDEEDEV	NO
Q66K74	MAP1S	Microtubule-associated protein 1S (MAP-1S) (BPY2-interacting protein 1) (Microtubule-associated protein 8) (Variable charge Y chromosome 2-interacting protein 1) (VCY2-interacting protein 1) (VCY2IP-1) [Cleaved into: MAP1S heavy chain; MAP1S light chain]	S	614	-0.169615	0.0170666	0.175143	-0.379001	NaN	-0.0891016	0.510295		Unchanged	ELPLAASSIPRPRTPSPESHRSPAEGSERLS	PRPRTPSPESHRS	YES
M0QXD6	GTF2F1	General transcription factor IIF subunit 1 (Fragment)	S	349	0.534261	0.522859	0.427848	0.399445	0.267097	0.430302	0.000888693	Yes	Unchanged	PAAKRLRLDTGPQSLSGKSTPQPPSGKTTPN	TGPQSLSGKSTPQ	NO
Q5VWN6	FAM208B	Protein FAM208B	S	1204	0.897705	0.387914	0.384508	0.484602	-0.00547193	0.429852	0.0406048	Yes	Unchanged	DSQHSASSANVFPKESPTQISIGAFPSTKIS	NVFPKESPTQISI	YES
Q9BTC0	DIDO1	Death-inducer obliterator 1 (DIO-1) (hDido1) (Death-associated transcription factor 1) (DATF-1)	S	1040	0.395611	0.462576	0.386374	0.352193	0.551987	0.429748	0.000264563	Yes	Unchanged	LSVPPSPNISTSESRSPPEGDTTLFLSRLST	STSESRSPPEGDT	YES
Q5STZ8	ABCF1	ATP-binding cassette sub-family F member 1 (Fragment)	T	109	0.183963	0.416083	0.768936	0.365804	0.413903	0.429738	0.0105772	Yes	Unchanged	EEKELMERLKKLSVPTSDEEDEVPAPKPRGG	KKLSVPTSDEEDE	NO
P46379	BAG6	Large proline-rich protein BAG6 (BAG family molecular chaperone regulator 6) (BCL2-associated athanogene 6) (BAG-6) (BAG6) (HLA-B-associated transcript 3) (Protein G3) (Protein Scythe)	S	958	NaN	0.263035	NaN	NaN	0.5961	0.429567	0.235445		Unchanged	PLPEEPMEVQGAERASPEPQRENASPAPGTT	QGAERASPEPQRE	YES
Q76FK4	NOL8	Nucleolar protein 8 (Nucleolar protein Nop132)	T	820	0.570754	NaN	0.314984	0.389787	0.43995	0.428869	0.00412193	Yes	Unchanged	FGTDDRFRMDSRFLETDSEEEQEEVNEKKTA	DSRFLETDSEEEQ	NO
J3KP58	CLIP1	CAP-Gly domain-containing linker protein 1	S	204	0.157691	0.487384	0.338907	1.48713	-0.329411	0.428339	0.224394		Unchanged	TKTASESISNLSEAGSIKKGERELKIGDRVL	NLSEAGSIKKGER	NO
Q9UHB6	LIMA1	LIM domain and actin-binding protein 1 (Epithelial protein lost in neoplasm)	S	203	0.763242	0.244644	0.210413	0.420833	0.498851	0.427596	0.0127165	Yes	Unchanged	QVKSEVQQPVHPKPLSPDSRASSLSESSPPK	VHPKPLSPDSRAS	YES
Q9ULW0	TPX2	Targeting protein for Xklp2 (Differentially expressed in cancerous and non-cancerous lung cells 2) (DIL-2) (Hepatocellular carcinoma-associated antigen 519) (Hepatocellular carcinoma-associated antigen 90) (Protein fls353) (Restricted expression proliferation-associated protein 100) (p100)	S	774	0.316957	0.757194	0.489342	0.682034	-0.111432	0.426819	0.051102		Unchanged	GLEIKSSDQPLTVPVSPKFSTRFHC______	PLTVPVSPKFSTR	YES
P17096	HMGA1	High mobility group protein HMG-I/HMG-Y (HMG-I(Y)) (High mobility group AT-hook protein 1) (High mobility group protein A1) (High mobility group protein R)	S	9	NaN	0.49375	0.114488	0.669571	NaN	0.425936	0.121499		Unchanged	_______MSESSSKSSQPLASKQEKDGTEKR	ESSSKSSQPLASK	NO
O75864	PPP1R37	Protein phosphatase 1 regulatory subunit 37 (Leucine-rich repeat-containing protein 68)	S	88	0.580531	0.882056	0.163737	0.373063	0.130018	0.425881	0.0381895	Yes	Unchanged	PGSPSTPTEQRISVSSPGRGHKVFVVTRVES	QRISVSSPGRGHK	YES
Q5JWG0	PTPRA	Receptor-type tyrosine-protein phosphatase alpha (Fragment)	S	180	0.730662	NaN	NaN	0.120485	NaN	0.425573	0.395959		Unchanged	MLRFKKYKQAGSHSNSFRLSNGRTEDVEPQS	AGSHSNSFRLSNG	NO
Q5JWG0	PTPRA	Receptor-type tyrosine-protein phosphatase alpha (Fragment)	S	176	0.730662	NaN	NaN	0.120485	NaN	0.425573	0.395959		Unchanged	IVLYMLRFKKYKQAGSHSNSFRLSNGRTEDV	KYKQAGSHSNSFR	NO
Q9P1Y6	PHRF1	PHD and RING finger domain-containing protein 1	S	915	0.533464	0.122209	0.568302	0.53446	0.368179	0.425323	0.00699082	Yes	Unchanged	SAMSKLRGAVAAEGASDTEREEPTESQGLAA	VAAEGASDTEREE	NO
Q15776	ZKSCAN8	Zinc finger protein with KRAB and SCAN domains 8 (LD5-1) (Zinc finger protein 192)	S	12	-0.102713	0.578504	0.65179	NaN	0.573617	0.4253	0.0955263		Unchanged	____MAEESRKPSAPSPPDQTPEEDLVIVKV	RKPSAPSPPDQTP	YES
Q03164	KMT2A	Histone-lysine N-methyltransferase 2A (Lysine N-methyltransferase 2A) (EC 2.1.1.43) (ALL-1) (CXXC-type zinc finger protein 7) (Myeloid/lymphoid or mixed-lineage leukemia) (Myeloid/lymphoid or mixed-lineage leukemia protein 1) (Trithorax-like protein) (Zinc finger protein HRX) [Cleaved into: MLL cleavage product N320 (N-terminal cleavage product of 320 kDa) (p320); MLL cleavage product C180 (C-ter…	S	2060	0.0542234	0.442227	0.778209	NaN	NaN	0.424887	0.179319		Unchanged	INSTVEHDENRTIAHSPTSFTESSSKESQNT	NRTIAHSPTSFTE	YES
Q7Z4V5	HDGFRP2	Hepatoma-derived growth factor-related protein 2 (HRP-2) (Hepatoma-derived growth factor 2) (HDGF-2)	S	638	0.870976	0.665302	0.218346	-0.101103	0.467833	0.424271	0.0670674		Unchanged	EHEEGRDSEEGPRCGSSEDLHDSVREGPDLD	EGPRCGSSEDLHD	NO
Q5STZ8	ABCF1	ATP-binding cassette sub-family F member 1 (Fragment)	S	141	0.268075	0.530171	0.410812	0.373732	0.538157	0.424189	0.0011122	Yes	Unchanged	KTKGGNVFAALIQDQSEEEEEEEKHPPKPAK	ALIQDQSEEEEEE	NO
H0YA47	RUFY1	RUN and FYVE domain-containing protein 1 (Fragment)	S	298	-0.276083	NaN	NaN	1.1242	NaN	0.424056	0.653309		Unchanged	EQEQALQEMGLHLSQSKLKMEDIKEVNQALK	GLHLSQSKLKMED	NO
O60271	SPAG9	C-Jun-amino-terminal kinase-interacting protein 4 (JIP-4) (JNK-interacting protein 4) (Cancer/testis antigen 89) (CT89) (Human lung cancer oncogene 6 protein) (HLC-6) (JNK-associated leucine-zipper protein) (JLP) (Mitogen-activated protein kinase 8-interacting protein 4) (Proliferation-inducing protein 6) (Protein highly expressed in testis) (PHET) (Sperm surface protein) (Sperm-associated antige…	S	251	NaN	0.0614305	0.105054	NaN	NaN	0.0832424	0.163145		Unchanged	ELSQPRSHTSLKVSNSPEPQKAVEQEDELSD	SLKVSNSPEPQKA	YES
Q76FK4	NOL8	Nucleolar protein 8 (Nucleolar protein Nop132)	S	297	0.743213	0.34426	0.210146	0.445303	0.372505	0.423086	0.00881521	Yes	Unchanged	SLIGLGIKNRVSCHDSDDDIMRNDREYDSGD	RVSCHDSDDDIMR	NO
P46937	YAP1	Transcriptional coactivator YAP1 (Yes-associated protein 1) (Protein yorkie homolog) (Yes-associated protein YAP65 homolog)	T	110	NaN	NaN	NaN	0.394404	0.451544	0.422974	0.0429351	Yes	Unchanged	FFKPPEPKSHSRQASTDAGTAGALTPQHVRA	HSRQASTDAGTAG	NO
H0Y9B7	LEMD2	LEM domain-containing protein 2 (Fragment)	S	81	0.0354831	0.446468	0.616149	0.349252	0.663328	0.422136	0.0196635	Yes	Unchanged	GEDMLVWRWTKPSSFSDSER___________	TKPSSFSDSER__	NO
O15173	PGRMC2	Membrane-associated progesterone receptor component 2 (Progesterone membrane-binding protein) (Steroid receptor protein DG6)	S	114	2.36899	NaN	-3.52143	2.41633	NaN	0.421297	0.850585		Unchanged	WGRRGLGAGAGAGEESPATSLPRMKKRDFSL	AGAGEESPATSLP	YES
A2AB15	DHX16	Putative pre-mRNA-splicing factor ATP-dependent RNA helicase DHX16 (Fragment)	S	100	0.396159	0.386038	0.526951	0.595217	0.202074	0.421288	0.00337351	Yes	Unchanged	KKKTGGSKQQTEKPESEDEWERTERERLQDL	QTEKPESEDEWER	NO
Q9ULW0	TPX2	Targeting protein for Xklp2 (Differentially expressed in cancerous and non-cancerous lung cells 2) (DIL-2) (Hepatocellular carcinoma-associated antigen 519) (Hepatocellular carcinoma-associated antigen 90) (Protein fls353) (Restricted expression proliferation-associated protein 100) (p100)	S	690	-0.635047	1.5103	0.388431	NaN	NaN	0.421229	0.5667		Unchanged	VPKKEKKSVAEGLSGSLVQEPFQLATEKRAK	AEGLSGSLVQEPF	NO
P30411	BDKRB2	B2 bradykinin receptor (B2R) (BK-2 receptor)	S	348	3.0143	-0.0450592	-0.523662	-0.285671	-0.0575542	0.420471	0.555472		Unchanged	PIQMENSMGTLRTSISVERQIHKLQDWAGSR	TLRTSISVERQIH	NO
A0A0A0MR84	ZNF446	Zinc finger protein 446	S	137	NaN	0.264717	0.430723	0.174406	0.81203	0.420469	0.0584012		Unchanged	QEVLPAAQKTEEPLGSPHPSGTVESPGEGPQ	TEEPLGSPHPSGT	YES
Q13428	TCOF1	Treacle protein (Treacher Collins syndrome protein)	S	1152	0.528371	NaN	NaN	0.383718	0.348427	0.420172	0.0167362	Yes	Unchanged	TPSRTETLVEETAAESSEDDVVAPSQSLLSG	EETAAESSEDDVV	NO
Q13428	TCOF1	Treacle protein (Treacher Collins syndrome protein)	S	1153	0.528371	NaN	NaN	0.383718	0.348427	0.420172	0.0167362	Yes	Unchanged	PSRTETLVEETAAESSEDDVVAPSQSLLSGY	ETAAESSEDDVVA	NO
A0A0A0MSQ9	MON1A	Vacuolar fusion protein MON1 homolog A	S	64	1.1165	0.597698	-0.0535284	0.141433	0.297715	0.419963	0.108795		Unchanged	EPGAGQEGAMFVHARSYEDLTESEDGAASGD	MFVHARSYEDLTE	NO
B7ZL31	CLK4	CLK4 protein (Dual-specificity protein kinase CLK4)	S	136	1.66129	0.882682	-1.28416	NaN	NaN	0.419939	0.680667		Unchanged	CSSHQSRSKSHRRKRSRSIEDDEEGHLICQS	SHRRKRSRSIEDD	NO
A0A075B784	USP36	Ubiquitin carboxyl-terminal hydrolase 36	S	807	0.545968	0.308827	0.599659	0.219091	NaN	0.418386	0.0197303	Yes	Unchanged	VSLPHQLPEASEPPQSPSEKRKKTFVGEPQR	ASEPPQSPSEKRK	YES
E7EN38	RAD50	DNA repair protein RAD50 (Fragment)	S	574	0.417488	NaN	NaN	-0.0448955	0.881162	0.417918	0.258416		Unchanged	EQLSSYEDKLFDVCGSQDFESDLDRLKEEIE	LFDVCGSQDFESD	NO
Q5T200	ZC3H13	Zinc finger CCCH domain-containing protein 13	S	1230	NaN	0.512075	0.393084	NaN	0.343568	0.416242	0.0141261	Yes	Unchanged	HRSGDDQSGRKRVLHSGSRDREKTKSLEITG	RKRVLHSGSRDRE	NO
Q8NI08	NCOA7	Nuclear receptor coactivator 7 (140 kDa estrogen receptor-associated protein) (Estrogen nuclear receptor coactivator 1)	S	104	0.643949	NaN	0.559516	0.458382	0.00210783	0.415988	0.0621277		Unchanged	ADLARKALKPIERVLSSTSEEDEPGVVKFLK	PIERVLSSTSEED	NO
H7C4W5	TLE4	Transducin-like enhancer protein 4 (Fragment)	S	3	0.433494	0.0497701	0.342488	0.836409	NaN	0.41554	0.0833322		Unchanged	_____________SSSVSPSASFRGAEKHRN	____SSSVSPSAS	NO
Q8N163	CCAR2	Cell cycle and apoptosis regulator protein 2 (Cell division cycle and apoptosis regulator protein 2) (DBIRD complex subunit KIAA1967) (Deleted in breast cancer gene 1 protein) (DBC-1) (DBC.1) (NET35) (p30 DBC)	S	124	0.459641	NaN	1.12611	0.628914	-0.555914	0.414687	0.324959		Unchanged	NAVKVQTLSNQPLLKSPAPPLLHVAALGQKQ	NQPLLKSPAPPLL	YES
H7BZL0	NIFK	MKI67 FHA domain-interacting nucleolar phosphoprotein (Fragment)	S	39	1.36255	0.266517	0.681654	0.571143	-0.809497	0.414474	0.307366		Unchanged	KKVSGTLDTPEKTVDSQGPTPVCTPTFLERR	PEKTVDSQGPTPV	NO
Q9NZN4	EHD2	EH domain-containing protein 2 (PAST homolog 2)	S	332	1.17236	0.517124	-0.33754	0.702746	0.0176215	0.414462	0.191152		Unchanged	YDEIFYNLAPADGKLSGSKAKTWMVGTKLPN	PADGKLSGSKAKT	NO
P46108	CRK	Adapter molecule crk (Proto-oncogene c-Crk) (p38)	S	41	0.330558	NaN	NaN	0.316146	0.595816	0.414173	0.0449613	Yes	Unchanged	LLQGQRHGVFLVRDSSTSPGDYVLSVSENSR	FLVRDSSTSPGDY	NO
Q8N7R7	CCNYL1	Cyclin-Y-like protein 1	S	274	-1.2911	0.745883	1.7817	0.297837	0.536252	0.414115	0.450572		Unchanged	CEDKDLCRAAMRRSFSADNFIGIQRSKAILS	AMRRSFSADNFIG	NO
F8VX12	SLC38A1	Sodium-coupled neutral amino acid transporter 1 (Fragment)	S	56	0.68437	-0.164302	0.169761	0.371949	1.0081	0.413976	0.110679		Unchanged	SKFISDRESRRSLTNSHLEKKKCDEYIPGTT	RRSLTNSHLEKKK	NO
Q01970	PLCB3	1-phosphatidylinositol 4,5-bisphosphate phosphodiesterase beta-3 (EC 3.1.4.11) (Phosphoinositide phospholipase C-beta-3) (Phospholipase C-beta-3) (PLC-beta-3)	S	1038	0.166587	0.618521	0.462853	0.381726	0.440068	0.413951	0.00481696	Yes	Unchanged	EKKELQKILDRKRHNSISEAKMRDKHKKEAE	DRKRHNSISEAKM	NO
Q9P1Y6	PHRF1	PHD and RING finger domain-containing protein 1	S	973	0.243669	0.473839	0.450715	0.550211	0.350725	0.413832	0.00146743	Yes	Unchanged	RTVTCVTVVEPEAPPSPDVLQAATHRVVELR	EPEAPPSPDVLQA	YES
C9J4C2	PRKAR1B	cAMP-dependent protein kinase type I-beta regulatory subunit (Fragment)	S	3	NaN	NaN	1.15483	0.336055	-0.252294	0.412863	0.418102		Unchanged	_____________MASPPACPSEEDESLKGC	____MASPPACPS	YES
A0A0G2JNZ2	SCRIB	Protein scribble homolog	S	1348	0.886901	0.245861	0.371292	0.332278	0.227321	0.41273	0.0273546	Yes	Unchanged	PEDAPAQPPTPGPAASPEQLSFRERQKYFEL	TPGPAASPEQLSF	YES
Q9NWK9	ZNHIT6	Box C/D snoRNA protein 1 (Serologically defined breast cancer antigen NY-BR-75) (Zinc finger HIT domain-containing protein 6)	S	25	0.966947	-0.0957587	0.342452	0.644595	0.202672	0.412181	0.0872151		Unchanged	KSGGGLHSVAEGVRLSPEPGREGVRDLAGAE	AEGVRLSPEPGRE	YES
A0A087WZH7	0	Deleted.	S	131	0.176451	0.647545	NaN	NaN	NaN	0.411998	0.330638		Unchanged	PGSPTAAEGEAASAASSTSSPKAEDGATPSP	EAASAASSTSSPK	NO
Q12789	GTF3C1	General transcription factor 3C polypeptide 1 (TF3C-alpha) (TFIIIC box B-binding subunit) (Transcription factor IIIC 220 kDa subunit) (TFIIIC 220 kDa subunit) (TFIIIC220) (Transcription factor IIIC subunit alpha)	S	1068	0.687598	0.318346	0.234941	1.64966	-0.830661	0.411977	0.360706		Unchanged	VRCPRVRKNSSTDQGSDEEGSLQKEQESAMD	SSTDQGSDEEGSL	NO
Q5HYJ3	FAM76B	Protein FAM76B	T	215	NaN	0.802731	0.584047	0.766892	-0.505789	0.41197	0.275459		Unchanged	LWKQSHKSSATIQNETPKKKPKLESKPSNGD	ATIQNETPKKKPK	YES
Q03164	KMT2A	Histone-lysine N-methyltransferase 2A (Lysine N-methyltransferase 2A) (EC 2.1.1.43) (ALL-1) (CXXC-type zinc finger protein 7) (Myeloid/lymphoid or mixed-lineage leukemia) (Myeloid/lymphoid or mixed-lineage leukemia protein 1) (Trithorax-like protein) (Zinc finger protein HRX) [Cleaved into: MLL cleavage product N320 (N-terminal cleavage product of 320 kDa) (p320); MLL cleavage product C180 (C-ter…	S	3477	0.529871	NaN	0.293465	NaN	NaN	0.411668	0.178005		Unchanged	ALSSAVQASPTSPGGSPSSPSSGQRSASPSV	PTSPGGSPSSPSS	YES
Q9UIG0	BAZ1B	Tyrosine-protein kinase BAZ1B (EC 2.7.10.2) (Bromodomain adjacent to zinc finger domain protein 1B) (Williams syndrome transcription factor) (Williams-Beuren syndrome chromosomal region 10 protein) (Williams-Beuren syndrome chromosomal region 9 protein) (hWALp2)	T	941	NaN	0.609093	NaN	0.398241	0.227388	0.411574	0.0650033		Unchanged	HDSIDYRFNHHCKDHTVSGDEDYCPRSKKAN	HHCKDHTVSGDED	NO
Q14684	RRP1B	Ribosomal RNA processing protein 1 homolog B (RRP1-like protein B)	T	710	1.24294	0.593019	0.19856	0.499986	-0.478402	0.41122	0.216013		Unchanged	VAFDPEQKPLHGVLKTPTSSPASSPLVAKKP	LHGVLKTPTSSPA	YES
Q9UGH3	SLC23A2	Solute carrier family 23 member 2 (Na(Yes)/L-ascorbic acid transporter 2) (Nucleobase transporter-like 1 protein) (Sodium-dependent vitamin C transporter 2) (hSVCT2) (Yolk sac permease-like molecule 2)	S	81	0.91104	0.657457	0.458346	-0.315074	0.343147	0.410983	0.116159		Unchanged	IAEKSSLAETLDSTGSLDPQRSDMIYTIEDV	TLDSTGSLDPQRS	NO
Q8WVC0	LEO1	RNA polymerase-associated protein LEO1 (Replicative senescence down-regulated leo1-like protein)	T	569	0.48553	0.181166	0.51344	0.482435	0.390983	0.410711	0.00253238	Yes	Unchanged	SEEDKAQRLLKAKKLTSDEEGEPSGKRKAED	LKAKKLTSDEEGE	NO
Q9NQW6	ANLN	Anillin	S	516	-0.33528	NaN	1.15618	NaN	NaN	0.410448	0.679685		Unchanged	NSSTEPKEVIREIEMSVDDDDINSSKVINDL	IREIEMSVDDDDI	NO
Q9NQW6	ANLN	Anillin	S	621	0.0795658	0.96266	0.721777	1.32222	-1.03808	0.409627	0.379272		Unchanged	PKPGKFQRTRVPRAESGDSLGSEDRDLLYSI	RVPRAESGDSLGS	NO
Q76FK4	NOL8	Nucleolar protein 8 (Nucleolar protein Nop132)	S	310	0.40523	0.00776951	0.510149	0.551098	0.573639	0.409577	0.0172724	Yes	Unchanged	HDSDDDIMRNDREYDSGDTDEIIAMKKNVAK	NDREYDSGDTDEI	NO
Q76FK4	NOL8	Nucleolar protein 8 (Nucleolar protein Nop132)	T	313	0.40523	0.00776951	0.510149	0.551098	0.573639	0.409577	0.0172724	Yes	Unchanged	DDDIMRNDREYDSGDTDEIIAMKKNVAKVKN	EYDSGDTDEIIAM	NO
H0Y8X6	NEDD4	E3 ubiquitin-protein ligase NEDD4 (Fragment)	S	334	NaN	NaN	NaN	0.113567	0.704959	0.409263	0.398316		Unchanged	GNSAVSQPASSSNHSSRRGSLQAYTFEEQPT	SSSNHSSRRGSLQ	NO
E9PIH6	EHBP1L1	EH domain-binding protein 1-like protein 1 (Fragment)	S	191	0.356256	0.348232	0.522551	NaN	NaN	0.409013	0.0187548	Yes	Unchanged	SVKPSDVGNLDDFAESDEDEAHGPGAPEARA	LDDFAESDEDEAH	NO
H0YEG1	MED24	Mediator of RNA polymerase II transcription subunit 24 (Fragment)	S	49	1.03703	0.417812	0.90123	0.204642	-0.519441	0.408255	0.215257		Unchanged	MRLLSSNEDDANILSSPTDRSMSSSLSASQL	DANILSSPTDRSM	YES
H7BZJ7	FANCD2	Fanconi anemia group D2 protein (Fragment)	S	92	0.180403	0.5655	0.300448	0.586212	0.408397	0.408192	0.00620711	Yes	Unchanged	GAVTMAGIMAADRSESPSLTQERANLSDEQC	AADRSESPSLTQE	YES
Q08AD1	CAMSAP2	Calmodulin-regulated spectrin-associated protein 2 (Calmodulin-regulated spectrin-associated protein 1-like protein 1)	T	837	NaN	NaN	0.761653	NaN	0.0545422	0.408098	0.454489		Unchanged	KESMENPQAKWLKSPTTPIDPEKQWNLASPS	KWLKSPTTPIDPE	NO
F8VWZ8	ARHGAP29	Rho GTPase-activating protein 29	S	357	-0.542584	0.748032	0.504366	0.343578	0.986416	0.407962	0.193702		Unchanged	AKSSMFRAEEEHLSSSGGLAKNLNKQLEKKR	EEHLSSSGGLAKN	NO
Q9BRD0	BUD13	BUD13 homolog	S	126	0.136716	0.929715	0.479693	0.135929	0.352511	0.406913	0.04974	Yes	Unchanged	EDLPSNRHFRHDTPDSSPRRVRHGTPDPSPR	RHDTPDSSPRRVR	NO
M0R0Q7	LIG1	DNA ligase (EC 6.5.1.1)	S	66	0.648373	0.733701	0.487439	0.508327	-0.343806	0.406807	0.10282		Unchanged	SPVKRPGRKAARVLGSEGEEEDEALSPAKGQ	AARVLGSEGEEED	NO
Q9BVS4	RIOK2	Serine/threonine-protein kinase RIO2 (EC 2.7.11.1) (RIO kinase 2)	S	369	0.128029	0.655443	0.496224	0.6291	0.123277	0.406415	0.0260237	Yes	Unchanged	SERNCLEESEGCYCRSSGDPEQIKEDSLSEE	EGCYCRSSGDPEQ	NO
Q9UPZ3	HPS5	Hermansky-Pudlak syndrome 5 protein (Alpha-integrin-binding protein 63) (Ruby-eye protein 2 homolog) (Ru2)	S	347	NaN	0.950244	0.390472	NaN	-0.124196	0.405507	0.321276		Unchanged	ILDSGIYRIISSRRGSQSDEDSCSLHSQTLS	ISSRRGSQSDEDS	NO
A0A087WZD8	GTF3C2	General transcription factor 3C polypeptide 2	S	220	0.540027	NaN	NaN	0.27011	NaN	0.405069	0.204742		Unchanged	ALPAPVSCPEGPKVSSPTKPKKIRQPAACPG	EGPKVSSPTKPKK	YES
Q5STZ8	ABCF1	ATP-binding cassette sub-family F member 1 (Fragment)	S	22	NaN	NaN	0.706135	0.45628	0.0518477	0.404754	0.167711		Unchanged	QQPPEPEWIGDGESTSPSDKVVKKGKKDKKI	GDGESTSPSDKVV	YES
J3KNE0	RGPD3	RanBP2-like and GRIP domain-containing protein 3	S	1265	-0.289298	0.582749	NaN	NaN	0.92027	0.404574	0.378238		Unchanged	EDALDDSVSSSSVHASPLASSPVRKNLFHFD	SSSVHASPLASSP	YES
A0A087WX08	0	Deleted.	S	639	1.12783	0.773743	NaN	NaN	-0.688225	0.40445	0.542474		Unchanged	IEITIKSPEKIEEVLSPEGSPSKSPSKKKKK	KIEEVLSPEGSPS	YES
Q9UGH3	SLC23A2	Solute carrier family 23 member 2 (Na(Yes)/L-ascorbic acid transporter 2) (Nucleobase transporter-like 1 protein) (Sodium-dependent vitamin C transporter 2) (hSVCT2) (Yolk sac permease-like molecule 2)	S	71	NaN	NaN	NaN	0.521352	0.286533	0.403943	0.180078		Unchanged	LMAIYTTENGIAEKSSLAETLDSTGSLDPQR	GIAEKSSLAETLD	NO
A0A087WV66	0	Deleted.	S	2222	0.503959	0.688762	0.463171	0.491904	-0.129349	0.40369	0.0439887		Unchanged	DKPTTHEKTTKIACRSPQPDPVGTPTIFKPQ	TKIACRSPQPDPV	YES
Q96B36	AKT1S1	Proline-rich AKT1 substrate 1 (40 kDa proline-rich AKT substrate)	S	223	-0.077589	NaN	0.366764	0.89538	0.428993	0.403387	0.135777		Unchanged	VPVWGFKEKRTEARSSDEENGPPSSPDLDRI	RTEARSSDEENGP	NO
A0A087WV66	0	Deleted.	S	858	0.72657	0.527671	0.445696	0.539432	-0.224287	0.403016	0.0692409		Unchanged	TPRNTYKMTSLETKTSDTETEPSKTVSTANR	SLETKTSDTETEP	NO
Q9Y2K7	KDM2A	Lysine-specific demethylase 2A (EC 1.14.11.27) (CXXC-type zinc finger protein 8) (F-box and leucine-rich repeat protein 11) (F-box protein FBL7) (F-box protein Lilina) (F-box/LRR-repeat protein 11) (JmjC domain-containing histone demethylation protein 1A) ([Histone-H3]-lysine-36 demethylase 1A)	S	28	0.501006	0.501108	0.560068	0.368266	0.0808048	0.402251	0.00957747	Yes	Unchanged	RLRGTMRRRYEDDGISDDEIEGKRTFDLEEK	YEDDGISDDEIEG	NO
D6R9X7	ERCC6	DNA excision repair protein ERCC-6 (Fragment)	S	158	0.74123	NaN	0.0623693	NaN	NaN	0.401799	0.446559		Unchanged	CTTSLRQINKIIEQLSPQAATSRDINRKLDS	KIIEQLSPQAATS	YES
Q9UGU0	TCF20	Transcription factor 20 (TCF-20) (Nuclear factor SPBP) (Protein AR1) (Stromelysin-1 PDGF-responsive element-binding protein) (SPRE-binding protein)	S	1322	NaN	0.378734	0.460588	NaN	0.364886	0.401403	0.00548876	Yes	Unchanged	DIKSIPKRDSSKDLPSPDSRNCPAVTLTSPA	SSKDLPSPDSRNC	YES
F5H7T0	RPS6KC1	Ribosomal protein S6 kinase delta-1	S	100	1.74691	NaN	-0.138683	-0.404076	NaN	0.401385	0.613422		Unchanged	YRKGVDLLLEGVQGESSPTRREAVKRRTAEY	EGVQGESSPTRRE	NO
Q9H1H9	KIF13A	Kinesin-like protein KIF13A (Kinesin-like protein RBKIN)	S	1371	NaN	0.257252	0.538304	0.33594	0.47315	0.401162	0.00814978	Yes	Unchanged	KEALSTKARHIRRSLSTPNVHNVSSSRPDLS	HIRRSLSTPNVHN	NO
I3L3Q8	SRRM2	Serine/arginine repetitive matrix protein 2 (Fragment)	S	29	NaN	NaN	0.43821	NaN	0.363642	0.400926	0.059032		Unchanged	PSAPSQSRMTSERAPSPSSRMGQAPSQSLLP	TSERAPSPSSRMG	YES
J3QSV6	RSL1D1	Ribosomal L1 domain-containing protein 1 (Fragment)	S	92	0.165301	NaN	NaN	0.636451	NaN	0.400876	0.338229		Unchanged	ELRVRLTLPHSIRSDSEDICLFTKDEPNSTP	HSIRSDSEDICLF	NO
F2Z2T1	NCBP1	Nuclear cap-binding protein subunit 1	T	21	0.260387	0.0611541	0.88079	NaN	NaN	0.400777	0.245887		Unchanged	HSDENDGGQPHKRRKTSDANETEDHLESLIC	PHKRRKTSDANET	NO
F8W9X7	CCDC93	Coiled-coil domain-containing protein 93	S	304	NaN	0.20989	0.591571	NaN	NaN	0.40073	0.282947		Unchanged	VSEYAEKQSELSAEESPEKLGTSQLHRRKVI	ELSAEESPEKLGT	YES
Q8NI35	PATJ	InaD-like protein (Inadl protein) (hINADL) (Pals1-associated tight junction protein) (Protein associated to tight junctions)	S	1212	0.295958	0.309293	0.307341	0.414352	0.67459	0.400307	0.00508502	Yes	Unchanged	PPMKLPPPYKALTDDSDENEEEDAFTDQKIR	KALTDDSDENEEE	NO
O43683	BUB1	Mitotic checkpoint serine/threonine-protein kinase BUB1 (hBUB1) (EC 2.7.11.1) (BUB1A)	T	601	0.718438	-0.12224	NaN	0.601887	NaN	0.399362	0.268166		Unchanged	CNKTLAPSPKSPGDFTSAAQLASTPFHKLPV	KSPGDFTSAAQLA	NO
Q00613	HSF1	Heat shock factor protein 1 (HSF 1) (Heat shock transcription factor 1) (HSTF 1)	S	303	0.430607	0.104068	0.330538	0.126576	1.00465	0.399288	0.0708798		Unchanged	PLSSSPLVRVYesPSPPQSPRVEEASPGRP	VYesPSPPQSPRV	NO
Q53SF7	COBLL1	Cordon-bleu protein-like 1	S	947	NaN	NaN	0.423933	0.3744	NaN	0.399166	0.0394488	Yes	Unchanged	EKTDDDVIGQAPAEASPPPIAPKPVTIPASQ	QAPAEASPPPIAP	YES
F8W6G1	NRBP1	Nuclear receptor-binding protein	T	441	0.323774	0.557091	0.363252	0.359521	0.391153	0.398958	0.000622087	Yes	Unchanged	EEVTSPVVPPSVKTPTPEPAEVETRKVVLMQ	PSVKTPTPEPAEV	YES
F8WBF9	NDRG3	Protein NDRG3	T	237	0.13829	0.689299	NaN	NaN	0.368924	0.398838	0.129915		Unchanged	PSASMTRLARSRTHSTSSSLGSGESPFSRSV	RSRTHSTSSSLGS	NO
Q5TA12	DOPEY1	Protein dopey-1	S	1228	1.43835	0.440633	-0.806613	NaN	0.522945	0.398828	0.45065		Unchanged	EGGHECVANGISRNSSSPCISGTTHTLHDSS	GISRNSSSPCISG	NO
J3KRZ9	CDC42EP4	Cdc42 effector protein 4 (Fragment)	S	64	NaN	0.355806	0.327729	NaN	0.51204	0.398525	0.0200758	Yes	Unchanged	DTSFLNSKAGEPDGESLDEQPSSSSSKRSLL	GEPDGESLDEQPS	NO
Q9Y232	CDYL	Chromodomain Y-like protein (CDY-like) (EC 2.3.1.48)	S	28	0.656542	0.327342	NaN	0.348799	0.259616	0.398075	0.0203447	Yes	Unchanged	PKSPVKSRTAVDGFQSESPEKLDPVEQGQED	AVDGFQSESPEKL	NO
P51532	SMARCA4	Transcription activator BRG1 (EC 3.6.4.-) (ATP-dependent helicase SMARCA4) (BRG1-associated factor 190A) (BAF190A) (Mitotic growth and transcription activator) (Protein BRG-1) (Protein brahma homolog 1) (SNF2-beta) (SWI/SNF-related matrix-associated actin-dependent regulator of chromatin subfamily A member 4)	S	695	0.176195	0.355693	0.689218	NaN	0.370732	0.397959	0.0335564	Yes	Unchanged	PTLPVEEKKKIPDPDSDDVSEVDARHIIENA	KIPDPDSDDVSEV	NO
Q92766	RREB1	Ras-responsive element-binding protein 1 (RREB-1) (Finger protein in nuclear bodies) (Raf-responsive zinc finger protein LZ321) (Zinc finger motif enhancer-binding protein 1) (Zep-1)	S	1375	0.503959	0.276556	0.420685	0.389787	NaN	0.397747	0.00347308	Yes	Unchanged	VAGDAPVEQATAETASPVHREEHGRGESHEP	ATAETASPVHREE	YES
Q14980	NUMA1	Nuclear mitotic apparatus protein 1 (NuMA protein) (Nuclear matrix protein-22) (NMP-22) (SP-H antigen)	S	664	0.207018	0.411969	0.330157	0.641454	NaN	0.397649	0.0225168	Yes	Unchanged	PLESSLDSLGDVFLDSGRKTRSARRRTTQII	GDVFLDSGRKTRS	NO
A0A087WV66	0	Deleted.	S	1130	0.335826	0.391988	0.662255	0.455755	0.136981	0.396561	0.00963009		Unchanged	EESMTDEKTTKIACKSPPPESVDTPTSTKQW	TKIACKSPPPESV	YES
Q5VWQ8	DAB2IP	Disabled homolog 2-interacting protein (DAB2 interaction protein) (DAB2-interacting protein) (ASK-interacting protein 1) (AIP-1) (DOC-2/DAB-2 interactive protein)	S	509	NaN	0.214747	0.705453	0.173127	0.49072	0.396012	0.0504752		Unchanged	IENDLSGLIDFTRLPSPTPENKDLFFVTRSS	DFTRLPSPTPENK	YES
V9GYB2	SSBP4	Single-stranded DNA-binding protein 4	T	41	NaN	0.876094	0.571858	-0.260083	NaN	0.395956	0.36384		Unchanged	KSSPGAVAGLSNAPGTPRDDGEMAAAGTFLH	LSNAPGTPRDDGE	YES
Q9BRG2	SH2D3A	SH2 domain-containing protein 3A (Novel SH2-containing protein 1)	S	58	1.37735	-0.244736	-0.0943713	0.130404	0.81089	0.395906	0.263646		Unchanged	MEASTMPISALPRTSSDPVLLKAPAPLGTVA	ALPRTSSDPVLLK	NO
Q4G0J3	LARP7	La-related protein 7 (La ribonucleoprotein domain family member 7) (P-TEFb-interaction protein for 7SK stability) (PIP7S)	S	306	0.0483758	0.903655	0.330465	0.154324	0.540358	0.395436	0.0599531		Unchanged	ASSLPEVRTGKRKRSSSEDAESLAPRSKVKK	GKRKRSSSEDAES	NO
Q9Y4E5	ZNF451	E3 SUMO-protein ligase ZNF451 (EC 6.3.2.-) (Coactivator for steroid receptors) (Zinc finger protein 451)	S	600	0.47176	0.318577	NaN	NaN	NaN	0.395168	0.121878		Unchanged	KPSSAITVIDHSPANSSPRGKWQCRICEDMF	DHSPANSSPRGKW	NO
Q9Y4E5	ZNF451	E3 SUMO-protein ligase ZNF451 (EC 6.3.2.-) (Coactivator for steroid receptors) (Zinc finger protein 451)	S	601	0.47176	0.318577	NaN	NaN	NaN	0.395168	0.121878		Unchanged	PSSAITVIDHSPANSSPRGKWQCRICEDMFD	HSPANSSPRGKWQ	YES
Q9UDY2	TJP2	Tight junction protein ZO-2 (Tight junction protein 2) (Zona occludens protein 2) (Zonula occludens protein 2)	S	147	0.10165	0.278342	0.580957	0.5614	0.450873	0.394644	0.0122127	Yes	Unchanged	YSERSRLNSHGGRSRSWEDSPERGRPHERAR	HGGRSRSWEDSPE	NO
Q9UDY2	TJP2	Tight junction protein ZO-2 (Tight junction protein 2) (Zona occludens protein 2) (Zonula occludens protein 2)	S	151	0.10165	0.278342	0.580957	0.5614	0.450873	0.394644	0.0122127	Yes	Unchanged	SRLNSHGGRSRSWEDSPERGRPHERARSRER	SRSWEDSPERGRP	YES
O60293	ZFC3H1	Zinc finger C3H1 domain-containing protein (Coiled-coil domain-containing protein 131) (Proline/serine-rich coiled-coil protein 2)	S	1304	NaN	0.335026	0.0938021	0.913722	0.235331	0.39447	0.116116		Unchanged	KPKFWRKPISDNSFSSDEEQSTGPIKYAFQP	SDNSFSSDEEQST	NO
Q16555	DPYSL2	Dihydropyrimidinase-related protein 2 (DRP-2) (Collapsin response mediator protein 2) (CRMP-2) (N2A3) (Unc-33-like phosphoprotein 2) (ULIP-2)	S	504	0.0454429	0.336855	0.185507	0.61155	0.791358	0.394143	0.0448151	Yes	Unchanged	KQQAPPVRNLHQSGFSLSGAQIDDNIPRRTT	LHQSGFSLSGAQI	NO
Q14978	NOLC1	Nucleolar and coiled-body phosphoprotein 1 (140 kDa nucleolar phosphoprotein) (Nopp140) (Hepatitis C virus NS5A-transactivated protein 13) (HCV NS5A-transactivated protein 13) (Nucleolar 130 kDa protein) (Nucleolar phosphoprotein p130)	S	644	0.723253	0.640621	0.325105	0.758047	-0.478506	0.393704	0.163604		Unchanged	VREEEIEVDSRVADNSFDAKRGAAGDWGERA	SRVADNSFDAKRG	NO
H0YGY5	C11orf84	Uncharacterized protein C11orf84 (Fragment)	S	23	0.775514	0.240864	0.137902	0.387583	0.42618	0.393608	0.022238	Yes	Unchanged	GRPMTKNLDPDPEPPSPDSPTETFAAPAEVR	PDPEPPSPDSPTE	YES
O43768	ENSA	Alpha-endosulfine (ARPP-19e)	S	67	0.00891703	0.424062	0.46544	0.401958	0.662141	0.392504	0.0210125	Yes	Unchanged	DFLMKRLQKGQKYFDSGDYNMAKAKMKNKQL	GQKYFDSGDYNMA	NO
P42566	EPS15	Epidermal growth factor receptor substrate 15 (Protein Eps15) (Protein AF-1p)	S	476	0.700173	NaN	0.0845479	NaN	NaN	0.392361	0.423497		Unchanged	IGTPTRPCPLPPGKRSINKLDSPDPFKLNDP	LPPGKRSINKLDS	NO
P78347	GTF2I	General transcription factor II-I (GTFII-I) (TFII-I) (Bruton tyrosine kinase-associated protein 135) (BAP-135) (BTK-associated protein 135) (SRF-Phox1-interacting protein) (SPIN) (Williams-Beuren syndrome chromosomal region 6 protein)	S	210	0.490262	0.358059	0.576346	0.143916	NaN	0.392146	0.025171	Yes	Unchanged	VGGRVMVTDADRSILSPGGSCGPIKVKTEPT	ADRSILSPGGSCG	YES
Q9UQ35	SRRM2	Serine/arginine repetitive matrix protein 2 (300 kDa nuclear matrix antigen) (Serine/arginine-rich splicing factor-related nuclear matrix protein of 300 kDa) (SR-related nuclear matrix protein of 300 kDa) (Ser/Arg-related nuclear matrix protein of 300 kDa) (Splicing coactivator subunit SRm300) (Tax-responsive enhancer element-binding protein 803) (TaxREB803)	S	1081	0.206893	NaN	NaN	-0.146627	1.11579	0.392017	0.406598		Unchanged	DHRSDTSSPEVRQSHSESPSLQSKSQTSPKG	EVRQSHSESPSLQ	NO
D6REM6	MATR3	Matrin-3	S	188	0.459956	0.521955	0.352603	0.238298	0.386846	0.391931	0.00125683	Yes	Unchanged	VPRDDWEEKRHFRRDSFDDRGPSLNPVLDYD	RHFRRDSFDDRGP	NO
Q9H4G0	EPB41L1	Band 4.1-like protein 1 (Neuronal protein 4.1) (4.1N)	S	13	0.0977456	0.45038	0.465839	0.553557	NaN	0.39188	0.0300452	Yes	Unchanged	___MEEKDYSEADGLSERTTPSKAQKSPQKI	SEADGLSERTTPS	NO
Q58A45	PAN3	PAB-dependent poly(A)-specific ribonuclease subunit PAN3 (PAB1P-dependent poly(A)-nuclease) (PAN deadenylation complex subunit 3) (hPan3)	T	38	-0.0772694	0.267476	0.441223	0.52085	0.806468	0.391749	0.0550819		Unchanged	MSLSAGSSPLHSPKITPHTSPAPRRRSHTPN	LHSPKITPHTSPA	YES
P15924	DSP	Desmoplakin (DP) (250/210 kDa paraneoplastic pemphigus antigen)	S	2250	NaN	-0.256494	NaN	1.03998	NaN	0.391743	0.653939		Unchanged	RSGSRSGSRSGSRRGSFDATGNSSYSYSYSF	SGSRRGSFDATGN	NO				S-2849, Phosphorylation of the desmoplakin COOH terminus negatively regulates its interaction with keratin intermediate filament networks.
J3KP75	PHACTR2	Phosphatase and actin regulator	S	72	0.248899	0.242084	0.250663	0.683741	0.528781	0.390834	0.0128438	Yes	Unchanged	SSSSRGRPLRVHISGSVDGLDKASIANSDGP	RVHISGSVDGLDK	NO
Q86UY5	FAM83A	Protein FAM83A (Tumor antigen BJ-TSA-9) (Tumor-specific gene expressed in prostate protein)	S	283	1.3754	0.126841	0.164448	-0.0334366	0.320684	0.390787	0.19663		Unchanged	GSASDRTSSNPFSGRSAGSHPGTRTDG____	NPFSGRSAGSHPG	NO
Q86UY5	FAM83A	Protein FAM83A (Tumor antigen BJ-TSA-9) (Tumor-specific gene expressed in prostate protein)	S	286	1.3754	0.126841	0.164448	-0.0334366	0.320684	0.390787	0.19663		Unchanged	SDRTSSNPFSGRSAGSHPGTRTDG_______	SGRSAGSHPGTRT	NO
Q9NQW6	ANLN	Anillin	S	624	0.383497	0.96266	0.723539	0.917394	-1.03808	0.389801	0.353001		Unchanged	GKFQRTRVPRAESGDSLGSEDRDLLYSIDAY	RAESGDSLGSEDR	NO
E9PS47	PTDSS2	Phosphatidylserine synthase 2	S	24	0.0931545	0.485633	0.43653	0.407516	0.525289	0.389624	0.00712204	Yes	Unchanged	AGGPRPESPVPAGRASLEEPPDGPSAGQATG	VPAGRASLEEPPD	NO
Q9Y2K7	KDM2A	Lysine-specific demethylase 2A (EC 1.14.11.27) (CXXC-type zinc finger protein 8) (F-box and leucine-rich repeat protein 11) (F-box protein FBL7) (F-box protein Lilina) (F-box/LRR-repeat protein 11) (JmjC domain-containing histone demethylation protein 1A) ([Histone-H3]-lysine-36 demethylase 1A)	S	740	NaN	0.203389	0.799646	0.688315	-0.133564	0.389447	0.170769		Unchanged	LIHDPVSPRGMVTRSSPGAGPSDHHSASRDE	GMVTRSSPGAGPS	YES
Q9P1Y6	PHRF1	PHD and RING finger domain-containing protein 1	S	1124	0.373621	0.390117	0.459318	0.427606	0.296509	0.389434	0.000146269	Yes	Unchanged	KKKRRSASRPRGRECSPTSSLERLCRHKHQR	PRGRECSPTSSLE	YES
Q9H8M2	BRD9	Bromodomain-containing protein 9 (Rhabdomyosarcoma antigen MU-RMS-40.8)	S	513	-0.0363779	0.718877	NaN	0.285816	0.587706	0.389005	0.103899		Unchanged	SSLSNASERDQHHLGSPSRLSVGEQPDVTHD	DQHHLGSPSRLSV	YES
Q13136	PPFIA1	Liprin-alpha-1 (LAR-interacting protein 1) (LIP-1) (Protein tyrosine phosphatase receptor type f polypeptide-interacting protein alpha-1) (PTPRF-interacting protein alpha-1)	S	238	0.207143	0.588996	0.454308	0.143394	0.547658	0.3883	0.0126111	Yes	Unchanged	INHEQENTPSTSGKRSSDGSLSHEEDLAKVI	STSGKRSSDGSLS	NO
G3V1L9	TJP1	Tight junction protein 1 (Zona occludens 1), isoform CRA_a (Tight junction protein ZO-1)	S	329	-0.379864	NaN	1.15579	NaN	NaN	0.387964	0.702152		Unchanged	RSPDQRSEPSDHSRHSPQQPSNGSLRSRDEE	SDHSRHSPQQPSN	YES
Q14C86	GAPVD1	GTPase-activating protein and VPS9 domain-containing protein 1 (GAPex-5) (Rab5-activating protein 6)	S	746	-0.12551	-0.319802	0.3928	-0.305307	2.29343	0.387122	0.476851		Unchanged	QEERLQELESCSGLGSTSDDTDVREVSSRPS	SCSGLGSTSDDTD	NO
A4QPE4	SPTBN2	SPTBN2 protein (Spectrin beta chain, non-erythrocytic 2)	S	715	NaN	NaN	0.266611	0.507313	NaN	0.386962	0.191961		Unchanged	QRLEHSSFPEGPGPGSGDEANGPRGERQTRT	EGPGPGSGDEANG	NO
A0A0J9YWL0	AIM1	Absent in melanoma 1 protein	S	483	0.835035	0.414027	0.570336	0.642471	-0.528771	0.386619	0.180527		Unchanged	KSPRAALDGGVASAASPESKPSPGTKGQLRG	GVASAASPESKPS	YES
A0A0A0MTP7	SCAF11	Protein SCAF11	S	554	0.649018	0.300065	0.210529	NaN	NaN	0.386537	0.101793		Unchanged	TLKTEELIESPKLESSEGEIIQTVDRQSVKS	SPKLESSEGEIIQ	NO
P49790	NUP153	Nuclear pore complex protein Nup153 (153 kDa nucleoporin) (Nucleoporin Nup153)	T	730	NaN	0.641454	0.131503	NaN	NaN	0.386478	0.371272		Unchanged	AKLSPRDTAKQTGIETPNKSGKTTLSASGTG	KQTGIETPNKSGK	YES
Q9Y6X9	MORC2	MORC family CW-type zinc finger protein 2 (Zinc finger CW-type coiled-coil domain protein 1)	S	717	0.204015	0.607958	0.35369	0.552869	0.211448	0.385996	0.0101442	Yes	Unchanged	FVVKEEKKDSNELSDSAGEEDSADLKRAQKD	SNELSDSAGEEDS	NO
Q9NQW6	ANLN	Anillin	S	605	0.0492126	0.537147	0.571343	NaN	NaN	0.385901	0.149333		Unchanged	STPRLELKDTSRSDESPKPGKFQRTRVPRAE	TSRSDESPKPGKF	YES
Q96PU5	NEDD4L	E3 ubiquitin-protein ligase NEDD4-like (EC 2.3.2.26) (HECT-type E3 ubiquitin transferase NED4L) (NEDD4.2) (Nedd4-2)	S	182	0.620211	0.190678	0.405356	0.22367	0.488613	0.385705	0.00877999	Yes	Unchanged	GLALPPPPASPGSRTSPQELSEELSRRLQIT	SPGSRTSPQELSE	YES
Q9UHB6	LIMA1	LIM domain and actin-binding protein 1 (Epithelial protein lost in neoplasm)	S	539	0.482435	0.330099	0.249599	0.259905	0.601474	0.384703	0.00489344	Yes	Unchanged	GADSDEDDNSFLKQQSPQEPKSLNWSSFVDN	SFLKQQSPQEPKS	YES
Q9UDY2	TJP2	Tight junction protein ZO-2 (Tight junction protein 2) (Zona occludens protein 2) (Zonula occludens protein 2)	T	439	0.263275	0.416083	0.345308	0.288299	0.608892	0.384371	0.00343904	Yes	Unchanged	SRLSRMGATPTPFKSTGDIAGTVVPETNKEP	PTPFKSTGDIAGT	NO
Q5UIP0	RIF1	Telomere-associated protein RIF1 (Rap1-interacting factor 1 homolog)	S	1151	NaN	1.24878	-1.13461	1.03837	NaN	0.384176	0.66413		Unchanged	TEDCGMAEHLEKSSLSNNECGSLDKTSPEMS	LEKSSLSNNECGS	NO
Q9H3Q1	CDC42EP4	Cdc42 effector protein 4 (Binder of Rho GTPases 4)	S	72	0.813114	0.42191	0.162638	0.635615	-0.115033	0.383649	0.0811374		Unchanged	AAEKGTSKLPKSLSSSPVKKANDGEGGDEEA	PKSLSSSPVKKAN	YES
Q9Y4F5	CEP170B	Centrosomal protein of 170 kDa protein B (Centrosomal protein 170B) (Cep170B)	S	1475	NaN	NaN	0.552156	0.331935	0.265293	0.383128	0.0475598	Yes	Unchanged	SSAQPGLGKGRVAAQSPPSPASAEALLPALP	GRVAAQSPPSPAS	YES
Q9Y4F5	CEP170B	Centrosomal protein of 170 kDa protein B (Centrosomal protein 170B) (Cep170B)	S	1478	NaN	NaN	0.552156	0.331935	0.265293	0.383128	0.0475598	Yes	Unchanged	QPGLGKGRVAAQSPPSPASAEALLPALPLRN	AAQSPPSPASAEA	YES
P51532	SMARCA4	Transcription activator BRG1 (EC 3.6.4.-) (ATP-dependent helicase SMARCA4) (BRG1-associated factor 190A) (BAF190A) (Mitotic growth and transcription activator) (Protein BRG-1) (Protein brahma homolog 1) (SNF2-beta) (SWI/SNF-related matrix-associated actin-dependent regulator of chromatin subfamily A member 4)	S	1349	-0.673095	0.601316	0.552051	0.509746	0.921117	0.382227	0.234933		Unchanged	FGRGSRHRKEVDYSDSLTEKQWLKAIEEGTL	EVDYSDSLTEKQW	NO
P17812	CTPS1	CTP synthase 1 (EC 6.3.4.2) (CTP synthetase 1) (UTP--ammonia ligase 1)	S	340	NaN	0.237931	0.293324	NaN	0.614668	0.381974	0.0829393		Unchanged	QKGCRLSPRDTYSDRSGSSSPDSEITELKFP	DTYSDRSGSSSPD	NO
Q13263	TRIM28	Transcription intermediary factor 1-beta (TIF1-beta) (E3 SUMO-protein ligase TRIM28) (EC 2.3.2.27) (KRAB-associated protein 1) (KAP-1) (KRAB-interacting protein 1) (KRIP-1) (Nuclear corepressor KAP-1) (RING finger protein 96) (RING-type E3 ubiquitin transferase TIF1-beta) (Tripartite motif-containing protein 28)	S	518	-0.02283	0.786262	NaN	NaN	NaN	0.381716	0.51848		Unchanged	PGAEGPRLASPSGSTSSGLEVVAPEGTSAPG	SPSGSTSSGLEVV	NO
O60271	SPAG9	C-Jun-amino-terminal kinase-interacting protein 4 (JIP-4) (JNK-interacting protein 4) (Cancer/testis antigen 89) (CT89) (Human lung cancer oncogene 6 protein) (HLC-6) (JNK-associated leucine-zipper protein) (JLP) (Mitogen-activated protein kinase 8-interacting protein 4) (Proliferation-inducing protein 6) (Protein highly expressed in testis) (PHET) (Sperm surface protein) (Sperm-associated antige…	S	183	0.459012	0.640621	-0.0268709	0.413269	-1.32958	0.0312896	0.934454		Unchanged	HNYMEHLERTKLHQLSGSDQLESTAHSRIRK	TKLHQLSGSDQLE	NO
P61978	HNRNPK	Heterogeneous nuclear ribonucleoprotein K (hnRNP K) (Transformation up-regulated nuclear protein) (TUNP)	S	116	0.341644	0.216982	0.304861	0.343351	0.695185	0.380405	0.00972757	Yes	Unchanged	LKKIIPTLEEGLQLPSPTATSQLPLESDAVE	EGLQLPSPTATSQ	YES
Q5SYF9	HAUS6	HAUS augmin-like complex subunit 6 (Fragment)	T	100	0.602552	NaN	0.361806	NaN	0.176202	0.380186	0.0911972		Unchanged	SLGSNPFLTRNQIPRTPENLITEIRSSWRKA	RNQIPRTPENLIT	YES
Q68CZ2	TNS3	Tensin-3 (Tensin-like SH2 domain-containing protein 1) (Tumor endothelial marker 6)	S	909	0.0392789	NaN	1.14682	-0.0457888	NaN	0.380103	0.42672		Unchanged	FPNVLPDFSKASEAASPLPDSPGDKLVIVKF	KASEAASPLPDSP	YES
Q5UIP0	RIF1	Telomere-associated protein RIF1 (Rap1-interacting factor 1 homolog)	S	1552	NaN	0.346305	0.00111127	0.791939	NaN	0.379785	0.238955		Unchanged	QTRRASQGLLSSIENSESDSSEAKEEGSRKK	LSSIENSESDSSE	NO
A0A0A0MRN0	PRPF38B	PRP38 pre-mRNA processing factor 38 (Yeast) domain containing B, isoform CRA_b (Pre-mRNA-splicing factor 38B)	S	179	0.930851	0.177471	NaN	NaN	0.0306045	0.379642	0.306453		Unchanged	RSRSRSHHREGHGSSSFDRELEREKERQRLE	EGHGSSSFDRELE	NO
I3NI44	TOM1L1	TOM1-like protein 1	S	246	-0.266628	0.380175	0.235212	0.109294	1.43909	0.379428	0.255058		Unchanged	SEPSAPSQDLLDLSPSPRMPRATLGELNTMN	LLDLSPSPRMPRA	YES
H7C1F9	RALGAPA2	Ral GTPase-activating protein subunit alpha-2 (Fragment)	S	192	0.980245	0.302407	0.226645	NaN	0.00539137	0.378672	0.169413		Unchanged	SHSNSSTLSDRRLSNSSLCSIEEEHRMVYEM	DRRLSNSSLCSIE	NO
O43314	PPIP5K2	Inositol hexakisphosphate and diphosphoinositol-pentakisphosphate kinase 2 (EC 2.7.4.21) (EC 2.7.4.24) (Diphosphoinositol pentakisphosphate kinase 2) (Histidine acid phosphatase domain-containing protein 1) (InsP6 and PP-IP5 kinase 2) (VIP1 homolog 2) (hsVIP2)	S	1006	-0.0101925	0.243913	0.51379	0.307545	0.83797	0.378605	0.056096		Unchanged	LHYTSGVGTGRRRRRSGEQITSSPVSPKSLA	GRRRRRSGEQITS	NO
E9PJD9	RPL27A	60S ribosomal protein L27a	S	11	0.0427844	0.928579	0.385545	-0.0686952	0.601365	0.377916	0.106923		Unchanged	_____MKHYHLKRNQSFCPTVNLDKLWTLVS	HLKRNQSFCPTVN	NO
Q8N2M8	CLASRP	CLK4-associating serine/arginine rich protein (Splicing factor, arginine/serine-rich 16) (Suppressor of white-apricot homolog 2)	S	547	0.182311	0.487898	0.608562	0.522859	0.0860325	0.377533	0.0210841	Yes	Unchanged	PSPSPAREKLTRPAASPAVGEKLKKTEPAAG	LTRPAASPAVGEK	YES
E7EMV7	TNIP1	TNFAIP3-interacting protein 1	S	382	NaN	0.400647	1.4831	-0.652312	0.278671	0.377526	0.45132		Unchanged	NKALEEALSIQTPPSSPPTAFGSPEGAGALL	IQTPPSSPPTAFG	YES
E7EMV7	TNIP1	TNFAIP3-interacting protein 1	S	389	NaN	0.400647	1.4831	-0.652312	0.278671	0.377526	0.45132		Unchanged	LSIQTPPSSPPTAFGSPEGAGALLRKQELVT	PPTAFGSPEGAGA	YES
E5RHN2	CCNE2	G1/S-specific cyclin-E2	S	21	0.146916	0.598079	0.386751	NaN	NaN	0.377249	0.1015		Unchanged	SRLQAKQQPQPSQTESPQEAQIIQAKKRKTT	QPSQTESPQEAQI	YES
Q03164	KMT2A	Histone-lysine N-methyltransferase 2A (Lysine N-methyltransferase 2A) (EC 2.1.1.43) (ALL-1) (CXXC-type zinc finger protein 7) (Myeloid/lymphoid or mixed-lineage leukemia) (Myeloid/lymphoid or mixed-lineage leukemia protein 1) (Trithorax-like protein) (Zinc finger protein HRX) [Cleaved into: MLL cleavage product N320 (N-terminal cleavage product of 320 kDa) (p320); MLL cleavage product C180 (C-ter…	S	153	0.545079	0.755315	0.45178	NaN	-0.244156	0.377004	0.180082		Unchanged	GGGGSGEDEQFLGFGSDEEVRVRSPTRSPSV	QFLGFGSDEEVRV	NO
Q9NYF8	BCLAF1	Bcl-2-associated transcription factor 1 (Btf)	S	283	0.213752	0.409364	0.33101	0.307079	0.62371	0.376983	0.00549346	Yes	Unchanged	ERSGSGSVGNGSSRYSPSQNSPIHHIPSRRS	NGSSRYSPSQNSP	YES
Q14980	NUMA1	Nuclear mitotic apparatus protein 1 (NuMA protein) (Nuclear matrix protein-22) (NMP-22) (SP-H antigen)	S	621	0.416083	0.432318	0.513008	0.398022	0.125305	0.376947	0.00462465	Yes	Unchanged	PRTQPDGTSVPGEPASPISQRLPPKVESLES	VPGEPASPISQRL	YES
P85037	FOXK1	Forkhead box protein K1 (Myocyte nuclear factor) (MNF)	S	253	0.565305	0.353436	0.47297	0.190931	0.301497	0.376828	0.00450175	Yes	Unchanged	GVSCFRTPFGPLSSRSAPASPTHPGLMSPRS	GPLSSRSAPASPT	NO
E9PS34	NAP1L4	Nucleosome assembly protein 1-like 4 (Fragment)	S	125	0.0822938	0.200755	0.534788	0.326767	0.738866	0.376694	0.0327443	Yes	Unchanged	ITGDVEPTDAESEWHSENEEEEKL_______	AESEWHSENEEEE	NO
P35221	CTNNA1	Catenin alpha-1 (Alpha E-catenin) (Cadherin-associated protein) (Renal carcinoma antigen NY-REN-13)	S	271	0.332737	0.35061	0.398285	0.168514	0.631757	0.37638	0.00727471	Yes	Unchanged	RKAVLMIRTPEELDDSDFETEDFDVRSRTSV	PEELDDSDFETED	NO
C9J0I9	ZC3HC1	Nuclear-interacting partner of ALK	S	24	0.527671	0.327342	0.609861	NaN	0.0382284	0.375776	0.0598194		Unchanged	AFAVGVEKNWGAVVRSPEGTPQKIRQLIDEG	WGAVVRSPEGTPQ	YES
Q5T7F5	CMTR1	Cap-specific mRNA (nucleoside-2'-O-)-methyltransferase 1 (Fragment)	S	31	NaN	0.324696	0.410869	0.390558	NaN	0.375374	0.00476651	Yes	Unchanged	QKKRVAELALSLSSTSDDEPPSSVSHGAKAS	LSLSSTSDDEPPS	NO
O60293	ZFC3H1	Zinc finger C3H1 domain-containing protein (Coiled-coil domain-containing protein 131) (Proline/serine-rich coiled-coil protein 2)	S	352	-0.266576	0.883699	0.645029	0.123004	0.490902	0.375212	0.137549		Unchanged	SQGLQDKEQNLTRRISTSDILSEKKLGEDEE	NLTRRISTSDILS	NO
P52948	NUP98	Nuclear pore complex protein Nup98-Nup96 [Cleaved into: Nuclear pore complex protein Nup98 (98 kDa nucleoporin) (Nucleoporin Nup98) (Nup98); Nuclear pore complex protein Nup96 (96 kDa nucleoporin) (Nucleoporin Nup96) (Nup96)]	S	1023	0.386038	0.087327	0.660475	0.366588	NaN	0.375107	0.049169	Yes	Unchanged	ALDQRFSRLPSKADTSQEICSPRLPISASHS	PSKADTSQEICSP	NO
M0QXD6	GTF2F1	General transcription factor IIF subunit 1 (Fragment)	T	353	NaN	0.184978	0.534203	0.00115371	0.780066	0.3751	0.12072		Unchanged	RLRLDTGPQSLSGKSTPQPPSGKTTPNSGDV	SLSGKSTPQPPSG	YES
F5H8D7	XRCC1	DNA repair protein XRCC1	T	422	0.166587	-0.0273809	0.620335	0.139862	0.975226	0.374926	0.111998		Unchanged	KPTQAAGPSSPQKPPTPEETKAASPVLQEDI	SPQKPPTPEETKA	YES
O95425	SVIL	Supervillin (Archvillin) (p205/p250)	S	279	0.103665	0.517326	0.424862	0.292428	0.535771	0.374811	0.009544	Yes	Unchanged	FGDPQLSPEARPRCTSHSETPTVDDEEKVDE	ARPRCTSHSETPT	NO
G3V1L9	TJP1	Tight junction protein 1 (Zona occludens 1), isoform CRA_a (Tight junction protein ZO-1)	S	1617	0.54587	0.727528	0.320432	NaN	-0.0996318	0.37355	0.127237		Unchanged	YQINNISTVPKAIPVSPSAVEEDEDEDGHTV	PKAIPVSPSAVEE	YES
H0YG79	CCDC86	Coiled-coil domain-containing protein 86 (Fragment)	S	52	0.750521	0.383829	0.497181	0.28404	-0.0480967	0.373495	0.0463586	Yes	Unchanged	REPGSPPSVQRAGLGSPERPPKTSPGSPRLQ	QRAGLGSPERPPK	YES
Q9Y2K2	SIK3	Serine/threonine-protein kinase SIK3 (EC 2.7.11.1) (Salt-inducible kinase 3) (SIK-3) (Serine/threonine-protein kinase QSK)	S	808	0.526069	0.783834	NaN	0.505586	-0.321813	0.373419	0.217927		Unchanged	MATLSYGHRPLSKQLSADSAEAHSLNVNRFS	PLSKQLSADSAEA	NO
Q5T200	ZC3H13	Zinc finger CCCH domain-containing protein 13	S	409	0.339936	0.491289	0.365035	0.29678	NaN	0.37326	0.00296096	Yes	Unchanged	PMREKGRHDHERTSQSHDRRHERREDTRGKR	HERTSQSHDRRHE	NO
H0YG79	CCDC86	Coiled-coil domain-containing protein 86 (Fragment)	T	36	NaN	NaN	0.358528	NaN	0.387563	0.373045	0.0247619	Yes	Unchanged	RTRRALVEFESNPEETREPGSPPSVQRAGLG	ESNPEETREPGSP	NO
A2AB27	GNL1	Guanine nucleotide-binding protein-like 1 (Fragment)	S	49	0.459117	0.219834	0.0212333	0.343124	0.820107	0.372683	0.0490267	Yes	Unchanged	SRSGSRERREEQTDTSDGESVTHHIRRLNQQ	EEQTDTSDGESVT	NO
Q99613	EIF3C	Eukaryotic translation initiation factor 3 subunit C (eIF3c) (Eukaryotic translation initiation factor 3 subunit 8) (eIF3 p110)	S	9	NaN	-0.0783504	NaN	-0.0369403	1.23257	0.372425	0.477941		Unchanged	_______MSRFFTTGSDSESESSLSGEELVT	RFFTTGSDSESES	NO
Q9UER7	DAXX	Death domain-associated protein 6 (Daxx) (hDaxx) (ETS1-associated protein 1) (EAP1) (Fas death domain-associated protein)	S	615	0.255561	0.518837	0.342708	NaN	NaN	0.372369	0.0406269	Yes	Unchanged	SLAPVADSSTRVDSPSHGLVTSSLCIPSPAR	TRVDSPSHGLVTS	NO
Q9BVJ6	UTP14A	U3 small nucleolar RNA-associated protein 14 homolog A (Antigen NY-CO-16) (Serologically defined colon cancer antigen 16)	S	353	0.706818	0.55719	0.00924841	0.535655	0.0519374	0.37217	0.0595302		Unchanged	QEDPEQLPELEAHGVSESEGEERPVAEEEIL	LEAHGVSESEGEE	NO
A0A087WVA8	TEX2	Testis-expressed protein 2	S	744	0.775935	0.263756	0.265032	0.419647	0.134857	0.371845	0.0282833	Yes	Unchanged	AAHSRHNSPSGHLTHSRSSSKGSVEEIMSQP	SGHLTHSRSSSKG	NO
F5H8D7	XRCC1	DNA repair protein XRCC1	S	416	0.166587	-0.0273809	NaN	NaN	0.975226	0.371477	0.349906		Unchanged	QPQTKTKPTQAAGPSSPQKPPTPEETKAASP	QAAGPSSPQKPPT	YES
A0A0J9YWL0	AIM1	Absent in melanoma 1 protein	S	258	NaN	NaN	0.230516	NaN	0.511608	0.371062	0.230501		Unchanged	EPFPDATTTAKQLHSSPGNSSRQENAETPAR	AKQLHSSPGNSSR	YES
Q99593	TBX5	T-box transcription factor TBX5 (T-box protein 5)	S	30	0.57415	0.427392	0.24325	0.239154	NaN	0.370986	0.0193465	Yes	Unchanged	LEPDAKDLPCDSKPESALGAPSKSPSSPQAA	CDSKPESALGAPS	NO
B4DRN8	ZDHHC20	Palmitoyltransferase (EC 2.3.1.225)	S	253	NaN	NaN	0.686336	-0.841456	1.26642	0.370433	0.615391		Unchanged	PEQASVTNQNEYARSSGSNQPFPIKPLSESK	NEYARSSGSNQPF	NO
C9J0I9	ZC3HC1	Nuclear-interacting partner of ALK	S	295	0.538936	0.265437	0.166648	0.442439	0.437584	0.370209	0.00533075	Yes	Unchanged	RRMMTRSQDATFSPGSEQAEKSPGPIVSRTR	ATFSPGSEQAEKS	NO
P19838	NFKB1	Nuclear factor NF-kappa-B p105 subunit (DNA-binding factor KBF1) (EBP-1) (Nuclear factor of kappa light polypeptide gene enhancer in B-cells 1) [Cleaved into: Nuclear factor NF-kappa-B p50 subunit]	S	723	0.805623	0.450169	0.0674852	0.404358	0.122837	0.370094	0.0489245	Yes	Unchanged	IQAASSPVKTTSQAHSLPLSPASTRQQIDEL	TTSQAHSLPLSPA	NO
P19838	NFKB1	Nuclear factor NF-kappa-B p105 subunit (DNA-binding factor KBF1) (EBP-1) (Nuclear factor of kappa light polypeptide gene enhancer in B-cells 1) [Cleaved into: Nuclear factor NF-kappa-B p50 subunit]	S	727	0.805623	0.450169	0.0674852	0.404358	0.122837	0.370094	0.0489245	Yes	Unchanged	SSPVKTTSQAHSLPLSPASTRQQIDELRDSD	AHSLPLSPASTRQ	YES
Q15746	MYLK	Myosin light chain kinase, smooth muscle (MLCK) (smMLCK) (EC 2.7.11.18) (Kinase-related protein) (KRP) (Telokin) [Cleaved into: Myosin light chain kinase, smooth muscle, deglutamylated form]	S	139	0.129745	0.433173	NaN	0.545079	NaN	0.369332	0.0967538		Unchanged	TLKPMGNAKPDENLKSASKEELKKDVKNDVN	PDENLKSASKEEL	NO
B4DR80	STK24	Serine/threonine-protein kinase 24 (cDNA FLJ61159, highly similar to Serine/threonine-protein kinase 24 (EC 2.7.11.1))	S	4	0.370276	0.428464	0.463967	0.330099	0.250148	0.368591	0.000603642	Yes	Unchanged	____________MAHSPVQSGLPGMQNLKAD	___MAHSPVQSGL	YES
H0Y6J8	MICALL1	MICAL-like protein 1 (Fragment)	S	216	NaN	NaN	0.230939	0.155749	0.714349	0.367013	0.170922		Unchanged	QLQSSCKENPFNRKPSPAASPATKKATKGSK	PFNRKPSPAASPA	YES
Q5T4L4	RPS27	40S ribosomal protein S27	S	11	0.495695	0.483261	0.447013	0.311503	0.096792	0.366853	0.00810333	Yes	Unchanged	_____MPLAKDLLHPSPEEEKRKHKKKRLVQ	KDLLHPSPEEEKR	YES
Q9Y6M7	SLC4A7	Sodium bicarbonate cotransporter 3 (Electroneutral Na/HCO(3) cotransporter) (Sodium bicarbonate cotransporter 2) (Sodium bicarbonate cotransporter 2b) (Bicarbonate transporter) (Solute carrier family 4 member 7)	S	284	1.10943	0.0583859	-0.092072	0.1956	0.562644	0.366797	0.163258		Unchanged	DNSKSGEIKGNGSGGSRENSTVDFSKVDMNF	GNGSGGSRENSTV	NO
Q14669	TRIP12	E3 ubiquitin-protein ligase TRIP12 (EC 2.3.2.26) (E3 ubiquitin-protein ligase for Arf) (ULF) (HECT-type E3 ubiquitin transferase TRIP12) (Thyroid receptor-interacting protein 12) (TR-interacting protein 12) (TRIP-12)	S	1049	NaN	0.381394	0.385921	0.288299	0.406943	0.365639	0.000812381	Yes	Unchanged	KRKRLPKRGPRRPKYSPPRDDDKVDNQAKSP	PRRPKYSPPRDDD	YES
F8WBL2	BYSL	Bystin	S	98	NaN	0.789521	0.14725	0.243791	0.279879	0.36511	0.0852943		Unchanged	RERTTRLGPRMPQDGSDDEDEEWPTLEKAAT	RMPQDGSDDEDEE	NO
D6RBF8	SRPK1	SRSF protein kinase 1 (Fragment)	S	49	0.455755	0.310689	0.245694	0.304745	0.507398	0.364856	0.00182794	Yes	Unchanged	SGPGQKRPNKQEESESPVERPLKENPPNKMT	KQEESESPVERPL	YES
H7BY16	NCL	Nucleolin (Fragment)	S	244	0.637657	0.0597706	0.462098	0.371838	0.291009	0.364474	0.0188434	Yes	Unchanged	RETGSSKGFGFVDFNSEEDAKAAKEAMEDGE	GFVDFNSEEDAKA	NO
Q8WYP5	AHCTF1	Protein ELYS (Embryonic large molecule derived from yolk sac) (Protein MEL-28) (Putative AT-hook-containing transcription factor 1)	S	1306	NaN	0.158725	NaN	0.849839	0.0817358	0.363433	0.275113		Unchanged	NSPEKEHQEMDEGSQSLEKLDVSKGNSSVSI	MDEGSQSLEKLDV	NO
F5GZ78	PXN	Paxillin	S	124	0.407625	0.267835	0.252088	0.445409	0.44234	0.36306	0.00104768	Yes	Unchanged	VGEEEHVYSFPNKQKSAEPSPTVMSTSLGSN	FPNKQKSAEPSPT	NO
E9PEI0	CDCA2	Cell division cycle-associated protein 2	S	741	0.140124	0.404685	0.366894	0.540325	NaN	0.363007	0.0221889	Yes	Unchanged	AGGQNAENLCQFFKISPDLNIKCERKDDFLG	CQFFKISPDLNIK	YES
O95297	MPZL1	Myelin protein zero-like protein 1 (Protein zero-related)	S	82	NaN	0.5655	0.560387	0.183455	0.142003	0.362836	0.0519827		Unchanged	YRRKNSKRDYTGCSTSESLSPVKQAPRKSPS	YTGCSTSESLSPV	NO
P15924	DSP	Desmoplakin (DP) (250/210 kDa paraneoplastic pemphigus antigen)	S	32	NaN	0.98972	-0.283211	NaN	0.380991	0.3625	0.428006		Unchanged	MIRAESGPDLRYEVTSGGGGTSRMYYSRRGV	LRYEVTSGGGGTS	NO
H0YDJ3	PRPF4B	Serine/threonine-protein kinase PRP4 homolog (Fragment)	S	17	NaN	0.569783	-0.0874628	0.537545	0.428585	0.362112	0.0986179		Unchanged	SRRERSKDASPINRWSPTRRRSRSPIRRRSR	SPINRWSPTRRRS	YES
E9PNR2	RIN1	Ras and Rab interactor 1	S	246	0.550408	0.208517	0.257269	0.549817	0.241458	0.361494	0.0095167	Yes	Unchanged	TSPHLGRRRPLLRSMSAAFCSLLAPERQVGR	PLLRSMSAAFCSL	NO
A0FGR8	ESYT2	Extended synaptotagmin-2 (E-Syt2) (Chr2Syt)	S	165	0.29772	0.190046	0.40276	0.5065	0.408665	0.361138	0.00260764	Yes	Unchanged	SPGHISVKEPTPSIASDISLPIATQELRQRL	PTPSIASDISLPI	NO
P17544	ATF7	Cyclic AMP-dependent transcription factor ATF-7 (cAMP-dependent transcription factor ATF-7) (Activating transcription factor 7) (Transcription factor ATF-A)	S	225	0.444455	NaN	0.277709	NaN	NaN	0.361082	0.144462		Unchanged	IPGIPGPPVNSSGSISPSGHPIPSEAKMRLK	NSSGSISPSGHPI	YES
E9PGG1	DYNC1I2	Cytoplasmic dynein 1 intermediate chain 2 (Fragment)	S	51	NaN	NaN	NaN	0.545474	0.176202	0.360838	0.301092		Unchanged	ETDQKKEAVAPVQEESDLEKKRREAEALLQS	APVQEESDLEKKR	NO
H0YCX6	LTBP3	Latent-transforming growth factor beta-binding protein 3 (Fragment)	S	71	0.209391	0.348346	0.422018	0.302524	0.519611	0.360378	0.00238426	Yes	Unchanged	GEVGADCPQGYKRLNSTHCQADKPEEKSLCF	GYKRLNSTHCQAD	NO
H0YCX6	LTBP3	Latent-transforming growth factor beta-binding protein 3 (Fragment)	T	72	0.209391	0.348346	0.422018	0.302524	0.519611	0.360378	0.00238426	Yes	Unchanged	EVGADCPQGYKRLNSTHCQADKPEEKSLCFR	YKRLNSTHCQADK	NO
G5EA48	SRGAP1	SLIT-ROBO Rho GTPase activating protein 1, isoform CRA_a (SLIT-ROBO Rho GTPase-activating protein 1)	T	938	-0.292705	-0.358288	2.36714	-0.274634	NaN	0.360377	0.627591		Unchanged	PDVVLDTLEQVKNSPTPATSTESLSPLHNVA	QVKNSPTPATSTE	YES
A0FGR8	ESYT2	Extended synaptotagmin-2 (E-Syt2) (Chr2Syt)	S	145	1.00569	0.516923	-0.0265876	0.309293	-0.00446547	0.36017	0.131767		Unchanged	PEAGPQGLHDLGRSSSSLLASPGHISVKEPT	DLGRSSSSLLASP	NO
P15408	FOSL2	Fos-related antigen 2 (FRA-2)	S	269	0.106214	0.869319	0.569929	0.183455	0.0702998	0.359843	0.0815286		Unchanged	PASPSESCSKAHRRSSSSGDQSSDSLNSPTL	KAHRRSSSSGDQS	NO
Q58A45	PAN3	PAB-dependent poly(A)-specific ribonuclease subunit PAN3 (PAB1P-dependent poly(A)-nuclease) (PAN deadenylation complex subunit 3) (hPan3)	S	42	-0.0772694	0.267476	0.441223	NaN	0.806468	0.359474	0.145553		Unchanged	AGSSPLHSPKITPHTSPAPRRRSHTPNPASY	KITPHTSPAPRRR	YES
Q14980	NUMA1	Nuclear mitotic apparatus protein 1 (NuMA protein) (Nuclear matrix protein-22) (NMP-22) (SP-H antigen)	S	169	0.404794	0.527971	0.786149	-0.0423379	0.117725	0.35886	0.0711599		Unchanged	APVPSTCSSTFPEELSPPSHQAKREIRFLEL	TFPEELSPPSHQA	YES
H0YDJ3	PRPF4B	Serine/threonine-protein kinase PRP4 homolog (Fragment)	S	11	0.401412	0.415975	0.269443	0.300299	0.406407	0.358707	0.000303876	Yes	Unchanged	_____LSRRERSKDASPINRWSPTRRRSRSP	ERSKDASPINRWS	YES
Q66K74	MAP1S	Microtubule-associated protein 1S (MAP-1S) (BPY2-interacting protein 1) (Microtubule-associated protein 8) (Variable charge Y chromosome 2-interacting protein 1) (VCY2-interacting protein 1) (VCY2IP-1) [Cleaved into: MAP1S heavy chain; MAP1S light chain]	S	703	-0.77549	0.0710762	0.371982	-0.347068	-0.460166	-0.227933	0.322557		Unchanged	EAGLSLPLRGPRARRSASPHDVDLCLVSPCE	GPRARRSASPHDV	NO
Q8N3X1	FNBP4	Formin-binding protein 4 (Formin-binding protein 30)	S	501	NaN	NaN	0.68615	NaN	0.0283516	0.357251	0.47371		Unchanged	ETAIGAENSEKIDENSDKEMEVEESPEKIKV	EKIDENSDKEMEV	NO
K7EQN7	DDX39A	ATP-dependent RNA helicase DDX39A (Fragment)	T	182	0.738033	0.358846	0.259564	0.289008	0.139506	0.356992	0.0246196	Yes	Unchanged	DEEVLKKNCPHVVVGTPGRILALVRNRSFSL	PHVVVGTPGRILA	YES
Q9H2J7	SLC6A15	Sodium-dependent neutral amino acid transporter B(0)AT2 (Sodium- and chloride-dependent neurotransmitter transporter NTT73) (Sodium-coupled branched-chain amino-acid transporter 1) (Solute carrier family 6 member 15) (Transporter v7-3)	S	568	0.0054719	-0.62814	3.72337	-0.768396	-0.547647	0.356932	0.696717		Unchanged	GRVLKEPVNLEGDDTSLIHGKIPSEMPSPNF	LEGDDTSLIHGKI	NO
P19174	PLCG1	1-phosphatidylinositol 4,5-bisphosphate phosphodiesterase gamma-1 (EC 3.1.4.11) (PLC-148) (Phosphoinositide phospholipase C-gamma-1) (Phospholipase C-II) (PLC-II) (Phospholipase C-gamma-1) (PLC-gamma-1)	S	525	NaN	0.124196	0.588444	NaN	NaN	0.35632	0.36758		Unchanged	FVLTSSKIYYSEETSSDQGNEDEEEPKEVSS	YSEETSSDQGNED	NO
C9JXZ5	VAMP8	Vesicle-associated membrane protein 8	T	28	NaN	2.22534	0.0658232	-0.0742891	-0.794104	0.355692	0.622849		Unchanged	ENLEHLRNKTEDLEATSEHFKTTSQKVARKF	TEDLEATSEHFKT	NO
Q5T200	ZC3H13	Zinc finger CCCH domain-containing protein 13	S	207	0.255078	0.253989	0.388488	NaN	0.524936	0.355623	0.0118351	Yes	Unchanged	IIKKEVSPEVVRSKLSPSPSLRKSSKSPKRK	VVRSKLSPSPSLR	YES
Q5T200	ZC3H13	Zinc finger CCCH domain-containing protein 13	S	209	0.255078	0.253989	0.388488	NaN	0.524936	0.355623	0.0118351	Yes	Unchanged	KKEVSPEVVRSKLSPSPSLRKSSKSPKRKSS	RSKLSPSPSLRKS	YES
Q9H0D6	XRN2	5'-3' exoribonuclease 2 (EC 3.1.13.-) (DHM1-like protein) (DHP protein)	S	425	0.188021	0.188021	0.508506	0.282973	0.609707	0.355446	0.0146997	Yes	Unchanged	PSPLGGIKRKAEDSDSEPEPEDNVRLWEAGW	KAEDSDSEPEPED	NO
P46937	YAP1	Transcriptional coactivator YAP1 (Yes-associated protein 1) (Protein yorkie homolog) (Yes-associated protein YAP65 homolog)	S	109	0.532965	0.295018	0.275612	0.383829	0.282667	0.354018	0.00191712	Yes	Unchanged	SFFKPPEPKSHSRQASTDAGTAGALTPQHVR	SHSRQASTDAGTA	NO
Q6WKZ4	RAB11FIP1	Rab11 family-interacting protein 1 (Rab11-FIP1) (Rab-coupling protein)	S	348	0.714751	0.257011	0.284897	NaN	0.159412	0.354018	0.0638864		Unchanged	EDLVRRSEKDTAAVVSRQGSSLNLFEDVQIT	DTAAVVSRQGSSL	NO
Q13459	MYO9B	Unconventional myosin-IXb (Unconventional myosin-9b)	S	1267	0.207768	0.417488	0.483339	0.338681	0.322505	0.353956	0.00160748	Yes	Unchanged	TSLALDSRVSPPAPGSAPETPEDKSKPCGSP	SPPAPGSAPETPE	NO
H0Y332	STXBP5	Syntaxin-binding protein 5 (Fragment)	S	30	NaN	0.960586	-0.092072	NaN	0.192794	0.353769	0.377328		Unchanged	GSNDPYRREPRSPRKSRQPSGAGLCDISEGT	PRSPRKSRQPSGA	NO
A0A087WZH7	0	Deleted.	S	163	0.122209	0.600746	0.641311	1.05776	-0.653977	0.35361	0.292939		Unchanged	NETPKKKKKRFSFKKSFKLSGFSFKKNKKEA	RFSFKKSFKLSGF	NO
Q1MX18	INSC	Protein inscuteable homolog	S	219	NaN	0.475396	NaN	0.392647	0.192777	0.353607	0.051935		Unchanged	CSGAISAQCNLRLPGSSDSPASASQALVRKI	NLRLPGSSDSPAS	NO
H0Y390	MACF1	Microtubule-actin cross-linking factor 1, isoforms 1/2/3/5 (Fragment)	S	4376	1.49846	NaN	-0.791939	NaN	NaN	0.353258	0.809518		Unchanged	RAGSRAGSRASSRRGSDASDFDLLETQSACS	ASSRRGSDASDFD	NO
O95696	BRD1	Bromodomain-containing protein 1 (BR140-like protein) (Bromodomain and PHD finger-containing protein 2)	S	906	0.74028	0.407625	0.139585	0.864493	-0.388796	0.352638	0.19175		Unchanged	VSPPKSAKNTETQPTSPQLGTKTFLSVVLPR	TETQPTSPQLGTK	YES
A0A087WZH7	0	Deleted.	S	26	NaN	NaN	0.911288	NaN	-0.206893	0.352198	0.642125		Unchanged	KGEAAAERPGEAAVASSPSKANGQENGHVKV	GEAAVASSPSKAN	NO
Q8N3X1	FNBP4	Formin-binding protein 4 (Formin-binding protein 30)	T	519	0.0465609	0.391438	0.397752	0.339479	0.58422	0.35189	0.0154825	Yes	Unchanged	EMEVEESPEKIKVQTTPKVEEEQDLKFQIGE	KIKVQTTPKVEEE	YES
F8W9W2	GRK6	Protein-serine/threonine kinase (EC 2.7.11.-)	T	451	1.89325	-0.140857	0.261829	-0.190964	-0.0679141	0.351068	0.422776		Unchanged	QAIYCKDVLDIEQFSTVKGVELEPTDQDFYQ	DIEQFSTVKGVEL	NO
Q9H307	PNN	Pinin (140 kDa nuclear and cell adhesion-related phosphoprotein) (Desmosome-associated protein) (Domain-rich serine protein) (DRS protein) (DRSP) (Melanoma metastasis clone A protein) (Nuclear protein SDK3) (SR-like protein)	S	559	-0.198974	-0.0293819	0.76251	-0.0940638	1.31373	0.350764	0.300301		Unchanged	GSKDKNSRSDRKRSISESSRSGKRSSRSERD	DRKRSISESSRSG	NO
P28749	RBL1	Retinoblastoma-like protein 1 (107 kDa retinoblastoma-associated protein) (p107) (pRb1)	S	749	0.598556	0.621055	-0.314755	0.498047	NaN	0.350726	0.2145		Unchanged	LIPLSMNTNQESKVKSPVSLTAHSLIGASPK	QESKVKSPVSLTA	YES
P28749	RBL1	Retinoblastoma-like protein 1 (107 kDa retinoblastoma-associated protein) (p107) (pRb1)	S	762	0.598556	0.621055	-0.314755	0.498047	NaN	0.350726	0.2145		Unchanged	VKSPVSLTAHSLIGASPKQTNLTKAQEVHST	HSLIGASPKQTNL	YES
Q9NTI5	PDS5B	Sister chromatid cohesion protein PDS5 homolog B (Androgen-induced proliferation inhibitor) (Androgen-induced prostate proliferative shutoff-associated protein AS3)	S	1166	0.160404	0.513895	0.449592	0.587269	0.0398145	0.350195	0.0299356	Yes	Unchanged	RMETVSNASSSSNPSSPGRIKGRLDSSEMDH	SSSNPSSPGRIKG	YES
Q96PN7	TRERF1	Transcriptional-regulating factor 1 (Breast cancer anti-estrogen resistance 2) (Transcriptional-regulating protein 132) (Zinc finger protein rapa) (Zinc finger transcription factor TReP-132)	S	330	0.295958	0.351176	0.452649	0.23952	0.409968	0.349854	0.000792991	Yes	Unchanged	MWPQMHLPDGRAQPGSPESSGQPKGAFGEQF	GRAQPGSPESSGQ	YES
Q13085	ACACA	Acetyl-CoA carboxylase 1 (ACC1) (EC 6.4.1.2) (ACC-alpha) [Includes: Biotin carboxylase (EC 6.3.4.14)]	S	1296	0.52697	NaN	NaN	0.171207	NaN	0.349089	0.300018		Unchanged	DFVRIFDEVMGCFSDSPPQSPTFPEAGHTSL	MGCFSDSPPQSPT	YES
Q13085	ACACA	Acetyl-CoA carboxylase 1 (ACC1) (EC 6.4.1.2) (ACC-alpha) [Includes: Biotin carboxylase (EC 6.3.4.14)]	S	1300	0.52697	NaN	NaN	0.171207	NaN	0.349089	0.300018		Unchanged	IFDEVMGCFSDSPPQSPTFPEAGHTSLYDED	SDSPPQSPTFPEA	YES
A1L390	PLEKHG3	Pleckstrin homology domain-containing family G member 3 (PH domain-containing family G member 3)	S	76	0.942458	0.116498	0.292793	0.264356	0.127526	0.348726	0.0842736		Unchanged	SNNNSSSWLNVKGPLSPFNSRAAAGPAHHKL	NVKGPLSPFNSRA	YES
Q8IUC4	RHPN2	Rhophilin-2 (76 kDa RhoB effector protein) (GTP-Rho-binding protein 2) (p76RBE)	S	503	NaN	NaN	-0.203389	0.900799	NaN	0.348705	0.64137		Unchanged	SFLSWGTNKNRQKSASTLCLPSVGAARPQVK	NRQKSASTLCLPS	NO
Q9UIG0	BAZ1B	Tyrosine-protein kinase BAZ1B (EC 2.7.10.2) (Bromodomain adjacent to zinc finger domain protein 1B) (Williams syndrome transcription factor) (Williams-Beuren syndrome chromosomal region 10 protein) (Williams-Beuren syndrome chromosomal region 9 protein) (hWALp2)	S	943	0.570074	NaN	0.248331	NaN	0.227388	0.348598	0.088051		Unchanged	SIDYRFNHHCKDHTVSGDEDYCPRSKKANLG	CKDHTVSGDEDYC	NO
Q5T200	ZC3H13	Zinc finger CCCH domain-containing protein 13	S	1279	0.0271541	NaN	NaN	0.317883	0.700638	0.348558	0.215802		Unchanged	SSDRQDSRSHSSRRSSPESDRQVHSRSGSFD	HSSRRSSPESDRQ	YES
H7BZL0	NIFK	MKI67 FHA domain-interacting nucleolar phosphoprotein (Fragment)	T	88	0.574247	NaN	0.099448	0.371726	NaN	0.348474	0.12684		Unchanged	KQPISCVKEEIQETQTPTHSRKKRRRSSNQ_	EIQETQTPTHSRK	YES
Q8ND56	LSM14A	Protein LSM14 homolog A (Protein FAM61A) (Protein SCD6 homolog) (Putative alpha-synuclein-binding protein) (AlphaSNBP) (RNA-associated protein 55A) (hRAP55) (hRAP55A)	S	178	0.759071	0.266157	0.70776	0.0219061	-0.0183493	0.347309	0.10334		Unchanged	GSAFTQDTRSLKTQLSQGRSSPQLDPLRKSP	SLKTQLSQGRSSP	NO
Q05209	PTPN12	Tyrosine-protein phosphatase non-receptor type 12 (EC 3.1.3.48) (PTP-PEST) (Protein-tyrosine phosphatase G1) (PTPG1)	T	439	0.0829751	0.254836	0.451682	0.496922	0.449395	0.347162	0.0113102	Yes	Unchanged	NSSDINYQTRKTVSLTPSPTTQVETPDLVDH	RKTVSLTPSPTTQ	YES
J3KP30	DNTTIP2	Deoxynucleotidyltransferase terminal-interacting protein 2	S	184	0.420725	0.334683	0.333825	0.372729	0.273727	0.347138	0.000139056	Yes	Unchanged	KSLTDPSQESHTEAISDAETSSSDISFSGIA	SHTEAISDAETSS	NO
O14828	SCAMP3	Secretory carrier-associated membrane protein 3 (Secretory carrier membrane protein 3)	S	50	NaN	0.1137	0.549029	NaN	0.378194	0.346975	0.111384		Unchanged	LPPPSAPSLQPSRKLSPTEPKNYGSYSTQAS	QPSRKLSPTEPKN	YES
J3KNG9	0	Deleted.	S	361	0.708496	0.466758	0.0397404	0.233397	0.283826	0.346443	0.0376506		Unchanged	SHPSDEKDFSFPRNISAGSLGSLLGHHHGQG	SFPRNISAGSLGS	NO
A0A087WV66	0	Deleted.	S	2707	0.442227	NaN	0.230211	0.999856	-0.286763	0.346383	0.284157		Unchanged	QESLTAGKATKIPCESPPLEVVDTTASTKRH	TKIPCESPPLEVV	YES
H0YGI8	STIP1	Stress-induced-phosphoprotein 1 (Fragment)	S	80	0.216362	0.70673	0.275367	0.565792	-0.033793	0.346092	0.0577545		Unchanged	DGYQRCMMAQYNRHDSPEDVKRRAMADPEVQ	QYNRHDSPEDVKR	YES
P32519	ELF1	ETS-related transcription factor Elf-1 (E74-like factor 1)	S	144	0.57889	NaN	0.236979	0.261832	0.304612	0.345578	0.0221163	Yes	Unchanged	TQQVQEKYADSPGASSPEQPKRKKGRKTKPP	DSPGASSPEQPKR	YES
A6PWM2	CRELD2	Cysteine-rich with EGF-like domain protein 2 (Fragment)	S	70	0.185105	0.591584	0.114941	0.485633	0.347784	0.345009	0.0180175	Yes	Unchanged	GGNTAWEEKTLSKYESSEIRLLEILEGLCES	TLSKYESSEIRLL	NO
F8WBA3	PRKD1	Serine/threonine-protein kinase (EC 2.7.11.13)	S	208	NaN	-3.99852	NaN	-4.30937	NaN	-4.15395	0.0238088	Yes	Down	PNNCSGVRRRRLSNVSLTGVSTIRTSSAELS	RRLSNVSLTGVST	NO		AGC/GRK/BARK/BARK1	27.286	Phosphorylation induces interaction with 14-3-3, and translocation from membrane to cytoplasm.
Q96N67	DOCK7	Dedicator of cytokinesis protein 7	S	180	0.544584	0.301588	0.411963	0.0100636	0.452215	0.344083	0.0202358	Yes	Unchanged	DGNSYQDDQDDLKRRSMSIDDTPRGSWACSI	DDLKRRSMSIDDT	NO
P15408	FOSL2	Fos-related antigen 2 (FRA-2)	S	281	0.106214	0.808756	0.553235	0.179256	0.0702998	0.343552	0.0763749		Unchanged	RRSSSSGDQSSDSLNSPTLLAL_________	SSDSLNSPTLLAL	YES
A0A0C4DG07	NBN	Nibrin	S	350	0.823994	0.488721	0.225042	0.466758	-0.287591	0.343385	0.135927		Unchanged	VSNTLAKMRIPNYQLSPTKLPSINKSKDRAS	IPNYQLSPTKLPS	YES
Q5T200	ZC3H13	Zinc finger CCCH domain-containing protein 13	T	1033	0.194339	0.260989	0.33081	0.475915	0.454328	0.343276	0.00320975	Yes	Unchanged	DEEAAQQSKKKRGPRTPPITTKEELVEMCNG	KKRGPRTPPITTK	YES
E7EX53	RPL15	Ribosomal protein L15 (Fragment)	S	97	1.03309	0.159112	0.233193	0.393197	-0.105812	0.342556	0.146597		Unchanged	GKPVHHGVNQLKFARSLQSVAEERAGRHCGA	QLKFARSLQSVAE	NO
Q9UDY2	TJP2	Tight junction protein ZO-2 (Tight junction protein 2) (Zona occludens protein 2) (Zonula occludens protein 2)	S	679	0.364012	NaN	0.379339	0.28404	NaN	0.342464	0.00736069	Yes	Unchanged	RMRGQRSGVKKNLRKSREDLTAVVSVSTKFP	KKNLRKSREDLTA	NO
P35221	CTNNA1	Catenin alpha-1 (Alpha E-catenin) (Cadherin-associated protein) (Renal carcinoma antigen NY-REN-13)	T	288	0.341417	0.400647	0.373907	0.242694	0.35021	0.341775	0.00021849	Yes	Unchanged	FETEDFDVRSRTSVQTEDDQLIAGQSARAIM	SRTSVQTEDDQLI	NO
A0A087WZH7	0	Deleted.	S	135	NaN	NaN	NaN	0.853117	-0.17031	0.341404	0.625441		Unchanged	TAAEGEAASAASSTSSPKAEDGATPSPSNET	AASSTSSPKAEDG	YES
J3QLT3	RALBP1	RalA-binding protein 1 (Fragment)	S	48	NaN	0.301354	0.313961	NaN	0.406923	0.340746	0.00940929	Yes	Unchanged	ISPTKFPGLYRTGEPSPPHDILHEPPDVVSD	YRTGEPSPPHDIL	YES
A0A087X176	0	Deleted.	S	576	0.686613	0.557876	0.224823	0.71079	-0.476745	0.340671	0.199636		Unchanged	GRDNLLDTYSADQGDSSEGGTLARGEEEEKR	SADQGDSSEGGTL	NO
Q9UHB6	LIMA1	LIM domain and actin-binding protein 1 (Epithelial protein lost in neoplasm)	S	450	NaN	NaN	0.243694	NaN	0.436861	0.340278	0.176066		Unchanged	AASFQSTSVKSPKTVSPPIRKGWSMSEQSEE	KSPKTVSPPIRKG	YES
Q8NFH5	NUP35	Nucleoporin NUP53 (35 kDa nucleoporin) (Mitotic phosphoprotein 44) (MP-44) (Nuclear pore complex protein Nup53) (Nucleoporin Nup35)	T	291	0.233888	-0.0227421	0.809423	NaN	NaN	0.34019	0.300908		Unchanged	YKASTSDYQVISDRQTPKKDESLVSKAMEYM	VISDRQTPKKDES	YES
G3V1L9	TJP1	Tight junction protein 1 (Zona occludens 1), isoform CRA_a (Tight junction protein ZO-1)	S	175	0.0858326	NaN	NaN	0.419215	0.51546	0.340169	0.120521		Unchanged	SASRERSLSPRSDRRSVASSQPAKPTKVTLV	PRSDRRSVASSQP	NO
Q9UQ35	SRRM2	Serine/arginine repetitive matrix protein 2 (300 kDa nuclear matrix antigen) (Serine/arginine-rich splicing factor-related nuclear matrix protein of 300 kDa) (SR-related nuclear matrix protein of 300 kDa) (Ser/Arg-related nuclear matrix protein of 300 kDa) (Splicing coactivator subunit SRm300) (Tax-responsive enhancer element-binding protein 803) (TaxREB803)	S	1502	1.63682	NaN	0.116974	-0.154088	-0.240864	0.339711	0.495448		Unchanged	KALPQTPRPRSRSPSSPELNNKCLTPQRERS	RSRSPSSPELNNK	YES
O15027	SEC16A	Protein transport protein Sec16A (SEC16 homolog A)	S	1184	0.312084	NaN	-0.0953169	0.691356	0.449159	0.33932	0.131519		Unchanged	SVHSEHSARSLHSAHSLASRRSSLSSHSHQS	SLHSAHSLASRRS	NO
H7C4T3	PARP12	Poly [ADP-ribose] polymerase 12 (Fragment)	S	10	0.561106	NaN	0.335572	0.164271	0.294385	0.338833	0.0262109	Yes	Unchanged	______XRKDSSGSVSPNTLSQEEGDQICLY	DSSGSVSPNTLSQ	YES
Q7Z2Z1	TICRR	Treslin (TopBP1-interacting checkpoint and replication regulator) (TopBP1-interacting, replication-stimulating protein)	S	837	1.15892	NaN	-0.172616	0.0298416	NaN	0.338715	0.499463		Unchanged	LSVPFLSSARRSVSGSPESDELQELRTRSAK	RRSVSGSPESDEL	YES
F5GZ78	PXN	Paxillin	S	128	0.284751	0.267835	0.252088	0.445409	0.44234	0.338485	0.00145009	Yes	Unchanged	EHVYSFPNKQKSAEPSPTVMSTSLGSNLSEL	QKSAEPSPTVMST	YES
P39880	CUX1	Homeobox protein cut-like 1 (CCAAT displacement protein) (CDP) (Homeobox protein cux-1)	S	1079	NaN	0.156526	0.289016	0.391218	0.516821	0.338395	0.0214203	Yes	Unchanged	PCEPPSVGTEYSQGASPQPQHQLKKPRVVLA	EYSQGASPQPQHQ	YES
Q9P1Y6	PHRF1	PHD and RING finger domain-containing protein 1	S	867	0.287945	0.480472	0.450419	0.3421	0.129923	0.338172	0.00573377	Yes	Unchanged	PGLLPSEITRTISINSPKAQTVQAVRCVTSY	RTISINSPKAQTV	YES
Q8WX93	PALLD	Palladin (SIH002) (Sarcoma antigen NY-SAR-77)	S	395	0.400538	0.33674	NaN	NaN	0.276433	0.337904	0.011058	Yes	Unchanged	MVQAVNQRGRSPRSPSGHPHVRRPRSRSRDS	RSPRSPSGHPHVR	NO
A0A075B6L1	IGLC7	Immunoglobulin lambda constant 7 (Ig lambda-7 chain C region)	S	94	NaN	0.290424	0.14551	0.0394191	0.872472	0.336956	0.167347		Unchanged	WKSHRSYSCRVTHEGSTVEKTVAPAECS___	RVTHEGSTVEKTV	NO
A0A075B6L1	#N/A	#N/A	T	90	NaN	0.290424	0.14551	0.0394191	0.872472	0.336956	0.167347		Unchanged	TPEQWKSHRSYSCRVTHEGSTVEKTVAPAEC	SYSCRVTHEGSTV	NO
A0A075B6L1	#N/A	#N/A	T	95	NaN	0.290424	0.14551	0.0394191	0.872472	0.336956	0.167347		Unchanged	KSHRSYSCRVTHEGSTVEKTVAPAECS____	VTHEGSTVEKTVA	NO
P78314	SH3BP2	SH3 domain-binding protein 2 (3BP-2)	S	253	NaN	-0.278339	NaN	NaN	0.952099	0.33688	0.681065		Unchanged	PTPRKPAFSDMPRAHSFTSKGPGPLLPPPPP	DMPRAHSFTSKGP	NO
M0QXD6	GTF2F1	General transcription factor IIF subunit 1 (Fragment)	S	301	0.406101	0.356031	0.306234	0.284633	0.331282	0.336856	8.90898e-05	Yes	Unchanged	PKRERKPSGGSSRGNSRPGTPSAEGGSTSST	GSSRGNSRPGTPS	NO
M0R3F1	HNRNPUL1	Heterogeneous nuclear ribonucleoprotein U-like protein 1 (Fragment)	S	43	0.193709	0.341872	0.337047	0.22033	0.590028	0.336597	0.00862379	Yes	Unchanged	RGRGYFEHREDRRGRSPQPPAEEDEDDFDDT	EDRRGRSPQPPAE	YES
M0R2Q7	SIPA1L3	Signal-induced proliferation-associated 1-like protein 3 (Fragment)	S	150	0.462785	0.278461	0.194113	0.35321	0.39407	0.336528	0.00192919	Yes	Unchanged	ERDTGSPQKGLQRTLSDESLCSGRREPSFAS	GLQRTLSDESLCS	NO
Q5JTD0	TJAP1	Tight junction-associated protein 1 (Protein incorporated later into tight junctions) (Tight junction protein 4)	S	225	-0.105442	0.468218	0.499728	0.281431	0.538136	0.336414	0.0474349	Yes	Unchanged	PQPNGECHSLGTARGSPEEELPLPAFEKLNP	LGTARGSPEEELP	YES
Q9UPN6	SCAF8	Protein SCAF8 (CDC5L complex-associated protein 7) (RNA-binding motif protein 16) (SR-related and CTD-associated factor 8)	S	683	0.266637	NaN	0.465739	0.284396	0.326842	0.335903	0.0050051	Yes	Unchanged	VKSSEPVKETVQTTQSPTPVEKETVVTTQAE	TVQTTQSPTPVEK	YES
E5RJY1	NDRG1	Protein NDRG1	T	37	-0.0274397	-0.0797982	0.778209	-0.498383	1.50459	0.335436	0.40174		Unchanged	GYMPSASMTRLMRSRTASGSSVTSLDGTRSR	RLMRSRTASGSSV	NO
S4R3H4	ACIN1	Apoptotic chromatin condensation inducer in the nucleus	S	652	0.229342	0.233765	0.347032	0.143785	0.722896	0.335364	0.0303886	Yes	Unchanged	ERTSTSSSSVQARRLSQPESAEKHVTQRLQP	VQARRLSQPESAE	NO
H0Y6J8	MICALL1	MICAL-like protein 1 (Fragment)	S	156	0.729009	0.178746	0.382062	0.0989585	0.287307	0.335217	0.0376229	Yes	Unchanged	SGELVEPRVEQMPQASPGLAPRTRGSSGPQP	EQMPQASPGLAPR	YES
G5EA48	SRGAP1	SLIT-ROBO Rho GTPase activating protein 1, isoform CRA_a (SLIT-ROBO Rho GTPase-activating protein 1)	S	877	0.567837	0.422986	0.771446	0.23842	-0.325502	0.335038	0.14737		Unchanged	DSLKKIDSPPIRRSTSSGQYTGFNDHKPLDP	PIRRSTSSGQYTG	NO
M0QXD6	GTF2F1	General transcription factor IIF subunit 1 (Fragment)	S	307	NaN	0.370053	NaN	0.318693	0.314894	0.334547	0.00281482	Yes	Unchanged	PSGGSSRGNSRPGTPSAEGGSTSSTLRAAAS	SRPGTPSAEGGST	NO
M0QXD6	GTF2F1	General transcription factor IIF subunit 1 (Fragment)	T	305	0.406101	0.3421	0.27418	0.301705	0.347674	0.334352	0.000118187	Yes	Unchanged	RKPSGGSSRGNSRPGTPSAEGGSTSSTLRAA	GNSRPGTPSAEGG	YES
Q5UIP0	RIF1	Telomere-associated protein RIF1 (Rap1-interacting factor 1 homolog)	S	1693	NaN	0.979221	-0.310805	NaN	NaN	0.334208	0.695661		Unchanged	NAIKRLHKRDSFDNCSLGESSKIGISDISSL	DSFDNCSLGESSK	NO
Q9UDY2	TJP2	Tight junction protein ZO-2 (Tight junction protein 2) (Zona occludens protein 2) (Zonula occludens protein 2)	S	273	NaN	0.138552	NaN	0.358171	0.505328	0.334017	0.0884862		Unchanged	GPRSRSREHPHSRSPSPEPRGRPGPIGVLLM	PHSRSPSPEPRGR	YES
Q9UDY2	TJP2	Tight junction protein ZO-2 (Tight junction protein 2) (Zona occludens protein 2) (Zonula occludens protein 2)	S	269	NaN	0.138552	NaN	0.358171	0.505328	0.334017	0.0884862		Unchanged	ARSRGPRSRSREHPHSRSPSPEPRGRPGPIG	SREHPHSRSPSPE	NO
Q9UDY2	TJP2	Tight junction protein ZO-2 (Tight junction protein 2) (Zona occludens protein 2) (Zonula occludens protein 2)	S	271	NaN	0.138552	NaN	0.358171	0.505328	0.334017	0.0884862		Unchanged	SRGPRSRSREHPHSRSPSPEPRGRPGPIGVL	EHPHSRSPSPEPR	YES
Q9UJF2	RASAL2	Ras GTPase-activating protein nGAP (RAS protein activator-like 2)	S	166	0.259905	NaN	NaN	0.407407	NaN	0.333656	0.138491		Unchanged	KLEVPAERSPRRRSISGTSTSEKPNSMDTAN	PRRRSISGTSTSE	NO
C9J0I9	ZC3HC1	Nuclear-interacting partner of ALK	S	278	0.506602	0.577054	0.229822	0.108357	0.245711	0.333509	0.0199956	Yes	Unchanged	PGLEGRPERLPLVPESPRRMMTRSQDATFSP	LPLVPESPRRMMT	YES
Q15424	SAFB	Scaffold attachment factor B1 (SAF-B) (SAF-B1) (HSP27 estrogen response element-TATA box-binding protein) (HSP27 ERE-TATA-binding protein)	S	20	NaN	0.154065	NaN	-0.0306782	0.876519	0.333302	0.351706		Unchanged	LSGLGDSGAAGAAALSSASSETGTRRLSDLR	AGAAALSSASSET	NO
Q12955	ANK3	Ankyrin-3 (ANK-3) (Ankyrin-G)	S	45	1.76791	-0.50664	-0.514198	NaN	0.586059	0.333283	0.583145		Unchanged	SLPAEGYMGFSLGARSASLRSFSSDRSYTLN	FSLGARSASLRSF	NO
P46379	BAG6	Large proline-rich protein BAG6 (BAG family molecular chaperone regulator 6) (BCL2-associated athanogene 6) (BAG-6) (BAG6) (HLA-B-associated transcript 3) (Protein G3) (Protein Scythe)	S	967	0.330329	0.40305	0.443772	0.196985	0.291839	0.333195	0.00152515	Yes	Unchanged	QGAERASPEPQRENASPAPGTTAEEAMSRGP	PQRENASPAPGTT	YES
Q9C0C7	AMBRA1	Activating molecule in BECN1-regulated autophagy protein 1	S	549	NaN	NaN	-0.519039	1.18523	NaN	0.333097	0.762774		Unchanged	GQTPSSSRLELSSSASPQEERTVGVAFNQET	ELSSSASPQEERT	YES
E9PKA2	NSD3	Histone-lysine N-methyltransferase NSD3 (Fragment)	S	150	0.672923	0.579373	0.409202	0.453965	-0.450274	0.333038	0.173334		Unchanged	PPPSVPQTVIPKKTGSPEIKLKITKTIQNGR	IPKKTGSPEIKLK	YES
Q9NVU0	POLR3E	DNA-directed RNA polymerase III subunit RPC5 (RNA polymerase III subunit C5) (DNA-directed RNA polymerase III 80 kDa polypeptide)	S	162	-0.0187903	0.684639	NaN	NaN	NaN	0.332924	0.517468		Unchanged	AKHREREAANEAGDSSQDEAEDDVKQITVRF	NEAGDSSQDEAED	NO
Q8NFH3	NUP43	Nucleoporin Nup43 (Nup107-160 subcomplex subunit Nup43) (p42)	S	203	0.399116	0.191057	0.690684	0.283685	0.0997263	0.332854	0.0312661	Yes	Unchanged	GSLWHWDASTDVPEKSSLFHQGGRSSTFLSH	TDVPEKSSLFHQG	NO
H0YER7	API5	Apoptosis inhibitor 5 (Fragment)	S	279	0.587653	0.171207	0.253292	0.355693	0.29511	0.332591	0.0091755	Yes	Unchanged	VEIGQKRASEDTTSGSPPKKSSAGPKRDARQ	EDTTSGSPPKKSS	YES
H3BUL0	RNPS1	RNA-binding protein with serine-rich domain 1 (Fragment)	S	52	NaN	0.192447	NaN	NaN	0.470769	0.331608	0.252951		Unchanged	EKSKDRSKDKGATKESSEKDRGRDKTRKRRS	KGATKESSEKDRG	NO
Q9Y4B5	MTCL1	Microtubule cross-linking factor 1 (Coiled-coil domain-containing protein 165) (PAR-1-interacting protein) (SOGA family member 2)	S	258	0.00891703	NaN	0.519073	0.463622	NaN	0.330538	0.177471		Unchanged	RGQQEREGPGRDHAPSIPTSPFGDSLESSTE	GRDHAPSIPTSPF	NO
Q9Y4B5	MTCL1	Microtubule cross-linking factor 1 (Coiled-coil domain-containing protein 165) (PAR-1-interacting protein) (SOGA family member 2)	S	262	0.00891703	NaN	0.519073	0.463622	NaN	0.330538	0.177471		Unchanged	EREGPGRDHAPSIPTSPFGDSLESSTELRRH	APSIPTSPFGDSL	YES
E9PDI4	LAD1	Ladinin-1 (Lad-1)	S	137	2.33288	-0.161879	-0.102994	0.116764	-0.536351	0.329684	0.554482		Unchanged	PIQERLEAEEGRNSLSPVQATQKPLVSKKEL	EGRNSLSPVQATQ	YES
Q9UDY2	TJP2	Tight junction protein ZO-2 (Tight junction protein 2) (Zona occludens protein 2) (Zonula occludens protein 2)	S	243	0.371169	0.376957	0.297626	0.268913	0.333007	0.329535	9.3492e-05	Yes	Unchanged	RAYHRAYDPDYERAYSPEYRRGARHDARSRG	DYERAYSPEYRRG	YES
F8WBA3	PRKD1	Serine/threonine-protein kinase (EC 2.7.11.13)	S	205	NaN	-3.99852	NaN	-4.30937	NaN	-4.15395	0.0238088	Yes	Down	FKIPNNCSGVRRRRLSNVSLTGVSTIRTSSA	VRRRRLSNVSLTG	NO		AGC/GRK/BARK/BARK1	27.143	Phosphorylation induces interaction with 14-3-3, and translocation from membrane to cytoplasm.
Q9BRD0	BUD13	BUD13 homolog	T	123	0.136716	0.537246	0.479693	0.135929	0.352511	0.328419	0.0173478	Yes	Unchanged	GHNEDLPSNRHFRHDTPDSSPRRVRHGTPDP	RHFRHDTPDSSPR	YES
O14639	ABLIM1	Actin-binding LIM protein 1 (abLIM-1) (Actin-binding LIM protein family member 1) (Actin-binding double zinc finger protein) (LIMAB1) (Limatin)	S	236	0.249991	0.386259	0.158011	0.340961	0.506127	0.32827	0.0051973	Yes	Unchanged	PPSFAVVGPDMKRRSSGREEDDEELLRRRQL	DMKRRSSGREEDD	NO
Q9UEW8	STK39	STE20/SPS1-related proline-alanine-rich protein kinase (Ste-20-related kinase) (EC 2.7.11.1) (DCHT) (Serine/threonine-protein kinase 39)	S	352	-0.598042	NaN	-0.111833	0.973134	1.04973	0.328246	0.478992		Unchanged	DIAQRAKKVRRVPGSSGHLHKTEDGDWEWSD	RRVPGSSGHLHKT	NO
O60504	SORBS3	Vinexin (SH3-containing adapter molecule 1) (SCAM-1) (Sorbin and SH3 domain-containing protein 3)	S	203	-0.217407	0.385707	0.492261	NaN	0.651201	0.327941	0.182451		Unchanged	SPRLTAAARSARHPSSPSALRSPADPIDLGG	SARHPSSPSALRS	YES
Q9UIG0	BAZ1B	Tyrosine-protein kinase BAZ1B (EC 2.7.10.2) (Bromodomain adjacent to zinc finger domain protein 1B) (Williams syndrome transcription factor) (Williams-Beuren syndrome chromosomal region 10 protein) (Williams-Beuren syndrome chromosomal region 9 protein) (hWALp2)	S	1464	0.390117	0.518535	0.38131	0.32987	0.0190827	0.327783	0.0169626	Yes	Unchanged	KRKKFPDRLAEDEGDSEPEAVGQSRGRRQKK	AEDEGDSEPEAVG	NO
B8ZZI9	AFTPH	Aftiphilin (Fragment)	S	149	0.217107	-0.0445086	NaN	1.42029	-0.28238	0.327628	0.450101		Unchanged	TSDNLSEECQLARKSSGTGTEPVAKLKNGQE	QLARKSSGTGTEP	NO
M0QZS0	ARHGEF18	Rho guanine nucleotide exchange factor 18 (Fragment)	S	378	NaN	0.813525	0.0576319	0.111565	NaN	0.327574	0.310735		Unchanged	PPRRAETFAGYDCTNSPTKNGSFKKKVSSTD	GYDCTNSPTKNGS	YES
Q9NR30	DDX21	Nucleolar RNA helicase 2 (EC 3.6.4.13) (DEAD box protein 21) (Gu-alpha) (Nucleolar RNA helicase Gu) (Nucleolar RNA helicase II) (RH II/Gu)	S	21	0.79776	0.165044	0.187066	0.565305	-0.0779266	0.32745	0.104135		Unchanged	SKKAKKYesSQNDISPKTKSLRKKKEPIEK	SQNDISPKTKSLR	NO
P13807	GYS1	Glycogen [starch] synthase, muscle (EC 2.4.1.11)	S	646	-0.437486	0.83212	0.647897	0.561986	0.0317396	0.327251	0.232709		Unchanged	RRASCTSSTSGSKRNSVDTATSSSLSTPSEP	SGSKRNSVDTATS	NO
O94964	SOGA1	Protein SOGA1 (SOGA family member 1) (Suppressor of glucose by autophagy) (Suppressor of glucose, autophagy-associated protein 1) [Cleaved into: N-terminal form; C-terminal 80 kDa form (80-kDa SOGA fragment)]	S	141	NaN	0.332049	0.437682	1.03118	-0.49252	0.327099	0.373518		Unchanged	CASEEARLLGLELALSSDAESAAGGPAGVRT	GLELALSSDAESA	NO
O94964	SOGA1	Protein SOGA1 (SOGA family member 1) (Suppressor of glucose by autophagy) (Suppressor of glucose, autophagy-associated protein 1) [Cleaved into: N-terminal form; C-terminal 80 kDa form (80-kDa SOGA fragment)]	S	142	NaN	0.332049	0.437682	1.03118	-0.49252	0.327099	0.373518		Unchanged	ASEEARLLGLELALSSDAESAAGGPAGVRTG	LELALSSDAESAA	NO
O94964	SOGA1	Protein SOGA1 (SOGA family member 1) (Suppressor of glucose by autophagy) (Suppressor of glucose, autophagy-associated protein 1) [Cleaved into: N-terminal form; C-terminal 80 kDa form (80-kDa SOGA fragment)]	S	146	NaN	0.332049	0.437682	1.03118	-0.49252	0.327099	0.373518		Unchanged	ARLLGLELALSSDAESAAGGPAGVRTGQPAQ	LSSDAESAAGGPA	NO
A0A0A0MSU2	ELMSAN1	ELM2 and SANT domain-containing protein 1 (Fragment)	S	461	0.508936	0.315798	0.279879	0.184852	0.344648	0.326823	0.0034864	Yes	Unchanged	LRGGVIQSTRRRRRASQEANLLTLAQKAVEL	RRRRRASQEANLL	NO
A0A0A0MSU2	ELMSAN1	ELM2 and SANT domain-containing protein 1 (Fragment)	S	923	NaN	0.665484	NaN	NaN	-0.0127833	0.32635	0.512227		Unchanged	KTSQKFPRVPLPRRESPSEERLEPKREVKEP	PLPRRESPSEERL	YES
Q15154	PCM1	Pericentriolar material 1 protein (PCM-1) (hPCM-1)	S	1187	0.0254541	0.231555	0.462913	0.696439	0.213337	0.32594	0.0480153	Yes	Unchanged	GKTEYMAFPKPFESSSSIGAEKPRNKKLPEE	KPFESSSSIGAEK	NO
P02545	LMNA	Prelamin-A/C [Cleaved into: Lamin-A/C (70 kDa lamin) (Renal carcinoma antigen NY-REN-32)]	T	394	NaN	0.067501	0.581821	NaN	NaN	0.324661	0.42647		Unchanged	LLEGEEERLRLSPSPTSQRSRGRASSHSSQT	RLSPSPTSQRSRG	NO
Q5TCZ1	SH3PXD2A	SH3 and PX domain-containing protein 2A (Adapter protein TKS5) (Five SH3 domain-containing protein) (SH3 multiple domains protein 1) (Tyrosine kinase substrate with five SH3 domains)	T	811	NaN	0.471864	0.177392	NaN	NaN	0.324628	0.271075		Unchanged	KDNNLSCALRRNESLTATDGLRGVRRNSSFS	RRNESLTATDGLR	NO
Q2NKQ5	RTN1	Reticulon	T	226	-3.34866	NaN	-4.14347	NaN	-4.07801	-3.85672	0.00433402	Yes	Down	LTEIEPSVETTTQEKTPEKQDICLKPSPDTV	TTTQEKTPEKQDI	YES		CMGC/MAPK/JNK/JNK2	32
Q08J23	NSUN2	tRNA (cytosine(34)-C(5))-methyltransferase (EC 2.1.1.203) (Myc-induced SUN domain-containing protein) (Misu) (NOL1/NOP2/Sun domain family member 2) (Substrate of AIM1/Aurora kinase B) (tRNA (cytosine-5-)-methyltransferase) (tRNA methyltransferase 4 homolog) (hTrm4)	S	438	0.0663992	0.107018	0.75375	0.350837	0.333825	0.322366	0.0577721		Unchanged	ADLTEGKPTDPSKLESPSFTGTGDTEIAHAT	DPSKLESPSFTGT	YES
J9JID7	0	Deleted.	S	419	0.195977	0.177216	NaN	-0.0750792	0.991312	0.322357	0.257861		Unchanged	LSPSPSSRVTVSRATSSSSGSLSATGRLGRS	TVSRATSSSSGSL	NO
F8WDB4	LRWD1	Leucine-rich repeat and WD repeat-containing protein 1 (Fragment)	S	107	0.478299	0.383165	0.325485	0.483468	-0.0592169	0.32224	0.0321037	Yes	Unchanged	PSKRACASPSAQVEGSPVAGSDGSQPAVKLE	SAQVEGSPVAGSD	YES
Q13428	TCOF1	Treacle protein (Treacher Collins syndrome protein)	S	1073	0.851039	0.0784732	0.30036	-0.0805913	0.459536	0.321763	0.116883		Unchanged	PATQVDSAVGTLPATSPQSTSVQAKGTNKLR	GTLPATSPQSTSV	YES
M0R0P7	RPL18A	60S ribosomal protein L18a	S	84	0.136454	0.271067	0.520376	0.349252	0.3313	0.32169	0.00661693	Yes	Unchanged	QCYRDMGARHRARAHSIQIMKVEEIAASKCR	HRARAHSIQIMKV	NO
P35658	NUP214	Nuclear pore complex protein Nup214 (214 kDa nucleoporin) (Nucleoporin Nup214) (Protein CAN)	S	667	0.223793	0.367036	0.19808	0.389677	0.428644	0.321446	0.00227124	Yes	Unchanged	VQKSPRITPPAAKPGSPQAKSLQPAVAEKQG	PAAKPGSPQAKSL	YES
O94827	PLEKHG5	Pleckstrin homology domain-containing family G member 5 (PH domain-containing family G member 5) (Guanine nucleotide exchange factor 720) (GEF720)	S	903	0.444349	0.258097	0.0234163	0.0122111	0.869043	0.321423	0.112734		Unchanged	GAGTHGTPSAPSRSLSELCLAVPAPGIRTQG	APSRSLSELCLAV	NO
A0A0A0MSQ9	MON1A	Vacuolar fusion protein MON1 homolog A	S	19	0.389677	NaN	NaN	0.0909888	0.483501	0.321389	0.113052		Unchanged	RRAQRMATDMQRKRSSECLDGTLTPSDGQSM	MQRKRSSECLDGT	NO
A0A0A0MSQ9	MON1A	Vacuolar fusion protein MON1 homolog A	S	18	0.389677	NaN	NaN	0.0909888	0.483501	0.321389	0.113052		Unchanged	PRRAQRMATDMQRKRSSECLDGTLTPSDGQS	DMQRKRSSECLDG	NO
P46087	NOP2	Probable 28S rRNA (cytosine(4447)-C(5))-methyltransferase (EC 2.1.1.-) (Nucleolar protein 1) (Nucleolar protein 2 homolog) (Proliferating-cell nucleolar antigen p120) (Proliferation-associated nucleolar protein p120)	S	728	0.754203	0.587077	0.22901	0.500598	-0.464459	0.321286	0.207713		Unchanged	NAPPKGTDTQTPAVLSPSKTQATLKPKDHHQ	QTPAVLSPSKTQA	YES
Q9BQG0	MYBBP1A	Myb-binding protein 1A	S	1308	0.815575	0.30147	0.31224	0.687329	-0.51076	0.321171	0.23749		Unchanged	SALARKKARLSLVIRSPSLLQSGAKKKAQTL	LSLVIRSPSLLQS	YES
Q8WYP5	AHCTF1	Protein ELYS (Embryonic large molecule derived from yolk sac) (Protein MEL-28) (Putative AT-hook-containing transcription factor 1)	S	1227	NaN	0.371169	NaN	NaN	0.270834	0.321001	0.0986945		Unchanged	LRSTLRSTPLASPSPSPGRSPQRLKETRISF	LASPSPSPGRSPQ	YES
F5GWX5	CHD4	Chromodomain-helicase-DNA-binding protein 4	S	1524	0.953675	0.240131	0.177784	0.274172	-0.0418037	0.320792	0.127986		Unchanged	WSMPELAEVEENKKMSQPGSPSPKTPTPSTP	EENKKMSQPGSPS	NO
Q9BUB4	ADAT1	tRNA-specific adenosine deaminase 1 (hADAT1) (EC 3.5.4.34) (tRNA-specific adenosine-37 deaminase)	S	101	0.739243	0.582845	0.461382	0.580049	-0.761541	0.320396	0.307293		Unchanged	LTVEGLATVTRIAPGSAKVIDVYRTGAKCVP	TRIAPGSAKVIDV	NO
Q86UU0	BCL9L	B-cell CLL/lymphoma 9-like protein (B-cell lymphoma 9-like protein) (BCL9-like protein) (Protein BCL9-2)	S	25	-0.102279	0.734829	0.511033	0.403377	0.0547369	0.320339	0.103344		Unchanged	LPHPRRREAPGSPPLSPRGHCPPAPAKPMHP	PGSPPLSPRGHCP	YES
Q9UHB6	LIMA1	LIM domain and actin-binding protein 1 (Epithelial protein lost in neoplasm)	S	527	0.382833	0.070252	0.262348	0.280481	0.60531	0.320245	0.0214643	Yes	Unchanged	SLEMENENLVENGADSDEDDNSFLKQQSPQE	VENGADSDEDDNS	NO
D6RCK3	MOB1B	MOB kinase activator 1B (Fragment)	T	40	0.634129	0.00432164	0.268956	0.400647	0.291945	0.32	0.0349772	Yes	Unchanged	PEGSHQYELLKHAEATLGSGNLRMAVMLPEG	LKHAEATLGSGNL	NO
P17812	CTPS1	CTP synthase 1 (EC 6.3.4.2) (CTP synthetase 1) (UTP--ammonia ligase 1)	S	343	0.414785	0.388686	0.371254	0.222805	0.201676	0.319841	0.0020013	Yes	Unchanged	CRLSPRDTYSDRSGSSSPDSEITELKFPSIN	SDRSGSSSPDSEI	NO
Q5T200	ZC3H13	Zinc finger CCCH domain-containing protein 13	T	985	0.692516	NaN	0.251762	0.0150693	NaN	0.319783	0.248482		Unchanged	KKEDDVGIERGNIETTSEDGQVFSPKKGQKK	RGNIETTSEDGQV	NO
E5RFF3	TRPS1	Zinc finger transcription factor Trps1	S	820	-0.0370735	0.676448	NaN	NaN	NaN	0.319687	0.534856		Unchanged	NSSSVSEGKGSSERGSPIEKYMRPAKHPNYS	GSSERGSPIEKYM	YES
F8W7U3	WASHC2A	WASH complex subunit 2A	S	451	-0.0731655	0.142479	NaN	1.73885	-0.530271	0.319474	0.563499		Unchanged	NLKPSSETKTQKGLFSDEEDSEDLFSSQSAS	TQKGLFSDEEDSE	NO
P04406	GAPDH	Glyceraldehyde-3-phosphate dehydrogenase (GAPDH) (EC 1.2.1.12) (Peptidyl-cysteine S-nitrosylase GAPDH) (EC 2.6.99.-)	S	41	0.284869	0.426748	0.153944	0.384603	0.34584	0.319201	0.00254469	Yes	Unchanged	VINGNPITIFQERDPSKIKWGDAGAEYVVES	FQERDPSKIKWGD	NO
Q9BQG0	MYBBP1A	Myb-binding protein 1A	S	1267	0.438825	0.217355	0.237115	0.316609	0.383492	0.318679	0.00164256	Yes	Unchanged	QKKNQKPSQVNGAPGSPTEPAGQKQHQKALP	VNGAPGSPTEPAG	YES
Q9Y2H2	INPP5F	Phosphatidylinositide phosphatase SAC2 (EC 3.1.3.25) (Inositol polyphosphate 5-phosphatase F) (Sac domain-containing inositol phosphatase 2) (Sac domain-containing phosphoinositide 4-phosphatase 2) (hSAC2)	S	325	0.613626	1.34187	-0.223546	NaN	-0.457647	0.318576	0.495102		Unchanged	EITVAHGSGLGKGQESPLKKSPSAGDVHILT	LGKGQESPLKKSP	YES
Q9UER7	DAXX	Death domain-associated protein 6 (Daxx) (hDaxx) (ETS1-associated protein 1) (EAP1) (Fas death domain-associated protein)	S	627	0.337426	0.430714	0.599724	1.09869	-0.874049	0.318501	0.383627		Unchanged	DSPSHGLVTSSLCIPSPARLSQTPHSQPPRP	SSLCIPSPARLSQ	YES
Q00613	HSF1	Heat shock factor protein 1 (HSF 1) (Heat shock transcription factor 1) (HSTF 1)	S	363	0.214373	0.116498	0.230008	0.110497	0.920898	0.318455	0.105175		Unchanged	LTDARGHTDTEGRPPSPPPTSTPEKCLSVAC	TEGRPPSPPPTST	YES
Q13428	TCOF1	Treacle protein (Treacher Collins syndrome protein)	S	156	1.00159	0.639325	0.129213	0.598365	-0.776525	0.318393	0.358011		Unchanged	HPATGKTVANLLSGKSPRKSAEPSANTTLVS	NLLSGKSPRKSAE	YES
P78347	GTF2I	General transcription factor II-I (GTFII-I) (TFII-I) (Bruton tyrosine kinase-associated protein 135) (BAP-135) (BTK-associated protein 135) (SRF-Phox1-interacting protein) (SPIN) (Williams-Beuren syndrome chromosomal region 6 protein)	S	782	0.246104	0.288181	0.487642	NaN	0.248074	0.3175	0.011721	Yes	Unchanged	PEMFETAIKESTSSKSPPRKINSSPNVNTTA	ESTSSKSPPRKIN	YES
E5RGS2	REEP4	Receptor expression-enhancing protein	S	152	0.453544	0.143132	0.0725131	0.646163	0.26939	0.316948	0.0388926	Yes	Unchanged	ATKSQGALAGRLRSFSMQDLRSISDAPAPAY	GRLRSFSMQDLRS	NO
A0A0A0MSM0	HSPH1	Heat shock protein 105 kDa	S	733	0.466444	0.095722	0.328978	0.330902	0.36125	0.316659	0.0064263	Yes	Unchanged	NTCEPVVTQPKPKIESPKLERTPNGPNIDKK	PKPKIESPKLERT	YES
Q14980	NUMA1	Nuclear mitotic apparatus protein 1 (NuMA protein) (Nuclear matrix protein-22) (NMP-22) (SP-H antigen)	S	653	0.207018	0.411969	0.330157	NaN	NaN	0.316381	0.0336643	Yes	Unchanged	YFTPIPARSQAPLESSLDSLGDVFLDSGRKT	QAPLESSLDSLGD	NO
Q9BRG2	SH2D3A	SH2 domain-containing protein 3A (Novel SH2-containing protein 1)	S	96	NaN	NaN	0.307841	0.167743	0.472369	0.315984	0.0696092		Unchanged	GQLQAKAPTKPPRTPSFELPDASERPPTYCE	KPPRTPSFELPDA	NO
I3L2J0	CIC	Protein capicua homolog	S	2303	0.432639	0.638027	0.313746	0.262433	-0.0672258	0.315924	0.0522243		Unchanged	SPRAILGSYRKKRKNSTDLDSAPEDPTSPKR	RKKRKNSTDLDSA	NO
Q05209	PTPN12	Tyrosine-protein phosphatase non-receptor type 12 (EC 3.1.3.48) (PTP-PEST) (Protein-tyrosine phosphatase G1) (PTPG1)	S	473	0.160146	0.369941	0.488775	0.339594	0.221152	0.315922	0.00541823	Yes	Unchanged	SPLFRTPLSFTNPLHSDDSDSDERNSDGAVT	FTNPLHSDDSDSD	NO
B1AMX5	0	Deleted.	S	258	0.254957	NaN	0.371422	NaN	0.320234	0.315538	0.0112168		Unchanged	DQPRGSPPLPAGPVPSQDITLSSEEEAEVAA	PAGPVPSQDITLS	NO
Q96TA1	FAM129B	Niban-like protein 1 (Meg-3) (Melanoma invasion by ERK) (MINERVA) (Protein FAM129B)	S	652	NaN	NaN	0.257666	0.373286	NaN	0.315476	0.115379		Unchanged	VTEIRGLLAQGLRPESPPPAGPLLNGAPAGE	QGLRPESPPPAGP	YES
Q96TA1	FAM129B	Niban-like protein 1 (Meg-3) (Melanoma invasion by ERK) (MINERVA) (Protein FAM129B)	S	668	NaN	NaN	0.257666	0.373286	NaN	0.315476	0.115379		Unchanged	PPPAGPLLNGAPAGESPQPKAAPEASSPPAS	GAPAGESPQPKAA	YES
Q96N67	DOCK7	Dedicator of cytokinesis protein 7	S	440	0.795435	0.22885	0.213554	0.223793	0.112007	0.314728	0.0614498		Unchanged	STGERKGSWSERRNSSIVGRRSLERTTSGDD	SERRNSSIVGRRS	NO
Q9UPZ3	HPS5	Hermansky-Pudlak syndrome 5 protein (Alpha-integrin-binding protein 63) (Ruby-eye protein 2 homolog) (Ru2)	S	581	-0.345198	NaN	0.808084	NaN	0.480196	0.314361	0.456258		Unchanged	KKGILDEDNEKEKRDSLGNEESVDKTACECV	EKEKRDSLGNEES	NO
Q9UDY2	TJP2	Tight junction protein ZO-2 (Tight junction protein 2) (Zona occludens protein 2) (Zonula occludens protein 2)	S	963	0.136454	0.303459	0.491389	0.114767	0.525227	0.314259	0.0215711	Yes	Unchanged	AQMRRAASSDQLRDNSPPPAFKPEPPKAKTQ	DQLRDNSPPPAFK	YES
O60271	SPAG9	C-Jun-amino-terminal kinase-interacting protein 4 (JIP-4) (JNK-interacting protein 4) (Cancer/testis antigen 89) (CT89) (Human lung cancer oncogene 6 protein) (HLC-6) (JNK-associated leucine-zipper protein) (JLP) (Mitogen-activated protein kinase 8-interacting protein 4) (Proliferation-inducing protein 6) (Protein highly expressed in testis) (PHET) (Sperm surface protein) (Sperm-associated antige…	S	185	0.160533	0.145743	-0.016211	0.358959	-1.02198	-0.0745907	0.775266		Unchanged	YMEHLERTKLHQLSGSDQLESTAHSRIRKER	LHQLSGSDQLEST	NO
Q5T8P6	RBM26	RNA-binding protein 26 (CTCL tumor antigen se70-2) (RNA-binding motif protein 26)	S	518	1.04117	0.22848	0.0642234	0.405666	-0.170566	0.313795	0.200847		Unchanged	TKKTWFDKPNFNRTNSPGFQKKVQFGNENTK	NFNRTNSPGFQKK	YES
C9J4K0	C2orf49	Ashwin	T	155	NaN	NaN	0.217692	0.307079	0.414307	0.313026	0.0314215	Yes	Unchanged	SPSGPVKSPPLSPVGTTPVKLKRAAPKEEAE	PLSPVGTTPVKLK	NO
F2Z3H0	DNAJC2	DnaJ homolog subfamily C member 2	S	47	0.498353	0.0563061	0.248982	0.315334	0.445578	0.312911	0.0160286	Yes	Unchanged	GRWFEAFVKRRNRNASASFQELEDKKELSEE	RRNRNASASFQEL	NO
F6Q6H0	RBBP8	DNA endonuclease RBBP8 (Fragment)	S	327	1.12644	0.0825663	0.46915	-0.429576	NaN	0.312146	0.411408		Unchanged	TSKTPPQEELPTRVSSPVFGATSSIKSGLDL	LPTRVSSPVFGAT	YES
I3NI36	AKAP1	A-kinase anchor protein 1, mitochondrial (Fragment)	S	23	NaN	0.705403	0.467334	0.366476	-0.290778	0.312109	0.239341		Unchanged	AEGSPPPKTYVSCLKSLLSSPTKDSKPNISA	YVSCLKSLLSSPT	NO
J3KP30	DNTTIP2	Deoxynucleotidyltransferase terminal-interacting protein 2	S	189	NaN	0.652601	-0.0405417	0.323312	NaN	0.311791	0.259641		Unchanged	PSQESHTEAISDAETSSSDISFSGIATRRTR	ISDAETSSSDISF	NO
F5H6M0	CPSF7	Cleavage and polyadenylation-specificity factor subunit 7 (Fragment)	S	60	NaN	0.469678	0.320558	0.349592	0.103519	0.310837	0.0266692	Yes	Unchanged	RSSSTEPPPPVRQEPSPKPNNKTPAILYTYS	PVRQEPSPKPNNK	YES
H0YDD8	RPLP2	60S acidic ribosomal protein P2 (Fragment)	S	56	0.279531	-0.0744258	0.766603	0.182947	0.397353	0.310401	0.0877404		Unchanged	SVPAGGAVAVSAAPGSAAPAAGSAPAAAEEK	VSAAPGSAAPAAG	NO
Q7Z5L9	IRF2BP2	Interferon regulatory factor 2-binding protein 2 (IRF-2-binding protein 2) (IRF-2BP2)	S	240	NaN	0.436482	NaN	0.183582	NaN	0.310032	0.246541		Unchanged	GSAQPTDLGAHKRPASVSSSAAVEHEQREAA	AHKRPASVSSSAA	NO
Q13470	TNK1	Non-receptor tyrosine-protein kinase TNK1 (EC 2.7.10.2) (CD38 negative kinase 1)	S	514	1.65531	-0.759038	-1.55675	1.89894	NaN	0.309616	0.74387		Unchanged	ESVLSLGPRPTGGGSSPPEIRQARAVPQGPP	PTGGGSSPPEIRQ	YES
P15408	FOSL2	Fos-related antigen 2 (FRA-2)	S	191	0.401849	0.185486	0.255529	0.185232	0.518763	0.309372	0.00919608	Yes	Unchanged	SVGAVVVKQEPLEEDSPSSSSAGLDKAQRSV	EPLEEDSPSSSSA	YES
F5H6M0	CPSF7	Cleavage and polyadenylation-specificity factor subunit 7 (Fragment)	S	48	NaN	0.378401	NaN	0.330099	0.219068	0.309189	0.022491	Yes	Unchanged	DVLTATSQPSDDRSSSTEPPPPVRQEPSPKP	SDDRSSSTEPPPP	NO
J3QRU8	GIT1	ARF GTPase-activating protein GIT1	S	362	NaN	0.232538	0.00416096	0.576184	0.421786	0.308667	0.0876812		Unchanged	ILSEAKRRQQGKSLSSPTDNLELSLRSQSDL	QGKSLSSPTDNLE	YES
Q96TA1	FAM129B	Niban-like protein 1 (Meg-3) (Melanoma invasion by ERK) (MINERVA) (Protein FAM129B)	S	683	0.187641	0.391658	0.564393	0.236462	0.162299	0.308491	0.0149282	Yes	Unchanged	SPQPKAAPEASSPPASPLQHLLPGKAVDLGP	ASSPPASPLQHLL	YES
H0YLQ7	DNAJC17	DnaJ homolog subfamily C member 17	S	112	0.306729	-0.0571065	0.0110936	1.63352	-0.353549	0.308138	0.425409		Unchanged	KLDLEARERQAQAQESEEEEESRSTRTLEQE	QAQAQESEEEEES	NO
Q12923	PTPN13	Tyrosine-protein phosphatase non-receptor type 13 (EC 3.1.3.48) (Fas-associated protein-tyrosine phosphatase 1) (FAP-1) (PTP-BAS) (Protein-tyrosine phosphatase 1E) (PTP-E1) (hPTPE1) (Protein-tyrosine phosphatase PTPL1)	S	345	0.597317	0.498251	-0.0939657	0.151079	0.387638	0.308064	0.0693374		Unchanged	TVRTSTTPRKKEARYSDGSIALDIFGPQKMD	KKEARYSDGSIAL	NO
F8WCJ4	ACSS2	Acetyl-coenzyme A synthetase, cytoplasmic	S	30	-0.136521	NaN	0.400301	0.346758	0.621488	0.308007	0.149292		Unchanged	RGQEEAGAGGRARSWSPPPEVSRSAHVPSLQ	GRARSWSPPPEVS	YES
A0A087WUH0	0	Deleted.	S	562	-0.190108	0.352081	0.398475	0.398241	0.580353	0.307808	0.0777613		Unchanged	NELCPYESKFDSSLLSSDDETKCKPNSASEV	FDSSLLSSDDETK	NO
O14639	ABLIM1	Actin-binding LIM protein 1 (abLIM-1) (Actin-binding LIM protein family member 1) (Actin-binding double zinc finger protein) (LIMAB1) (Limatin)	S	235	0.44615	0.341872	0.0937406	0.177727	0.475515	0.307001	0.0146386	Yes	Unchanged	GPPSFAVVGPDMKRRSSGREEDDEELLRRRQ	PDMKRRSSGREED	NO
O15417	TNRC18	Trinucleotide repeat-containing gene 18 protein (Long CAG trinucleotide repeat-containing gene 79 protein)	S	991	NaN	0.00590291	0.515914	NaN	0.398056	0.306624	0.185012		Unchanged	PGLAAGPAGTYGKAVSPPPSPRASPVAALKA	TYGKAVSPPPSPR	YES
O15417	TNRC18	Trinucleotide repeat-containing gene 18 protein (Long CAG trinucleotide repeat-containing gene 79 protein)	S	995	NaN	0.00590291	0.515914	NaN	0.398056	0.306624	0.185012		Unchanged	AGPAGTYGKAVSPPPSPRASPVAALKAKVIQ	AVSPPPSPRASPV	YES
H7C1F9	RALGAPA2	Ral GTPase-activating protein subunit alpha-2 (Fragment)	S	190	0.980245	0.263395	0.226645	0.0567222	0.00539137	0.30648	0.155482		Unchanged	DKSHSNSSTLSDRRLSNSSLCSIEEEHRMVY	LSDRRLSNSSLCS	NO
O95155	UBE4B	Ubiquitin conjugation factor E4 B (EC 2.3.2.27) (Homozygously deleted in neuroblastoma 1) (RING-type E3 ubiquitin transferase E4 B) (Ubiquitin fusion degradation protein 2)	S	101	NaN	-0.436393	1.46514	-0.110106	NaN	0.306214	0.65396		Unchanged	SSSPSNSLETQSQSLSRSQSMDIDGVSCEKS	TQSQSLSRSQSMD	NO
Q14C86	GAPVD1	GTPase-activating protein and VPS9 domain-containing protein 1 (GAPex-5) (Rab5-activating protein 6)	S	902	1.00985	0.134615	0.0548717	0.216858	0.114035	0.306046	0.160405		Unchanged	FKQRHSYPERLVRSRSSDIVSSVRRPMSDPS	RLVRSRSSDIVSS	NO
F8W1E5	RACGAP1	Rac GTPase-activating protein 1 (Fragment)	S	132	-0.497323	NaN	NaN	NaN	1.10886	0.305769	0.768402		Unchanged	VDGPPGPVKKTRSIGSAVDQGNESIVAKTTV	KTRSIGSAVDQGN	NO
M0QZQ6	SH2D3A	SH2 domain-containing protein 3A (Fragment)	S	125	0.656084	0.0238941	-0.0251707	0.0676387	0.804148	0.305319	0.157093		Unchanged	VSRPVTWQGPLRRSFSEDTLMDGPARIEPLR	PLRRSFSEDTLMD	NO
H0YKF8	KNSTRN	Small kinetochore-associated protein (Fragment)	S	62	0.163112	0.650213	NaN	0.100978	NaN	0.304768	0.221337		Unchanged	ALSGGQPADTQTRATSKSLLPVRSKEVDVSK	TQTRATSKSLLPV	NO
H0YKF8	KNSTRN	Small kinetochore-associated protein (Fragment)	S	64	0.163112	0.650213	NaN	0.100978	NaN	0.304768	0.221337		Unchanged	SGGQPADTQTRATSKSLLPVRSKEVDVSKQL	TRATSKSLLPVRS	NO
A0A087WW76	ARHGAP21	Rho GTPase-activating protein 21	S	880	0.196607	NaN	0.176968	0.540523	NaN	0.304699	0.123008		Unchanged	ASRKRKKPKEKAQPSSSEDELDNVFFKKENV	EKAQPSSSEDELD	NO
A0A087WW76	ARHGAP21	Rho GTPase-activating protein 21	S	881	0.196607	NaN	0.176968	0.540523	NaN	0.304699	0.123008		Unchanged	SRKRKKPKEKAQPSSSEDELDNVFFKKENVE	KAQPSSSEDELDN	NO
F5H8D7	XRCC1	DNA repair protein XRCC1	S	210	0.728835	0.539432	0.269443	0.563451	-0.578601	0.304512	0.260869		Unchanged	SPVSRAIGSTSKPQESPKGKRKLDLNQEEKK	TSKPQESPKGKRK	YES
Q9ULV3	CIZ1	Cip1-interacting zinc finger protein (CDKN1A-interacting zinc finger protein 1) (Nuclear protein NP94) (Zinc finger protein 356)	T	248	0.969896	NaN	0.312886	0.152248	-0.217727	0.304326	0.307476		Unchanged	DTQVQPKLQKQAQTQTSPEHLVLQQKQVQPQ	KQAQTQTSPEHLV	NO
Q8TCN5	ZNF507	Zinc finger protein 507	S	388	0.641823	NaN	0.169631	0.0994973	NaN	0.303651	0.21651		Unchanged	IPDSLLTSAQKIISSSPNKKGHVNVIVERLP	QKIISSSPNKKGH	YES
Q9BRD0	BUD13	BUD13 homolog	T	159	0.418676	0.540523	-0.67247	0.263515	0.967617	0.303572	0.324736		Unchanged	RHDTPDPSPRRARHDTPDPSPLRGARHDSDT	RRARHDTPDPSPL	YES
Q96JP5	ZFP91	E3 ubiquitin-protein ligase ZFP91 (EC 2.3.2.27) (RING-type E3 ubiquitin transferase ZFP91) (Zinc finger protein 757) (Zinc finger protein 91 homolog) (Zfp-91)	S	103	0.371615	0.162855	0.0849457	0.244278	0.653401	0.303419	0.0380835	Yes	Unchanged	PPDVPGQQPQAAKSPSPVQGKKSPRLLCIEK	QAAKSPSPVQGKK	YES
Q96T23	RSF1	Remodeling and spacing factor 1 (Rsf-1) (HBV pX-associated protein 8) (Hepatitis B virus X-associated protein) (p325 subunit of RSF chromatin-remodeling complex)	S	377	NaN	0.1595	NaN	0.157561	0.59218	0.30308	0.170957		Unchanged	TLESEKPGSPEAAETSPPSNIIDHCEKLASE	PEAAETSPPSNII	YES
Q5T200	ZC3H13	Zinc finger CCCH domain-containing protein 13	S	265	0.280125	0.253142	0.36062	0.237074	0.384019	0.302996	0.000497371	Yes	Unchanged	NSKTNQSKKKGPRTPSPPPPIPEDIALGKKY	KGPRTPSPPPPIP	YES
Q5T200	ZC3H13	Zinc finger CCCH domain-containing protein 13	T	263	0.280125	0.253142	0.36062	0.237074	0.384019	0.302996	0.000497371	Yes	Unchanged	QRNSKTNQSKKKGPRTPSPPPPIPEDIALGK	KKKGPRTPSPPPP	YES
Q9H4L5	OSBPL3	Oxysterol-binding protein-related protein 3 (ORP-3) (OSBP-related protein 3)	S	373	2.06298	-2.43549	1.28132	NaN	NaN	0.302936	0.847443		Unchanged	SRDENRALVHQLSNESRLSITDSLSEFFDAQ	HQLSNESRLSITD	NO
Q2NKQ5	RTN1	Reticulon	S	276	-3.81832	NaN	-3.72868	-3.61462	-4.11869	-3.82008	4.95706e-05	Yes	Down	SSGTEPSAAESQGKGSISEDELITAIKEAKG	ESQGKGSISEDEL	NO		AGC/PKC/PKCa/PRKCA	22.864
Q6IQ23	PLEKHA7	Pleckstrin homology domain-containing family A member 7 (PH domain-containing family A member 7)	S	481	0.685806	0.547351	0.401044	NaN	-0.424922	0.30232	0.312017		Unchanged	RPHPPQLRKVTSPLQSPTKAKPKVQEDEAPP	VTSPLQSPTKAKP	YES
Q6IQ23	PLEKHA7	Pleckstrin homology domain-containing family A member 7 (PH domain-containing family A member 7)	S	477	0.685806	0.547351	0.401044	NaN	-0.424922	0.30232	0.312017		Unchanged	YVPYRPHPPQLRKVTSPLQSPTKAKPKVQED	QLRKVTSPLQSPT	YES
O75592	MYCBP2	E3 ubiquitin-protein ligase MYCBP2 (EC 2.3.2.27) (Myc-binding protein 2) (Pam/highwire/rpm-1 protein) (Protein associated with Myc) (RING-type E3 ubiquitin transferase MYCBP2)	T	2645	0.379732	-0.668776	0.803544	NaN	0.691476	0.301494	0.435217		Unchanged	LRHEDEQALLDQNSQTPPPSPFSVQAFNKGA	LDQNSQTPPPSPF	YES
Q14004	CDK13	Cyclin-dependent kinase 13 (EC 2.7.11.22) (EC 2.7.11.23) (CDC2-related protein kinase 5) (Cell division cycle 2-like protein kinase 5) (Cell division protein kinase 13) (hCDK13) (Cholinesterase-related cell division controller)	S	436	0.585539	0.680234	0.172799	0.196607	-0.128821	0.301272	0.111138		Unchanged	RSRSRHRLSRSRSRHSSISPSTLTLKSSLAA	RSRSRHSSISPST	NO
A0FGR8	ESYT2	Extended synaptotagmin-2 (E-Syt2) (Chr2Syt)	S	146	0.798175	0.443607	-0.0265876	0.383829	-0.0961269	0.300579	0.141182		Unchanged	EAGPQGLHDLGRSSSSLLASPGHISVKEPTP	LGRSSSSLLASPG	NO
Q2NKQ5	RTN1	Reticulon	S	278	-3.60049	NaN	-3.26347	-3.94973	-4.40654	-3.80506	0.000577115	Yes	Down	GTEPSAAESQGKGSISEDELITAIKEAKGLS	QGKGSISEDELIT	NO		AGC/GRK/BARK/BARK1	21.524
Q8IWW6	ARHGAP12	Rho GTPase-activating protein 12 (Rho-type GTPase-activating protein 12)	S	215	0.274172	0.207268	0.160718	0.507313	0.3524	0.300374	0.00790005	Yes	Unchanged	DSAGEGSERIHQDSESGDELSSSSTEQIRAT	IHQDSESGDELSS	NO
Q5T200	ZC3H13	Zinc finger CCCH domain-containing protein 13	S	642	NaN	0.160533	0.439676	NaN	NaN	0.300105	0.277134		Unchanged	GERDRRDNRERDQRPSSPIRHQGRNDELERD	ERDQRPSSPIRHQ	NO
Q9UQ35	SRRM2	Serine/arginine repetitive matrix protein 2 (300 kDa nuclear matrix antigen) (Serine/arginine-rich splicing factor-related nuclear matrix protein of 300 kDa) (SR-related nuclear matrix protein of 300 kDa) (Ser/Arg-related nuclear matrix protein of 300 kDa) (Splicing coactivator subunit SRm300) (Tax-responsive enhancer element-binding protein 803) (TaxREB803)	S	220	0.604641	0.180275	0.764003	-0.0166871	-0.033652	0.299716	0.14055		Unchanged	PRRERKKSSKKKKHRSESESKKRKHRSPTPK	KKKKHRSESESKK	NO
G3V5V3	NEMF	Nuclear export mediator factor NEMF (Fragment)	S	789	0.268554	-0.350302	0.484409	NaN	0.795509	0.299542	0.304023		Unchanged	LSAKERREMKKKKLPSDSGDLEALEGKDKEK	KKKKLPSDSGDLE	NO
E7ERS3	ZC3H18	Zinc finger CCCH domain-containing protein 18	S	866	NaN	-0.10479	0.974404	NaN	0.0284251	0.299346	0.47117		Unchanged	KGSRKRYEPSDKDRQSPPPAKRPNTSPDRGS	SDKDRQSPPPAKR	YES
Q03164	KMT2A	Histone-lysine N-methyltransferase 2A (Lysine N-methyltransferase 2A) (EC 2.1.1.43) (ALL-1) (CXXC-type zinc finger protein 7) (Myeloid/lymphoid or mixed-lineage leukemia) (Myeloid/lymphoid or mixed-lineage leukemia protein 1) (Trithorax-like protein) (Zinc finger protein HRX) [Cleaved into: MLL cleavage product N320 (N-terminal cleavage product of 320 kDa) (p320); MLL cleavage product C180 (C-ter…	S	3489	0.139731	0.0394191	0.720279	0.176578	0.415576	0.298317	0.0711597		Unchanged	PGGSPSSPSSGQRSASPSVPGPTKPKPKTKR	SGQRSASPSVPGP	YES
O76094	SRP72	Signal recognition particle subunit SRP72 (SRP72) (Signal recognition particle 72 kDa protein)	S	560	0.135009	0.153416	0.641649	-0.675789	1.23671	0.298199	0.398545		Unchanged	TAGASSELDASKTVSSPPTSPRPGSAATVSA	ASKTVSSPPTSPR	YES
H0YDJ3	PRPF4B	Serine/threonine-protein kinase PRP4 homolog (Fragment)	Y	429	0.373063	0.36446	0.275297	0.41997	0.0571965	0.297998	0.00992661	Yes	Unchanged	DFGSASHVADNDITPYLVSRFYRAPEIIIGK	DNDITPYLVSRFY	NO
Q5TH58	C6orf106	Uncharacterized protein C6orf106	S	198	0.4755	NaN	0.474593	0.473216	-0.23217	0.297785	0.190438		Unchanged	TEQDQNRLSQNSVNLSPSSHANNLSVVTYSK	QNSVNLSPSSHAN	YES
E9PJF4	CLNS1A	Methylosome subunit pICln	S	102	0.545474	0.278698	0.393766	0.242572	0.0259994	0.297302	0.0258668	Yes	Unchanged	EEESKEPVADEEEEDSDDDVEPITEFRFVPS	DEEEEDSDDDVEP	NO
Q8WYP5	AHCTF1	Protein ELYS (Embryonic large molecule derived from yolk sac) (Protein MEL-28) (Putative AT-hook-containing transcription factor 1)	S	1522	0.357608	0.358621	0.451603	-0.107182	0.424688	0.297068	0.0444764	Yes	Unchanged	KESVDLPEEKLPISDSPPDTQEIHVIEQEKL	KLPISDSPPDTQE	YES
Q13596	SNX1	Sorting nexin-1	S	123	NaN	0.268554	0.234482	-0.169128	0.85384	0.296937	0.253287		Unchanged	LPLFRSKQFAVKRRFSDFLGLYEKLSEKHSQ	AVKRRFSDFLGLY	NO
O76021	RSL1D1	Ribosomal L1 domain-containing protein 1 (CATX-11) (Cellular senescence-inhibited gene protein) (Protein PBK1)	S	223	0.623492	0.32112	0.200929	0.458802	-0.120618	0.296745	0.0779108		Unchanged	PEKKPKIKEEAVKEKSPSLGKKDARQTPKKP	EAVKEKSPSLGKK	YES
Q14247	CTTN	Src substrate cortactin (Amplaxin) (Oncogene EMS1)	S	117	NaN	-0.41625	1.00955	NaN	NaN	0.296652	0.748965		Unchanged	HEYQSKLSKHCSQVDSVRGFGGKFGVQMDRV	HCSQVDSVRGFGG	NO
M0R2Q7	SIPA1L3	Signal-induced proliferation-associated 1-like protein 3 (Fragment)	S	153	0.220578	0.351063	0.168609	0.375957	0.364663	0.296174	0.00222122	Yes	Unchanged	TGSPQKGLQRTLSDESLCSGRREPSFASPAG	RTLSDESLCSGRR	NO
A0A075B7F8	POM121C	Nuclear envelope pore membrane protein POM 121C	S	373	NaN	NaN	-0.144046	1.00418	0.0277338	0.295955	0.494885		Unchanged	SDDHLNKRSRSSSMSSLTGAYTSGIPSSSRN	RSSSMSSLTGAYT	NO
Q13428	TCOF1	Treacle protein (Treacher Collins syndrome protein)	S	583	0.93644	0.103128	0.512102	0.0965318	-0.170438	0.295553	0.201997		Unchanged	QEKSLGNILQAKPTSSPAKGPPQKAGPVAVQ	QAKPTSSPAKGPP	YES
A0A087WZ51	TPD52L2	Tumor protein D54	S	12	0.593306	0.55611	0.529323	0.932666	-1.13416	0.29545	0.463396		Unchanged	____MDSAGQDINLNSPNKGLLSDSMTDVPV	QDINLNSPNKGLL	YES
Q8IX90	SKA3	Spindle and kinetochore-associated protein 3	S	155	0.41511	0.539729	0.186886	0.534062	-0.19862	0.295433	0.10085		Unchanged	DPPVASSCISEKSPRSPQLSDFGLERYIVSQ	SEKSPRSPQLSDF	YES
Q6WKZ4	RAB11FIP1	Rab11 family-interacting protein 1 (Rab11-FIP1) (Rab-coupling protein)	S	58	0.117296	0.342441	0.345344	NaN	0.37604	0.29528	0.0159386	Yes	Unchanged	AIIPSTTPSVDSDDESVVKDKKKKSKIKTLL	VDSDDESVVKDKK	NO
P52948	NUP98	Nuclear pore complex protein Nup98-Nup96 [Cleaved into: Nuclear pore complex protein Nup98 (98 kDa nucleoporin) (Nucleoporin Nup98) (Nup98); Nuclear pore complex protein Nup96 (96 kDa nucleoporin) (Nucleoporin Nup96) (Nup96)]	S	612	0.210638	0.29678	0.274582	0.147176	0.546751	0.295186	0.0123086	Yes	Unchanged	IKKLVLKNLNNSNLFSPVNRDSENLASPSEY	NNSNLFSPVNRDS	YES
Q68E01	INTS3	Integrator complex subunit 3 (Int3) (SOSS complex subunit A) (Sensor of single-strand DNA complex subunit A) (SOSS-A) (Sensor of ssDNA subunit A)	S	507	NaN	0.36446	0.100098	0.420509	NaN	0.295022	0.0962286		Unchanged	SSTKPPKSRRKAALSSPRSRKNATQPPNAEE	RKAALSSPRSRKN	YES
C9J591	ARHGEF5	Rho guanine nucleotide exchange factor 5 (Fragment)	S	135	0.382501	0.147176	0.248725	0.311619	0.383567	0.294718	0.00271663	Yes	Unchanged	QSQQRLESLSETPGPSSPRQPRKALVSSESY	SETPGPSSPRQPR	NO
Q14004	CDK13	Cyclin-dependent kinase 13 (EC 2.7.11.22) (EC 2.7.11.23) (CDC2-related protein kinase 5) (Cell division cycle 2-like protein kinase 5) (Cell division protein kinase 13) (hCDK13) (Cholinesterase-related cell division controller)	S	325	0.341303	0.229219	0.467055	0.289008	0.144648	0.294246	0.00557708	Yes	Unchanged	YRRRRSLSPLGGRDDSPVSHRASQSLRSRKS	LGGRDDSPVSHRA	YES
C9J4K0	C2orf49	Ashwin	S	151	-0.002657	0.511164	0.502914	0.262794	0.196376	0.294118	0.0390462	Yes	Unchanged	THRKSPSGPVKSPPLSPVGTTPVKLKRAAPK	VKSPPLSPVGTTP	YES
Q5VZK9	CARMIL1	F-actin-uncapping protein LRRC16A (CARMIL homolog) (Capping protein regulator and myosin 1 linker protein 1) (Capping protein, Arp2/3 and myosin-I linker homolog 1) (Capping protein, Arp2/3 and myosin-I linker protein 1) (Leucine-rich repeat-containing protein 16A)	S	968	0.0610158	0.622837	0.618052	-0.126659	NaN	0.293811	0.224248		Unchanged	IEDPPFPSLRQEKRSSGFISELPSEEGKKLE	RQEKRSSGFISEL	NO
M0QY82	STAP2	Signal-transducing adaptor protein 2 (Fragment)	S	17	-0.748966	1.3364	NaN	NaN	NaN	0.293716	0.825198		Unchanged	PGPGPAPCTGGPKPLSPASSQDKLPPLPPLP	GGPKPLSPASSQD	YES
K7EN03	PPP1R13L	RelA-associated inhibitor (Fragment)	S	102	-0.104806	-0.0960825	-0.240375	0.133037	1.77665	0.293685	0.47792		Unchanged	KAATDGADTPFGRSESAPTLHPYSPLSPKGR	PFGRSESAPTLHP	NO
P46379	BAG6	Large proline-rich protein BAG6 (BAG family molecular chaperone regulator 6) (BCL2-associated athanogene 6) (BAG-6) (BAG6) (HLA-B-associated transcript 3) (Protein G3) (Protein Scythe)	S	1075	-0.387827	0.254594	NaN	0.605684	0.702163	0.293654	0.319485		Unchanged	AVSRAAKAAGARPLTSPESLSRDLEAPEVQE	GARPLTSPESLSR	YES
K7EMZ9	LSM14A	Protein LSM14 homolog A (Fragment)	S	173	NaN	1.1129	NaN	-0.459219	0.227067	0.293583	0.584948		Unchanged	GSAFTQDTRSLKTQLSQAEVHKVSRPENEQL	SLKTQLSQAEVHK	NO
Q9BTC0	DIDO1	Death-inducer obliterator 1 (DIO-1) (hDido1) (Death-associated transcription factor 1) (DATF-1)	S	809	0.0469799	0.0687396	NaN	0.700262	0.358103	0.293521	0.150874		Unchanged	PRQEAIPDLEDSPPVSDSEEQQESARAVPEK	EDSPPVSDSEEQQ	NO
Q14152	EIF3A	Eukaryotic translation initiation factor 3 subunit A (eIF3a) (Eukaryotic translation initiation factor 3 subunit 10) (eIF-3-theta) (eIF3 p167) (eIF3 p180) (eIF3 p185)	S	550	0.463727	0.369606	0.305646	0.03492	NaN	0.293475	0.0498405	Yes	Unchanged	LARRQTIEERKERLESLNIQREKEELEQREA	RKERLESLNIQRE	NO
H0YDJ3	PRPF4B	Serine/threonine-protein kinase PRP4 homolog (Fragment)	T	156	-1.09573	0.362666	1.15924	0.350271	0.689753	0.293239	0.48025		Unchanged	MSVPSEPSSPQSSTRTRSPSPDDILERVAAD	PQSSTRTRSPSPD	NO
O14639	ABLIM1	Actin-binding LIM protein 1 (abLIM-1) (Actin-binding LIM protein family member 1) (Actin-binding double zinc finger protein) (LIMAB1) (Limatin)	S	304	0.90589	0.0824301	0.0127664	0.185867	0.274529	0.292296	0.141251		Unchanged	SPINSASHIPSSKTASLPGYGRNGLHRPVST	PSSKTASLPGYGR	NO
Q13428	TCOF1	Treacle protein (Treacher Collins syndrome protein)	S	1340	0.660655	0.121413	0.0308256	0.282973	0.365184	0.29221	0.0555161		Unchanged	KKKKLGAGEGGEASVSPEKTSTTSKGKAKRD	GGEASVSPEKTST	YES
B4DSN5	PTPN1	Tyrosine-protein phosphatase non-receptor type (EC 3.1.3.48)	S	313	NaN	0.296193	0.288047	NaN	NaN	0.29212	0.0088759	Yes	Unchanged	RSRVVGGSLRGAQAASPAKGEPSLPEKDEDH	RGAQAASPAKGEP	YES
Q5T8P6	RBM26	RNA-binding protein 26 (CTCL tumor antigen se70-2) (RNA-binding motif protein 26)	S	127	0.212258	0.290189	0.265085	0.226509	0.465162	0.29184	0.00303011	Yes	Unchanged	KEEEREKKFSRRLNHSPPQSSSRYRENRSRD	SRRLNHSPPQSSS	YES
Q9NZM1	MYOF	Myoferlin (Fer-1-like protein 3)	S	132	NaN	0.286053	0.297307	NaN	NaN	0.29168	0.0122798	Yes	Unchanged	NAVRGPGPKGPVGTVSEAQLARRLTKVKNSR	GPVGTVSEAQLAR	NO
Q15942	ZYX	Zyxin (Zyxin-2)	T	113	0.501617	0.622556	0.557964	0.847596	-1.07375	0.291196	0.447695		Unchanged	PPASSPAPAPKFSPVTPKFTPVASKFSPGAP	PKFSPVTPKFTPV	YES
P11137	MAP2	Microtubule-associated protein 2 (MAP-2)	S	1630	-4.09468	-4.64472	NaN	-2.23433	NaN	-3.65791	0.0375261	Yes	Down	TPSYPRTPHTPGTPKSAILVPSEKKVAIIRT	TPGTPKSAILVPS	NO		AGC/GRK/BARK/BARK1	26.476
P68402	PAFAH1B2	Platelet-activating factor acetylhydrolase IB subunit beta (EC 3.1.1.47) (PAF acetylhydrolase 30 kDa subunit) (PAF-AH 30 kDa subunit) (PAF-AH subunit beta) (PAFAH subunit beta)	S	2	0.336283	0.0203421	0.257718	0.0144981	0.825031	0.290775	0.120895		Unchanged	______________MSQGDSNPAAIPHAAED	_____MSQGDSNP	NO
E7EUL7	SSFA2	Sperm-specific antigen 2	T	376	NaN	NaN	-0.153416	NaN	0.734635	0.290609	0.631064		Unchanged	EWQERPLCEHTRTLSTHSVPNISGATCSAFA	HTRTLSTHSVPNI	NO
E7EUL7	SSFA2	Sperm-specific antigen 2	S	375	NaN	NaN	-0.153416	NaN	0.734635	0.290609	0.631064		Unchanged	SEWQERPLCEHTRTLSTHSVPNISGATCSAF	EHTRTLSTHSVPN	NO
P52948	NUP98	Nuclear pore complex protein Nup98-Nup96 [Cleaved into: Nuclear pore complex protein Nup98 (98 kDa nucleoporin) (Nucleoporin Nup98) (Nup98); Nuclear pore complex protein Nup96 (96 kDa nucleoporin) (Nucleoporin Nup96) (Nup96)]	S	1028	0.454913	0.643579	0.0749576	0.358059	-0.0784732	0.290607	0.0893527		Unchanged	FSRLPSKADTSQEICSPRLPISASHSSKTRS	TSQEICSPRLPIS	YES
Q9NYF8	BCLAF1	Bcl-2-associated transcription factor 1 (Btf)	S	262	NaN	0.353775	0.332153	0.46999	0.00615895	0.290519	0.0615079		Unchanged	STVHSAKNTPSQHSHSIQHSPERSGSGSVGN	PSQHSHSIQHSPE	NO
O95297	MPZL1	Myelin protein zero-like protein 1 (Protein zero-related)	S	86	0.721154	0.59684	0.520604	0.638676	-1.02588	0.290279	0.42954		Unchanged	NSKRDYTGCSTSESLSPVKQAPRKSPSDTEG	STSESLSPVKQAP	YES
F8WCX2	ZNF687	Zinc finger protein 687	T	432	0.422879	0.157303	NaN	NaN	NaN	0.290091	0.273287		Unchanged	ASVARKAVVLPGGTATSPKMIAKNVLGLVPQ	LPGGTATSPKMIA	NO
Q5T200	ZC3H13	Zinc finger CCCH domain-containing protein 13	S	77	0.11929	0.297837	0.369538	0.376401	0.286797	0.289973	0.00333479	Yes	Unchanged	GPSPRGKGYSSNYRRSPERPTGDLRERMKNK	SSNYRRSPERPTG	YES
H0YDJ3	PRPF4B	Serine/threonine-protein kinase PRP4 homolog (Fragment)	S	160	-0.200266	-0.32829	1.15924	0.419863	0.399312	0.289971	0.335709		Unchanged	SEPSSPQSSTRTRSPSPDDILERVAADVKEY	TRTRSPSPDDILE	YES
H0YDJ3	PRPF4B	Serine/threonine-protein kinase PRP4 homolog (Fragment)	S	158	-0.200266	-0.32829	1.15924	0.419863	0.399312	0.289971	0.335709		Unchanged	VPSEPSSPQSSTRTRSPSPDDILERVAADVK	SSTRTRSPSPDDI	YES
Q9H2G2	SLK	STE20-like serine/threonine-protein kinase (STE20-like kinase) (hSLK) (EC 2.7.11.1) (CTCL tumor antigen se20-9) (STE20-related serine/threonine-protein kinase) (STE20-related kinase) (Serine/threonine-protein kinase 2)	S	340	NaN	0.0380147	NaN	0.541713	NaN	0.289864	0.455398		Unchanged	EETENSLPIPASKRASSDLSIASSEEDKLSQ	PASKRASSDLSIA	NO
Q96MU7	YTHDC1	YTH domain-containing protein 1 (Splicing factor YT521) (YT521-B)	S	120	0.00230651	0.538439	NaN	0.278461	0.338451	0.289414	0.0793314		Unchanged	RNKRLDADRKIRLSSSASREPYKNQPEKTCV	KIRLSSSASREPY	NO
Q5T200	ZC3H13	Zinc finger CCCH domain-containing protein 13	S	1438	0.143916	0.306612	0.509266	0.19711	NaN	0.289226	0.0372845	Yes	Unchanged	SVQGFEETNKSERTESLEAGDDESKLDDAHS	KSERTESLEAGDD	NO
O15021	MAST4	Microtubule-associated serine/threonine-protein kinase 4 (EC 2.7.11.1)	S	1183	1.25985	-0.230313	0.227878	0.357721	-0.170438	0.288939	0.340952		Unchanged	RYRSGRRKSAGNIPLSPLARTPSPTPQPTSP	AGNIPLSPLARTP	YES
Q14684	RRP1B	Ribosomal RNA processing protein 1 homolog B (RRP1-like protein B)	S	332	0.428678	0.128425	NaN	0.332737	0.263421	0.288315	0.0197104	Yes	Unchanged	SEGSSISQLSFAEDISADEDDQILSQGKHKK	SFAEDISADEDDQ	NO
A6NF31	OFD1	Oral-facial-digital syndrome 1 protein	S	529	NaN	NaN	-0.0780633	NaN	0.654445	0.288191	0.57558		Unchanged	RRVIKNSAKSPLAAKSPPSLHLLEAFKNITS	SPLAAKSPPSLHL	YES
Q8TDD1	DDX54	ATP-dependent RNA helicase DDX54 (EC 3.6.4.13) (ATP-dependent RNA helicase DP97) (DEAD box RNA helicase 97 kDa) (DEAD box protein 54)	S	782	0.338567	0.214871	0.241663	0.214125	0.430898	0.288025	0.00244928	Yes	Unchanged	LYQKWKQKQKIDDRDSDEEGASDRRGPERRG	KIDDRDSDEEGAS	NO
Q14669	TRIP12	E3 ubiquitin-protein ligase TRIP12 (EC 2.3.2.26) (E3 ubiquitin-protein ligase for Arf) (ULF) (HECT-type E3 ubiquitin transferase TRIP12) (Thyroid receptor-interacting protein 12) (TR-interacting protein 12) (TRIP-12)	T	98	0.425781	NaN	NaN	0.14978	NaN	0.287781	0.28466		Unchanged	TNSPSSAKKPKALQHTESPSETNKPHSKSKK	PKALQHTESPSET	NO
Q9C0B5	ZDHHC5	Palmitoyltransferase ZDHHC5 (EC 2.3.1.225) (Zinc finger DHHC domain-containing protein 5) (DHHC-5) (Zinc finger protein 375)	S	345	NaN	0.102053	0.31651	0.10608	0.624977	0.287405	0.101823		Unchanged	EPTSIAESSRHPSYRSEPSLEPESFRSPTFG	RHPSYRSEPSLEP	NO
G3V1T4	NUP107	Nuclear pore complex protein Nup107 (Nucleoporin 107kDa, isoform CRA_b)	S	86	0.253263	0.124461	0.230144	0.217603	0.611094	0.287313	0.0266284	Yes	Unchanged	LRQPDISCILGTGGKSPRLTQSSGFFGNLSM	LGTGGKSPRLTQS	YES
B8QGS9	PKP2	Truncated plakophilin-2	S	155	0.689925	0.0970714	0.311399	-0.178829	0.516904	0.287294	0.133843		Unchanged	SLRHPLRRLEISPDSSPERAHYTHSDYQYSQ	EISPDSSPERAHY	YES
Q9Y6M1	IGF2BP2	Insulin-like growth factor 2 mRNA-binding protein 2 (IGF2 mRNA-binding protein 2) (IMP-2) (Hepatocellular carcinoma autoantigen p62) (IGF-II mRNA-binding protein 2) (VICKZ family member 2)	S	99	0.222063	0.383607	0.0636202	0.292193	0.474753	0.287247	0.0149946	Yes	Unchanged	NYSFKISYIPDEEVSSPSPPQRAQRGDHSSR	PDEEVSSPSPPQR	YES
H3BRT8	CLK3	Dual-specificity protein kinase CLK3 (Fragment)	S	49	0.235604	0.422448	NaN	NaN	0.203535	0.287196	0.0521096		Unchanged	LRYPSRREPPPRRSRSRSHDRLPYQRRYRER	PPRRSRSRSHDRL	NO
H3BRT8	CLK3	Dual-specificity protein kinase CLK3 (Fragment)	S	51	0.235604	0.422448	NaN	NaN	0.203535	0.287196	0.0521096		Unchanged	YPSRREPPPRRSRSRSHDRLPYQRRYRERRD	RRSRSRSHDRLPY	NO
Q9GZR7	DDX24	ATP-dependent RNA helicase DDX24 (EC 3.6.4.13) (DEAD box protein 24)	S	240	0.463622	NaN	NaN	0.110631	NaN	0.287126	0.350877		Unchanged	EAGAETRSPGKAEAESDALPDDTVIESEALP	GKAEAESDALPDD	NO
A0A087WZH7	0	Deleted.	T	150	-0.235637	0.523662	0.498056	0.70779	-0.0582473	0.287125	0.191779		Unchanged	SPKAEDGATPSPSNETPKKKKKRFSFKKSFK	PSPSNETPKKKKK	YES
E9PGX9	SSB	Lupus La protein (Fragment)	S	41	NaN	-0.636818	0.850558	NaN	0.646699	0.286813	0.60062		Unchanged	AELMEISEDKTKIRRSPSKPLPEVTDEYKND	KTKIRRSPSKPLP	YES
D6REM6	MATR3	Matrin-3	T	239	NaN	0.357383	0.215061	NaN	NaN	0.286222	0.155133		Unchanged	LRDGERCRDDSFFGETSHNYHKFDSEYERMG	DSFFGETSHNYHK	NO
Q9Y6X9	MORC2	MORC family CW-type zinc finger protein 2 (Zinc finger CW-type coiled-coil domain protein 1)	S	715	0.109026	0.607958	-0.0519985	0.552869	0.211448	0.28586	0.0887159		Unchanged	GRFVVKEEKKDSNELSDSAGEEDSADLKRAQ	KDSNELSDSAGEE	NO
Q92974	ARHGEF2	Rho guanine nucleotide exchange factor 2 (Guanine nucleotide exchange factor H1) (GEF-H1) (Microtubule-regulated Rho-GEF) (Proliferating cell nucleolar antigen p40)	S	668	-0.0547219	0.155102	0.214023	0.252779	0.853918	0.28422	0.134835		Unchanged	REPALPLEPDSGGNTSPGVTANGEARTFNGS	DSGGNTSPGVTAN	YES
A0A087WW39	MLLT6	Protein AF-17	S	423	NaN	0.239276	0.324599	NaN	0.288382	0.284086	0.00748943	Yes	Unchanged	RFSTTTSSSGRARAPSPGDYKSPHVTGSGAS	GRARAPSPGDYKS	YES
Q9UQ35	SRRM2	Serine/arginine repetitive matrix protein 2 (300 kDa nuclear matrix antigen) (Serine/arginine-rich splicing factor-related nuclear matrix protein of 300 kDa) (SR-related nuclear matrix protein of 300 kDa) (Ser/Arg-related nuclear matrix protein of 300 kDa) (Splicing coactivator subunit SRm300) (Tax-responsive enhancer element-binding protein 803) (TaxREB803)	S	474	0.167486	0.313014	0.0200917	0.157173	0.762069	0.283967	0.091113		Unchanged	SKNRSHGRAKRDKSHSHTPSRRMGRSRSPAT	KRDKSHSHTPSRR	NO
H0Y3R4	SETD5	SET domain-containing protein 5 (Fragment)	S	259	-0.140285	NaN	NaN	0.708143	NaN	0.283929	0.624504		Unchanged	IPSTPQSVGVNTRRSSQAGDIAAEKLVPKPP	VNTRRSSQAGDIA	NO
P35658	NUP214	Nuclear pore complex protein Nup214 (214 kDa nucleoporin) (Nucleoporin Nup214) (Protein CAN)	S	1012	0.466862	NaN	0.0872275	0.395392	0.185753	0.283809	0.0492212	Yes	Unchanged	AVVQAPRHAPVVRTPSIQPSLLPHAAPFAKS	PVVRTPSIQPSLL	NO
F5GZ78	PXN	Paxillin	S	300	-0.0303098	NaN	0.455792	0.208018	0.499749	0.283312	0.104103		Unchanged	GERCWAAGWPRDGGRSSPGGQDEGGFMAQGK	PRDGGRSSPGGQD	NO
Q14DU5	ROCK2	ROCK2 protein (Rho-associated protein kinase 2)	S	448	NaN	0.253868	0.312151	NaN	NaN	0.28301	0.0653222		Unchanged	QLRSQLQALHIGLDSSSIGSGPGDAEADDGF	HIGLDSSSIGSGP	NO
O75533	SF3B1	Splicing factor 3B subunit 1 (Pre-mRNA-splicing factor SF3b 155 kDa subunit) (SF3b155) (Spliceosome-associated protein 155) (SAP 155)	S	73	-0.0527303	NaN	0.618584	NaN	NaN	0.282927	0.554137		Unchanged	IAATELEDDDDDYSSSTSLLGQKKPGYHAPV	DDDYSSSTSLLGQ	NO
Q5T7C4	HMGB1	High mobility group protein B1	S	35	-0.0776955	NaN	0.394942	0.516822	0.296332	0.2826	0.114858		Unchanged	VQTCREEHKKKHPDASVNFSEFSKKCSERWK	KKHPDASVNFSEF	NO
Q69YN4	KIAA1429	Protein virilizer homolog	S	1579	NaN	0.267596	0.280545	NaN	0.299276	0.282472	0.00105818	Yes	Unchanged	DLHSELERSFLSEPSSPGRTKTTKGFKLGKH	FLSEPSSPGRTKT	YES
Q9UQ35	SRRM2	Serine/arginine repetitive matrix protein 2 (300 kDa nuclear matrix antigen) (Serine/arginine-rich splicing factor-related nuclear matrix protein of 300 kDa) (SR-related nuclear matrix protein of 300 kDa) (Ser/Arg-related nuclear matrix protein of 300 kDa) (Splicing coactivator subunit SRm300) (Tax-responsive enhancer element-binding protein 803) (TaxREB803)	S	901	NaN	0.329296	0.41704	NaN	0.100407	0.282247	0.0959911		Unchanged	PSRHSCSGSSPPRVKSSTPPRQSPSRSSSPQ	SPPRVKSSTPPRQ	NO
Q6P597	KLC3	Kinesin light chain 3 (KLC2-like) (kinesin light chain 2)	S	465	0.946057	-0.395037	0.101985	NaN	0.474673	0.28192	0.394257		Unchanged	RGEAAAGAAGMKRAMSLNTLNVDAPRAPGTQ	GMKRAMSLNTLNV	NO
E9PMS6	LMO7	LIM domain only protein 7	T	555	0.0487942	-0.059916	0.511773	NaN	0.626714	0.281841	0.194055		Unchanged	EVAATEEDVTRLPSPTSPFSSLSQDQAATSK	TRLPSPTSPFSSL	NO
H0Y8P7	FIP1L1	Pre-mRNA 3'-end-processing factor FIP1 (Fragment)	S	149	0.0807941	0.521352	0.211765	0.14978	0.444891	0.281716	0.0302403	Yes	Unchanged	RERERTRERERERDHSPTPSVFNRFVGDEER	ERERDHSPTPSVF	YES
Q9Y446	PKP3	Plakophilin-3	S	300	0.67075	0.519844	-0.533264	0.473008	0.277464	0.28156	0.257062		Unchanged	AVLEPVARAPSVRSLSLSLADSGHLPDVHGF	PSVRSLSLSLADS	NO
Q96PU5	NEDD4L	E3 ubiquitin-protein ligase NEDD4-like (EC 2.3.2.26) (HECT-type E3 ubiquitin transferase NED4L) (NEDD4.2) (Nedd4-2)	S	334	0.517124	0.16633	0.00845	0.220578	0.487419	0.27998	0.04516	Yes	Unchanged	GAKDSPVRRAVKDTLSNPQSPQPSPYNSPKP	AVKDTLSNPQSPQ	NO
H0YHT2	KIF21A	Kinesin-like protein KIF21A (Fragment)	S	560	0.778461	0.228973	-0.0040339	0.326883	0.0675758	0.279572	0.11212		Unchanged	MNTETSGTSAREKELSPPPGLPSKIGSISRQ	AREKELSPPPGLP	YES
G5E972	TMPO	Lamina-associated polypeptide 2, isoforms beta/gamma (Thymopoietin, isoform CRA_d)	S	168	NaN	0.302875	0.063756	0.49682	0.253894	0.279336	0.0516687		Unchanged	GTESRSSTPLPTISSSAENTRQNGSNDSDRY	LPTISSSAENTRQ	NO
Q96BD0	SLCO4A1	Solute carrier organic anion transporter family member 4A1 (OATP4A1) (Colon organic anion transporter) (Organic anion transporter polypeptide-related protein 1) (OATP-RP1) (OATPRP1) (POAT) (Organic anion-transporting polypeptide E) (OATP-E) (Sodium-independent organic anion transporter E) (Solute carrier family 21 member 12)	S	50	NaN	1.14529	NaN	NaN	-0.586693	0.279297	0.801384		Unchanged	PGTPLSPGSLRSAAHSPLDTSKQPLCQLWAE	LRSAAHSPLDTSK	YES
Q15020	SART3	Squamous cell carcinoma antigen recognized by T-cells 3 (SART-3) (Tat-interacting protein of 110 kDa) (Tip110) (p110 nuclear RNA-binding protein)	S	8	0.547943	0.273098	0.258805	0.190804	0.124393	0.279009	0.0181362	Yes	Unchanged	________MATAAETSASEPEAESKAGPKAD	ATAAETSASEPEA	NO
Q8ND56	LSM14A	Protein LSM14 homolog A (Protein FAM61A) (Protein SCD6 homolog) (Putative alpha-synuclein-binding protein) (AlphaSNBP) (RNA-associated protein 55A) (hRAP55) (hRAP55A)	S	216	0.206893	0.266996	0.308001	0.256165	0.355055	0.278622	0.000368286	Yes	Unchanged	TASAHLPAPAAVGRRSPVSTRPLPSASQKAG	AAVGRRSPVSTRP	YES
A0A087WV66	0	Deleted.	S	2343	NaN	0.445833	0.450163	0.398788	-0.181039	0.278436	0.167531		Unchanged	DKPTTDEKTTKIACKSPQPDPVDTPASTKQR	TKIACKSPQPDPV	YES
P29590	PML	Protein PML (Promyelocytic leukemia protein) (RING finger protein 71) (Tripartite motif-containing protein 19)	S	482	0.709732	0.0847447	0.405088	NaN	-0.0859685	0.278399	0.212141		Unchanged	KAVSPPHLDGPPSPRSPVIGSEVFLPNSNHV	GPPSPRSPVIGSE	YES
I3L4J3	KANSL1	KAT8 regulatory NSL complex subunit 1	S	249	-1.02894	NaN	1.58571	NaN	NaN	0.278386	0.866431		Unchanged	VNSMEQPALQGSSRLSPGTDSSSNLGGVKLE	QGSSRLSPGTDSS	YES
E9PG73	PPIG	Peptidyl-prolyl cis-trans isomerase G	S	518	NaN	0.204642	NaN	-0.143755	0.77396	0.278282	0.407399		Unchanged	EKSKQLESKSNEHDHSKSKEKDRRAQSRSRE	SNEHDHSKSKEKD	NO
Q5T200	ZC3H13	Zinc finger CCCH domain-containing protein 13	S	877	0.154583	0.296076	0.257701	0.235604	0.447249	0.278243	0.00446183	Yes	Unchanged	RLLSQVVRPQESRSLSPSHLTEDRQGRWKEE	QESRSLSPSHLTE	YES
Q8WWM7	ATXN2L	Ataxin-2-like protein (Ataxin-2 domain protein) (Ataxin-2-related protein)	S	111	0.412185	0.52657	-0.0219061	0.393636	0.0807133	0.27824	0.0575348		Unchanged	IGSARGQSTGKGPPQSPVFEGVYNNSRMLHF	GKGPPQSPVFEGV	YES
G3V1T4	NUP107	Nuclear pore complex protein Nup107 (Nucleoporin 107kDa, isoform CRA_b)	S	37	1.69604	NaN	-0.717561	1.95966	-1.8255	0.278159	0.78314		Unchanged	TARKQSAQKRVLLQASQDENFGNTTPRNQVI	RVLLQASQDENFG	NO
Q9C0E8	LNP	Protein lunapark	S	261	-0.0451486	0.512783	NaN	NaN	0.365741	0.277792	0.238045		Unchanged	KIPATEQTNQVIEKASDSEEPEEKQETENEE	QVIEKASDSEEPE	NO
E7EVA0	MAP4	Microtubule-associated protein	S	1841	0.43808	0.193204	0.28692	0.300065	0.170345	0.277723	0.00424128	Yes	Unchanged	TGNDITTPPNKELPPSPEKKTKPLATTQPAK	NKELPPSPEKKTK	YES
A0A087WUH0	0	Deleted.	S	526	-0.160701	0.25882	0.566378	NaN	0.445303	0.27745	0.179649		Unchanged	SDAPGLPNGRELTPASPTCTNSVSKNETHAE	RELTPASPTCTNS	YES
J9JID7	0	Deleted.	S	5	0.309642	NaN	0.247594	0.274649	NaN	0.277295	0.00416898		Unchanged	___________MSPPSPGRRREQRRPRAAAT	__MSPPSPGRRRE	YES
E9PQP7	PPP6R3	Serine/threonine-protein phosphatase 6 regulatory subunit 3	S	347	-0.154972	NaN	0.225751	0.760945	NaN	0.277241	0.406222		Unchanged	FNDEKFADQDDIGNVSFDRVSDINFTLNTNE	DDIGNVSFDRVSD	NO
Q9H3Z4	DNAJC5	DnaJ homolog subfamily C member 5 (Ceroid-lipofuscinosis neuronal protein 4) (Cysteine string protein) (CSP)	S	10	0.239154	0.310573	0.209178	0.273814	0.353284	0.277201	0.000405467	Yes	Unchanged	______MADQRQRSLSTSGESLYHVLGLDKN	QRQRSLSTSGESL	NO
P52948	NUP98	Nuclear pore complex protein Nup98-Nup96 [Cleaved into: Nuclear pore complex protein Nup98 (98 kDa nucleoporin) (Nucleoporin Nup98) (Nup98); Nuclear pore complex protein Nup96 (96 kDa nucleoporin) (Nucleoporin Nup96) (Nup96)]	T	670	0.249263	0.397036	0.397714	0.307195	0.0340864	0.277059	0.0144025	Yes	Unchanged	VSHFYTNPIAKPIPQTPESAGNKHSNSNSVD	AKPIPQTPESAGN	YES
Q5T200	ZC3H13	Zinc finger CCCH domain-containing protein 13	S	370	NaN	0.317651	0.337393	0.17594	NaN	0.276995	0.032085	Yes	Unchanged	PSPSYQRTLTPPLRRSASPYPSHSLSSPQRK	TPPLRRSASPYPS	NO
Q5T200	ZC3H13	Zinc finger CCCH domain-containing protein 13	S	372	NaN	0.317651	0.337393	0.17594	NaN	0.276995	0.032085	Yes	Unchanged	PSYQRTLTPPLRRSASPYPSHSLSSPQRKQS	PLRRSASPYPSHS	YES
Q9UDY2	TJP2	Tight junction protein ZO-2 (Tight junction protein 2) (Zona occludens protein 2) (Zonula occludens protein 2)	S	956	0.778461	0.258941	NaN	0.153676	-0.0832474	0.276958	0.22511		Unchanged	KPSPEPRAQMRRAASSDQLRDNSPPPAFKPE	MRRAASSDQLRDN	NO
A0A0C4DGZ0	0	Deleted.	T	1891	NaN	NaN	NaN	0.233029	0.320324	0.276676	0.0996098		Unchanged	PTSPTYSPTTPKYSPTSPTYSPTSPVYTPTS	TPKYSPTSPTYSP	NO
Q9C0C2	TNKS1BP1	182 kDa tankyrase-1-binding protein	S	589	0.664301	0.442439	0.283966	0.551491	-0.559149	0.27661	0.273612		Unchanged	QFGIIGNDRVSGAGFSPSSKMEGGHFVPPGK	VSGAGFSPSSKME	YES
E9PIF2	DDX10	RNA helicase (EC 3.6.4.13)	S	539	0.105544	0.310805	0.280738	0.12075	0.563113	0.27619	0.0288579	Yes	Unchanged	LVRSQADKVIEPRAPSLTNDEVEEFRAYFNE	IEPRAPSLTNDEV	NO
Q8WX93	PALLD	Palladin (SIH002) (Sarcoma antigen NY-SAR-77)	S	182	-0.0560562	NaN	0.509553	0.324926	0.32283	0.275313	0.103345		Unchanged	PAGFPKKASRTARIASDEEIQGTKDAVIQDL	RTARIASDEEIQG	NO
H0Y6J8	MICALL1	MICAL-like protein 1 (Fragment)	S	64	0.666484	0.199625	0.277726	-0.0266753	0.259392	0.27531	0.0695815		Unchanged	SPKTKKRPAPRAPSASPLALHASRLSHSEPP	PRAPSASPLALHA	YES
Q9BV36	MLPH	Melanophilin (Exophilin-3) (Slp homolog lacking C2 domains a) (SlaC2-a) (Synaptotagmin-like protein 2a)	S	266	NaN	0.422125	0.128456	NaN	NaN	0.275291	0.31194		Unchanged	ASGCHSHPEEQPTSISPSRHGALAELCPPGG	EQPTSISPSRHGA	YES
F5H6W4	MARCH7	E3 ubiquitin-protein ligase MARCH7	S	488	-0.541744	NaN	NaN	NaN	1.09173	0.274991	0.793243		Unchanged	PERLQKIKESLLLEDSEEEEGDLCRICQMAA	SLLLEDSEEEEGD	NO
E9PMR6	ARHGEF12	Rho guanine nucleotide exchange factor 12	S	534	0.417488	NaN	0.150801	0.300182	0.230719	0.274798	0.0166105	Yes	Unchanged	QKARHPKHLSTPSSVSPEPQDSAKLRQSGLA	STPSSVSPEPQDS	YES
Q5SRE5	NUP188	Nucleoporin NUP188 homolog (hNup188)	S	1606	NaN	0.000721115	0.466118	0.356482	NaN	0.27444	0.189951		Unchanged	FRRGAPSSPATGVLPSPQGKSTSLSKASPES	ATGVLPSPQGKST	YES
A0A087WXN4	INTS12	Integrator complex subunit 12	S	378	0.528771	0.512278	0.228114	0.174023	-0.0720373	0.27423	0.0715422		Unchanged	PPPLTLGKTGLSRSVSCDNVSKVGLPSPSSL	GLSRSVSCDNVSK	NO
Q92766	RREB1	Ras-responsive element-binding protein 1 (RREB-1) (Finger protein in nuclear bodies) (Raf-responsive zinc finger protein LZ321) (Zinc finger motif enhancer-binding protein 1) (Zep-1)	S	1175	0.617957	0.407407	0.0907414	0.331247	-0.0776532	0.27394	0.0877035		Unchanged	RSRPRANSGGVDLDSSGEFASIEKMLATTDT	GVDLDSSGEFASI	NO
Q92766	RREB1	Ras-responsive element-binding protein 1 (RREB-1) (Finger protein in nuclear bodies) (Raf-responsive zinc finger protein LZ321) (Zinc finger motif enhancer-binding protein 1) (Zep-1)	S	1174	0.617957	0.407407	0.0907414	0.331247	-0.0776532	0.27394	0.0877035		Unchanged	MRSRPRANSGGVDLDSSGEFASIEKMLATTD	GGVDLDSSGEFAS	NO
Q9Y2D5	AKAP2	A-kinase anchor protein 2 (AKAP-2) (AKAP-KL) (Protein kinase A-anchoring protein 2) (PRKA2)	S	241	0.097476	0.342896	0.293677	0.681224	-0.0467006	0.273715	0.0909588		Unchanged	SQPRDALGDSLQVPVSPSSTTSSRCSSRDGE	SLQVPVSPSSTTS	YES
P48651	PTDSS1	Phosphatidylserine synthase 1 (PSS-1) (PtdSer synthase 1) (EC 2.7.8.29) (Serine-exchange enzyme I)	S	296	0.423202	0.206518	0.194229	0.266877	0.277516	0.273668	0.00256372	Yes	Unchanged	EISWHHRKGTKGSEDSPPKHAGNNESHSSRR	TKGSEDSPPKHAG	YES
O76021	RSL1D1	Ribosomal L1 domain-containing protein 1 (CATX-11) (Cellular senescence-inhibited gene protein) (Protein PBK1)	S	426	1.08889	0.576764	0.153318	0.509848	-0.960512	0.273661	0.469373		Unchanged	ASETPKAAESETPGKSPEKK___________	SETPGKSPEKK__	YES
Q96PU5	NEDD4L	E3 ubiquitin-protein ligase NEDD4-like (EC 2.3.2.26) (HECT-type E3 ubiquitin transferase NED4L) (NEDD4.2) (Nedd4-2)	T	181	NaN	0.190678	0.405356	0.22367	NaN	0.273235	0.0548094		Unchanged	LGLALPPPPASPGSRTSPQELSEELSRRLQI	ASPGSRTSPQELS	NO
Q9Y2K2	SIK3	Serine/threonine-protein kinase SIK3 (EC 2.7.11.1) (Salt-inducible kinase 3) (SIK-3) (Serine/threonine-protein kinase QSK)	S	916	NaN	NaN	0.433312	NaN	0.112116	0.272714	0.338814		Unchanged	YTRHQQVPHILQGLLSPRHSLTGHSDIRLPP	ILQGLLSPRHSLT	YES
Q08J23	NSUN2	tRNA (cytosine(34)-C(5))-methyltransferase (EC 2.1.1.203) (Myc-induced SUN domain-containing protein) (Misu) (NOL1/NOP2/Sun domain family member 2) (Substrate of AIM1/Aurora kinase B) (tRNA (cytosine-5-)-methyltransferase) (tRNA methyltransferase 4 homolog) (hTrm4)	S	708	-0.0426946	0.0054719	0.0894209	0.731878	0.577078	0.272231	0.162786		Unchanged	PDNDVTEGQRAGEPNSPDAEEANSPDVTAGC	RAGEPNSPDAEEA	YES
Q5T200	ZC3H13	Zinc finger CCCH domain-containing protein 13	S	875	0.246347	0.204767	0.409681	0.299362	0.200962	0.272224	0.00214911	Yes	Unchanged	KHRLLSQVVRPQESRSLSPSHLTEDRQGRWK	RPQESRSLSPSHL	NO
Q9UDY2	TJP2	Tight junction protein ZO-2 (Tight junction protein 2) (Zona occludens protein 2) (Zonula occludens protein 2)	S	1136	0.183074	0.418352	0.296899	0.286881	0.174963	0.272034	0.00362178	Yes	Unchanged	KAPSRPYQDTRGSYGSDAEEEEYRQQLSEHS	TRGSYGSDAEEEE	NO
Q8ND56	LSM14A	Protein LSM14 homolog A (Protein FAM61A) (Protein SCD6 homolog) (Putative alpha-synuclein-binding protein) (AlphaSNBP) (RNA-associated protein 55A) (hRAP55) (hRAP55A)	S	192	0.232538	0.309991	0.218917	0.294782	0.303846	0.272015	0.000143294	Yes	Unchanged	LSQGRSSPQLDPLRKSPTMEQAVQTASAHLP	LDPLRKSPTMEQA	YES
E9PPR1	EEF1D	Elongation factor 1-delta (Fragment)	S	162	0.248049	0.134747	NaN	NaN	0.431559	0.271452	0.0882605		Unchanged	TPAEDDEDDDIDLFGSDNEE___________	DIDLFGSDNEE__	NO
P26373	RPL13	60S ribosomal protein L13 (Breast basic conserved protein 1) (Large ribosomal subunit protein eL13)	S	93	0.269991	0.435842	0.268921	0.108223	NaN	0.270744	0.0271419	Yes	Unchanged	LEELRVAGIHKKGDSSAEELKLATQLTGPVM	HKKGDSSAEELKL	NO
Q9NYF8	BCLAF1	Bcl-2-associated transcription factor 1 (Btf)	S	266	0.268794	0.164143	0.237302	0.338453	0.344941	0.270727	0.00128803	Yes	Unchanged	SAKNTPSQHSHSIQHSPERSGSGSVGNGSSR	SHSIQHSPERSGS	YES
P02545	LMNA	Prelamin-A/C [Cleaved into: Lamin-A/C (70 kDa lamin) (Renal carcinoma antigen NY-REN-32)]	S	107	0.375623	-0.141096	0.63207	0.216113	NaN	0.270678	0.192938		Unchanged	LDSVAKERARLQLELSKVREEFKELKARNTK	RLQLELSKVREEF	NO
E9PFQ8	RIOK1	Serine/threonine-protein kinase RIO1	S	22	0.387473	0.181166	0.0987063	0.39835	0.286991	0.270537	0.00968515	Yes	Unchanged	LMSRVVPGQFDDADSSDSENRDLKTVKEKDD	FDDADSSDSENRD	NO
J3KP30	DNTTIP2	Deoxynucleotidyltransferase terminal-interacting protein 2	S	141	0.708849	0.487589	-0.193835	0.526169	-0.179766	0.269801	0.228891		Unchanged	PKVTPTKESYTEEIVSEAESHVSGISRIVLP	YTEEIVSEAESHV	NO
C9JQV0	C7orf50	Uncharacterized protein C7orf50 (Fragment)	S	175	NaN	0.660016	0.745962	-1.37531	1.04853	0.2698	0.659988		Unchanged	VQKAEALMRELDEEGSDPPLPGRAQRIRQVL	ELDEEGSDPPLPG	NO
O15085	ARHGEF11	Rho guanine nucleotide exchange factor 11 (PDZ-RhoGEF)	S	695	1.07121	NaN	NaN	-0.532741	NaN	0.269236	0.793803		Unchanged	DAAAEATRLHQSASSSTSSLSTRSLENPTPP	HQSASSSTSSLST	NO
Q9UGU0	TCF20	Transcription factor 20 (TCF-20) (Nuclear factor SPBP) (Protein AR1) (Stromelysin-1 PDGF-responsive element-binding protein) (SPRE-binding protein)	S	1335	0.795185	0.840524	0.296385	-0.855457	NaN	0.269159	0.544132		Unchanged	LPSPDSRNCPAVTLTSPAKTKILPPRKGRGL	PAVTLTSPAKTKI	YES
Q05209	PTPN12	Tyrosine-protein phosphatase non-receptor type 12 (EC 3.1.3.48) (PTP-PEST) (Protein-tyrosine phosphatase G1) (PTPG1)	S	305	0.779554	0.279055	0.241646	0.256045	-0.213876	0.268485	0.16304		Unchanged	ESTIEQIDKKLERNLSFEIKKVPLQEGPKSF	KLERNLSFEIKKV	NO
Q12888	TP53BP1	Tumor suppressor p53-binding protein 1 (53BP1) (p53-binding protein 1) (p53BP1)	S	1678	NaN	NaN	0.517565	0.018919	NaN	0.268242	0.476739		Unchanged	RASMGVLSGKRKLITSEEERSPAKRGRKSAT	KRKLITSEEERSP	NO
Q9P0K7	RAI14	Ankycorbin (Ankyrin repeat and coiled-coil structure-containing protein) (Novel retinal pigment epithelial cell protein) (Retinoic acid-induced protein 14)	S	638	-0.0351948	NaN	0.474091	-0.124943	0.758868	0.268205	0.291629		Unchanged	YKEAQAELEDYRKRKSLEDVTAEYIHKAEHE	DYRKRKSLEDVTA	NO
F5H3G9	GRIP1	Glutamate receptor-interacting protein 1 (Fragment)	S	69	0.606916	0.0717627	-0.0962618	0.184725	0.573317	0.268092	0.125926		Unchanged	SQTKPPDGALAVRRQSIPEEFKGSTVVELMK	LAVRRQSIPEEFK	NO
A2A2M0	RPRD1B	Regulation of nuclear pre-mRNA domain-containing protein 1B (Fragment)	S	48	0.320889	NaN	NaN	NaN	0.215261	0.268075	0.123835		Unchanged	QQIQEEEDDDYPGSYSPQDPSAGPLLTEELI	DYPGSYSPQDPSA	YES
B4DR80	STK24	Serine/threonine-protein kinase 24 (cDNA FLJ61159, highly similar to Serine/threonine-protein kinase 24 (EC 2.7.11.1))	T	153	0.52707	-0.0939407	0.346848	0.348232	0.211799	0.268002	0.0606017		Unchanged	DVKLADFGVAGQLTDTQIKRNTFVGTPFWMA	AGQLTDTQIKRNT	NO
J3KP58	CLIP1	CAP-Gly domain-containing linker protein 1	S	195	0.0532504	0.152638	-0.440421	0.40523	1.16867	0.267874	0.367248		Unchanged	SATPPISNLTKTASESISNLSEAGSIKKGER	TKTASESISNLSE	NO
F2Z2E2	IQGAP3	Ras GTPase-activating-like protein IQGAP3	S	1381	0.149389	0.317999	0.567874	0.525267	-0.221692	0.267768	0.135684		Unchanged	QACTAQTPEPLRRHRSLTAHSLLPLAEKQRR	PLRRHRSLTAHSL	NO
Q9UDY2	TJP2	Tight junction protein ZO-2 (Tight junction protein 2) (Zona occludens protein 2) (Zonula occludens protein 2)	S	1044	0.0958569	0.254957	0.414961	0.154842	0.417849	0.267693	0.0152641	Yes	Unchanged	PSTPIPPQEGEEVGESSEEQDNAPKSVLGKV	GEEVGESSEEQDN	NO
Q03164	KMT2A	Histone-lysine N-methyltransferase 2A (Lysine N-methyltransferase 2A) (EC 2.1.1.43) (ALL-1) (CXXC-type zinc finger protein 7) (Myeloid/lymphoid or mixed-lineage leukemia) (Myeloid/lymphoid or mixed-lineage leukemia protein 1) (Trithorax-like protein) (Zinc finger protein HRX) [Cleaved into: MLL cleavage product N320 (N-terminal cleavage product of 320 kDa) (p320); MLL cleavage product C180 (C-ter…	S	518	0.87074	NaN	-0.335826	NaN	NaN	0.267457	0.73434		Unchanged	RSDTPEVHPPLPISQSPENESNDRRSRRYSV	PLPISQSPENESN	YES
A0A0A0MRN5	OGFR	Opioid growth factor receptor (Opioid growth factor receptor, isoform CRA_d)	S	485	0.170053	0.0993626	0.397391	0.186881	0.4834	0.267417	0.0219004	Yes	Unchanged	PGPSPAGPAGDEPAESPSETPGPRPAGPAGD	GDEPAESPSETPG	YES
O95297	MPZL1	Myelin protein zero-like protein 1 (Protein zero-related)	S	95	0.314174	0.27965	0.291645	0.529571	-0.0781998	0.267368	0.0521605		Unchanged	STSESLSPVKQAPRKSPSDTEGLVKSLPSGS	KQAPRKSPSDTEG	YES
Q13263	TRIM28	Transcription intermediary factor 1-beta (TIF1-beta) (E3 SUMO-protein ligase TRIM28) (EC 2.3.2.27) (KRAB-associated protein 1) (KAP-1) (KRAB-interacting protein 1) (KRIP-1) (Nuclear corepressor KAP-1) (RING finger protein 96) (RING-type E3 ubiquitin transferase TIF1-beta) (Tripartite motif-containing protein 28)	S	519	-0.02283	0.16221	0.247902	0.681044	NaN	0.267082	0.171173		Unchanged	GAEGPRLASPSGSTSSGLEVVAPEGTSAPGG	PSGSTSSGLEVVA	NO
P46939	UTRN	Utrophin (Dystrophin-related protein 1) (DRP-1)	S	300	-0.544519	0.636915	0.501586	0.562865	0.177409	0.266851	0.287107		Unchanged	EAINIQSTAPEEEHESPRAETPSTVTEVDMD	PEEEHESPRAETP	YES
F8WBA3	PRKD1	Serine/threonine-protein kinase (EC 2.7.11.13)	S	257	NaN	NaN	NaN	-2.93788	-4.1429	-3.54039	0.107313		Down	KSPSESFIGREKRSNSQSYIGRPIHLDKILM	REKRSNSQSYIGR	NO
Q86X29	LSR	Lipolysis-stimulated lipoprotein receptor	S	337	1.23162	-0.339181	-0.271665	0.253142	0.457415	0.266266	0.403064		Unchanged	EQAGGGWRARRPRARSVDALDDLTPPSTAES	RRPRARSVDALDD	NO
P26045	PTPN3	Tyrosine-protein phosphatase non-receptor type 3 (EC 3.1.3.48) (Protein-tyrosine phosphatase H1) (PTP-H1)	S	228	1.00411	-0.26349	-0.0867838	0.256286	0.421187	0.266261	0.29404		Unchanged	VIGGMVWNPAMRRSLSVEHLETKSLPSRSPP	AMRRSLSVEHLET	NO
B9ZVT1	RBM12B	RNA-binding protein 12B	S	562	NaN	0.275961	0.440831	-0.104589	0.452234	0.266109	0.133073		Unchanged	FRQPDRHPPEDFRHSSEDFRFPPEDFRHSPE	EDFRHSSEDFRFP	NO
Q9Y6X9	MORC2	MORC family CW-type zinc finger protein 2 (Zinc finger CW-type coiled-coil domain protein 1)	S	553	0.128557	0.536252	0.233651	0.312897	0.117349	0.265741	0.0255738	Yes	Unchanged	RPSTEEPVRRPQRPRSPPLPAVIRNAPSRPP	RPQRPRSPPLPAV	YES
Q15942	ZYX	Zyxin (Zyxin-2)	S	110	0.217727	0.391658	0.342049	0.473839	-0.0973412	0.265586	0.0562877		Unchanged	PRGPPASSPAPAPKFSPVTPKFTPVASKFSP	APAPKFSPVTPKF	YES
H3BU99	MON1B	Vacuolar fusion protein MON1 homolog B (Fragment)	S	59	0.293724	0.0724488	0.364924	0.662479	-0.0690147	0.264912	0.103333		Unchanged	EGLEETGSKDKDQPPSPSPPPQSEALSSTSR	DKDQPPSPSPPPQ	YES
Q5VZY9	DCLK1	Serine/threonine-protein kinase DCLK1	T	44	0.899717	0.026021	0.0429622	NaN	0.0904189	0.26478	0.300417		Unchanged	GLPSPTHSAHCSFYRTRTLQTLSSEKKAKKV	HCSFYRTRTLQTL	NO
Q5VZY9	DCLK1	Serine/threonine-protein kinase DCLK1	T	46	0.899717	0.026021	0.0429622	NaN	0.0904189	0.26478	0.300417		Unchanged	PSPTHSAHCSFYRTRTLQTLSSEKKAKKVRF	SFYRTRTLQTLSS	NO
Q5T200	ZC3H13	Zinc finger CCCH domain-containing protein 13	S	316	0.283566	0.259785	0.0652797	0.448267	NaN	0.264224	0.043467	Yes	Unchanged	GRDFERQREKRDKPRSTSPAGQHHSPISSRH	KRDKPRSTSPAGQ	NO
O15417	TNRC18	Trinucleotide repeat-containing gene 18 protein (Long CAG trinucleotide repeat-containing gene 79 protein)	S	1915	NaN	NaN	0.496468	0.0318186	NaN	0.264143	0.459255		Unchanged	EERQSLLGTEFEYTDSESEVKVRKRSPAGLL	EFEYTDSESEVKV	NO
O15417	TNRC18	Trinucleotide repeat-containing gene 18 protein (Long CAG trinucleotide repeat-containing gene 79 protein)	T	1913	NaN	NaN	0.496468	0.0318186	NaN	0.264143	0.459255		Unchanged	KKEERQSLLGTEFEYTDSESEVKVRKRSPAG	GTEFEYTDSESEV	NO
S4R2Y4	CBX3	Chromobox protein homolog 3 (Fragment)	S	89	0.300885	0.766722	0.0596301	0.330444	-0.138159	0.263904	0.157508		Unchanged	AGKEKDGTKRKSLSDSESDDSKSKKKRDAMR	RKSLSDSESDDSK	NO
E9PIE3	PRKCDBP	Protein kinase C delta-binding protein	S	197	0.35242	0.27035	0.248845	0.183836	NaN	0.263862	0.00475053	Yes	Unchanged	QSELGPEQLEAEVGESSDEEPVESRAQRLRR	EAEVGESSDEEPV	NO
E9PIE3	PRKCDBP	Protein kinase C delta-binding protein	S	198	0.35242	0.27035	0.248845	0.183836	NaN	0.263862	0.00475053	Yes	Unchanged	SELGPEQLEAEVGESSDEEPVESRAQRLRRT	AEVGESSDEEPVE	NO
A0A087WV66	0	Deleted.	S	1982	0.038998	0.319849	0.730991	-0.00131343	0.227827	0.26327	0.114955		Unchanged	EESMTDDKITEVSCKSPQPDPVKTPTSSKQR	TEVSCKSPQPDPV	YES
A1L390	PLEKHG3	Pleckstrin homology domain-containing family G member 3 (PH domain-containing family G member 3)	S	558	0.962216	-0.0418626	0.20415	0.16543	0.0237829	0.262743	0.219326		Unchanged	LDQASVIAERFVSSFSRRSSVAQEDSKSSGF	RFVSSFSRRSSVA	NO
O95425	SVIL	Supervillin (Archvillin) (p205/p250)	S	270	0.414352	-0.0151118	0.160298	0.0237521	0.726496	0.261957	0.131247		Unchanged	QQAASRSPSFGDPQLSPEARPRCTSHSETPT	FGDPQLSPEARPR	YES
A2AB15	DHX16	Putative pre-mRNA-splicing factor ATP-dependent RNA helicase DHX16 (Fragment)	S	46	0.178109	0.316609	0.326661	0.262433	0.225919	0.261946	0.000711289	Yes	Unchanged	LEKNRSYRLLEDSEESSEETVSRAGSSLQKK	LEDSEESSEETVS	NO
H0Y579	RAD23B	UV excision repair protein RAD23 homolog B (Fragment)	S	30	0.472904	0.0275787	0.157045	0.127105	0.523774	0.261681	0.0578509		Unchanged	QEKPAEKPAETPVATSPTATDSTSGDSSRSN	ETPVATSPTATDS	YES
K7ENL0	SEPT9	Septin-9 (Fragment)	S	70	0.251083	0.309293	0.217139	0.2949	0.235943	0.261671	0.000116687	Yes	Unchanged	NSEPSARHVDSLSQRSPKASLRRVELSGPKA	DSLSQRSPKASLR	YES
Q9Y383	LUC7L2	Putative RNA-binding protein Luc7-like 2	S	344	NaN	0.364909	0.544308	0.171847	-0.03492	0.261536	0.126872		Unchanged	KRRSSKERFRDQDLASCDRDRSSRDRSPRDR	RDQDLASCDRDRS	NO
Q6WKZ4	RAB11FIP1	Rab11 family-interacting protein 1 (Rab11-FIP1) (Rab-coupling protein)	S	54	0.0408223	-0.13768	0.378963	0.402613	0.622021	0.261348	0.127713		Unchanged	DTASAIIPSTTPSVDSDDESVVKDKKKKSKI	TTPSVDSDDESVV	NO
E7EMT0	TACC3	Transforming acidic coiled-coil-containing protein 3 (Fragment)	S	175	0.212756	NaN	NaN	0.309758	NaN	0.261257	0.116855		Unchanged	SPGSSENQMVSPGKVSGSPEQAVEENLSSYS	VSPGKVSGSPEQA	NO
Q96PU5	NEDD4L	E3 ubiquitin-protein ligase NEDD4-like (EC 2.3.2.26) (HECT-type E3 ubiquitin transferase NED4L) (NEDD4.2) (Nedd4-2)	S	308	0.875466	-0.0109046	0.164044	0.0154976	NaN	0.261026	0.299131		Unchanged	NHLIEPQIRRPRSLSSPTVTLSAPLEGAKDS	RPRSLSSPTVTLS	YES
Q8IVH2	FOXP4	Forkhead box protein P4 (Fork head-related protein-like A)	S	290	NaN	0.0210533	0.500014	NaN	NaN	0.260534	0.473211		Unchanged	TLPNGQPTVLTSRRDSSSHEETPGSHPLYGH	LTSRRDSSSHEET	NO
Q9Y6Q9	NCOA3	Nuclear receptor coactivator 3 (NCoA-3) (EC 2.3.1.48) (ACTR) (Amplified in breast cancer 1 protein) (AIB-1) (CBP-interacting protein) (pCIP) (Class E basic helix-loop-helix protein 42) (bHLHe42) (Receptor-associated coactivator 3) (RAC-3) (Steroid receptor coactivator protein 3) (SRC-3) (Thyroid hormone receptor activator molecule 1) (TRAM-1)	S	867	0.543694	NaN	NaN	-0.0231232	NaN	0.260285	0.527059		Unchanged	YNRAVSLDSPVSVGSSPPVKNISAFPMLPKQ	PVSVGSSPPVKNI	YES
Q69YN4	KIAA1429	Protein virilizer homolog	S	173	0.09815	0.212507	0.382495	0.16543	0.441262	0.259969	0.0163771	Yes	Unchanged	NPKHADGEKEDQFNGSPPRPQPRGPRTPPGP	EDQFNGSPPRPQP	YES
O43379	WDR62	WD repeat-containing protein 62	S	33	NaN	0.0824301	0.720493	-0.899749	1.13622	0.259849	0.598813		Unchanged	LPSVMAGVPARRGQSSPPPAPPICLRRRTRL	ARRGQSSPPPAPP	YES
A0A087WUZ3	SPTBN1	Spectrin beta chain	S	2318	0.89786	0.03492	-0.0643311	0.169412	NaN	0.259465	0.31979		Unchanged	AISSAISSDKHEVSASTQSTPASSRAQTLPT	KHEVSASTQSTPA	NO
Q9Y6X9	MORC2	MORC family CW-type zinc finger protein 2 (Zinc finger CW-type coiled-coil domain protein 1)	S	681	0.328607	0.363339	0.196889	0.227248	0.179727	0.259162	0.00211298	Yes	Unchanged	KLSPATPSRKRSVAVSDEEEVEEEAERRKER	KRSVAVSDEEEVE	NO
F2Z2T1	NCBP1	Nuclear cap-binding protein subunit 1	S	22	0.172487	0.154842	0.387261	0.0858326	0.492383	0.258561	0.0286043	Yes	Unchanged	SDENDGGQPHKRRKTSDANETEDHLESLICK	HKRRKTSDANETE	NO
F8WBF9	NDRG3	Protein NDRG3	S	266	0.484396	0.284988	0.502546	0.276913	-0.25689	0.258391	0.13307		Unchanged	SVTSNQSDGTQESCESPDVLDRHQTMEVSC_	TQESCESPDVLDR	YES
Q9P2F8	SIPA1L2	Signal-induced proliferation-associated 1-like protein 2 (SIPA1-like protein 2)	S	565	-0.700357	0.871055	0.98922	0.635615	-0.503959	0.258315	0.509627		Unchanged	NLSPRRSLYRTLSDESICSNRRGSSFGSSRS	RTLSDESICSNRR	NO
Q14684	RRP1B	Ribosomal RNA processing protein 1 homolog B (RRP1-like protein B)	S	374	0.785843	0.563353	0.0508162	0.190425	-0.299127	0.258262	0.247752		Unchanged	EKEKGSRVFCVEEEDSESSLQKRRRKKKKKH	CVEEEDSESSLQK	NO
E7EMW7	UBR5	E3 ubiquitin-protein ligase UBR5	S	1543	0.368601	0.159629	0.462118	0.0471196	0.253773	0.258248	0.0245982	Yes	Unchanged	SQSSYIIRNPQQRRISQSQPVRGRDEEQDDI	PQQRRISQSQPVR	NO
H0YBT4	DPYSL3	Dihydropyrimidinase-related protein 3 (Fragment)	S	161	NaN	-4.08978	-3.04101	NaN	-2.69457	-3.27512	0.0160079	Yes	Down	TTTPKGGTPAGSARGSPTRPNPPVRNLHQSG	AGSARGSPTRPNP	YES		CMGC/CDK/CDK2/CDK2	27.638
Q5VZK9	CARMIL1	F-actin-uncapping protein LRRC16A (CARMIL homolog) (Capping protein regulator and myosin 1 linker protein 1) (Capping protein, Arp2/3 and myosin-I linker homolog 1) (Capping protein, Arp2/3 and myosin-I linker protein 1) (Leucine-rich repeat-containing protein 16A)	S	1246	-0.0988918	-0.0641782	1.03357	0.15782	NaN	0.25708	0.403549		Unchanged	PRTASRPDDIPDSPSSPKVALLPPVLKKVPS	IPDSPSSPKVALL	YES
A0A0A0MTP7	SCAF11	Protein SCAF11	S	553	0.307428	0.300065	0.210529	0.209017	NaN	0.25676	0.00251178	Yes	Unchanged	FTLKTEELIESPKLESSEGEIIQTVDRQSVK	ESPKLESSEGEII	NO
Q5T200	ZC3H13	Zinc finger CCCH domain-containing protein 13	S	380	NaN	NaN	0.337393	0.17594	NaN	0.256667	0.193994		Unchanged	PPLRRSASPYPSHSLSSPQRKQSPPRHRSPM	YPSHSLSSPQRKQ	NO
V9GYB6	RECQL4	ATP-dependent DNA helicase Q4 (Fragment)	S	92	-0.0822704	NaN	0.460628	0.420833	0.222263	0.255363	0.13164		Unchanged	GPEASAFQEVSIRVGSPQPSSSGGEKRRWNE	VSIRVGSPQPSSS	YES
I3L2B0	CLUH	Clustered mitochondria protein homolog (Fragment)	S	702	0.427499	0.165815	0.276905	0.321235	0.0846856	0.255228	0.0129898	Yes	Unchanged	SLESKSEDPPGQEAGSEEEGSSASGLAKVKE	PGQEAGSEEEGSS	NO
Q14694	USP10	Ubiquitin carboxyl-terminal hydrolase 10 (EC 3.4.19.12) (Deubiquitinating enzyme 10) (Ubiquitin thioesterase 10) (Ubiquitin-specific-processing protease 10)	S	369	0.301002	NaN	-0.451435	0.751292	0.419777	0.255159	0.389235		Unchanged	KPSSSSPVAYVETKYSPPAISPLVSEKQVEV	YVETKYSPPAISP	YES
Q5QP22	RBM39	RNA-binding protein 39 (Fragment)	S	136	0.238665	0.193582	0.415576	0.104873	0.322036	0.254947	0.00876493	Yes	Unchanged	SRRRSRSKSPFRKDKSPVREPIDNLTPEERD	PFRKDKSPVREPI	YES
H0Y7Q2	VPS50	Syndetin (Fragment)	S	281	0.160146	0.000576887	NaN	0.603502	NaN	0.254741	0.293349		Unchanged	SILQLHEFKFMEQSRSPSVSPSKQPVSTSSK	FMEQSRSPSVSPS	YES
H0Y7Q2	VPS50	Syndetin (Fragment)	S	285	0.160146	0.000576887	NaN	0.603502	NaN	0.254741	0.293349		Unchanged	LHEFKFMEQSRSPSVSPSKQPVSTSSKTVTL	SRSPSVSPSKQPV	YES
E9PDR5	IBTK	Inhibitor of Bruton tyrosine kinase	S	844	0.161952	0.401084	-0.120086	0.414135	0.41598	0.254613	0.0729931		Unchanged	SEGSYAGVGSPRDLQSPDFTTGFHSDKIEAK	SPRDLQSPDFTTG	YES
P15408	FOSL2	Fos-related antigen 2 (FRA-2)	S	161	0.143916	0.176961	0.311972	0.0913952	0.545298	0.253908	0.0356286	Yes	Unchanged	VAHGPVCKISPEERRSPPAPGLQPMRSGGGS	SPEERRSPPAPGL	YES
F5GZ78	PXN	Paxillin	S	301	0.0147838	0.328262	0.408263	0.263996	NaN	0.253826	0.0582565		Unchanged	ERCWAAGWPRDGGRSSPGGQDEGGFMAQGKT	RDGGRSSPGGQDE	YES
H0YBW3	INTS10	Integrator complex subunit 10 (Fragment)	S	28	0.385817	0.146264	0.470389	0.277747	-0.0119249	0.253658	0.0416427	Yes	Unchanged	IENQHQGAQDTSDLMSPSKRSSQKYIIEGLT	DTSDLMSPSKRSS	YES
Q9NRA8	EIF4ENIF1	Eukaryotic translation initiation factor 4E transporter (4E-T) (eIF4E transporter) (Eukaryotic translation initiation factor 4E nuclear import factor 1)	S	389	0.0676387	0.488104	0.162412	0.32008	0.229162	0.253479	0.0241484	Yes	Unchanged	GSLEPTTSLLGQRAPSPPLSQVFQTRAASAD	LGQRAPSPPLSQV	YES
Q9BQG0	MYBBP1A	Myb-binding protein 1A	S	1163	0.607674	0.389567	0.171693	0.477263	-0.378844	0.25347	0.217372		Unchanged	KLEKKDAKEIPSATQSPISKKRKKKGFLPET	IPSATQSPISKKR	YES
E9PP00	ZC3H12C	Probable ribonuclease ZC3H12C	S	658	0.0936954	0.686075	0.184966	NaN	0.0489792	0.253429	0.183099		Unchanged	QPFLQNFHDPLTRGQSYSHEEPKFHHKPPLP	PLTRGQSYSHEEP	NO
A0A0C4DGM5	ZNF106	Zinc finger protein 106 (Zinc finger protein 106 homolog (Mouse), isoform CRA_c)	S	210	0.532068	0.465086	0.373103	0.584674	-0.688225	0.253341	0.347171		Unchanged	DGQSIRKKRRATGDGSSPELPSLERKNKRRK	RATGDGSSPELPS	NO
A0A0C4DGM5	ZNF106	Zinc finger protein 106 (Zinc finger protein 106 homolog (Mouse), isoform CRA_c)	S	211	0.532068	0.465086	0.373103	0.584674	-0.688225	0.253341	0.347171		Unchanged	GQSIRKKRRATGDGSSPELPSLERKNKRRKI	ATGDGSSPELPSL	YES
Q96N67	DOCK7	Dedicator of cytokinesis protein 7	S	182	NaN	NaN	-0.146395	0.505586	0.398018	0.252403	0.337512		Unchanged	NSYQDDQDDLKRRSMSIDDTPRGSWACSIFD	LKRRSMSIDDTPR	NO
Q9UER7	DAXX	Death domain-associated protein 6 (Daxx) (hDaxx) (ETS1-associated protein 1) (EAP1) (Fas death domain-associated protein)	S	103	NaN	NaN	NaN	0.455018	0.0494419	0.25223	0.431096		Unchanged	HLSLDPTNAENTASQSPRTRGSRRQIQRLEQ	ENTASQSPRTRGS	YES
Q13428	TCOF1	Treacle protein (Treacher Collins syndrome protein)	S	1312	0.477263	0.0316775	0.169858	0.0612924	0.518722	0.251763	0.0714787		Unchanged	KESSRKGWESRKRKLSGDQPAARTPRSKKKK	SRKRKLSGDQPAA	NO
M0R1G0	SHKBP1	SH3KBP1-binding protein 1 (Fragment)	S	76	0.683472	0.450908	-0.0522768	0.461319	-0.28629	0.251426	0.236145		Unchanged	PRISLTSLHSASSNTSLSGHRGSPSPPQAEA	SASSNTSLSGHRG	NO
Q7Z2Z1	TICRR	Treslin (TopBP1-interacting checkpoint and replication regulator) (TopBP1-interacting, replication-stimulating protein)	S	937	0.603027	-0.521971	0.672451	NaN	NaN	0.251169	0.582981		Unchanged	SPSKRSLKRGLPRSHSVSAVDGLEDKLDNFK	GLPRSHSVSAVDG	NO
Q53GS7	GLE1	Nucleoporin GLE1 (hGLE1) (GLE1-like protein)	S	88	0.0054719	0.344828	0.341409	-0.198427	0.758819	0.25042	0.201214		Unchanged	STSASALDQPSFVPKSPDASSAFSPASPATP	PSFVPKSPDASSA	YES
Q13243	SRSF5	Serine/arginine-rich splicing factor 5 (Delayed-early protein HRS) (Pre-mRNA-splicing factor SRP40) (Splicing factor, arginine/serine-rich 5)	S	226	-0.279214	-0.408033	-0.0959919	-0.235399	2.27014	0.2503	0.647665		Unchanged	RSRSRSRSRSRSKSRSVSRSPVPEKSQKRGS	SRSKSRSVSRSPV	NO
Q13243	SRSF5	Serine/arginine-rich splicing factor 5 (Delayed-early protein HRS) (Pre-mRNA-splicing factor SRP40) (Splicing factor, arginine/serine-rich 5)	S	228	-0.279214	-0.408033	-0.0959919	-0.235399	2.27014	0.2503	0.647665		Unchanged	RSRSRSRSRSKSRSVSRSPVPEKSQKRGSSS	SKSRSVSRSPVPE	NO
Q13243	SRSF5	Serine/arginine-rich splicing factor 5 (Delayed-early protein HRS) (Pre-mRNA-splicing factor SRP40) (Splicing factor, arginine/serine-rich 5)	S	230	-0.279214	-0.408033	-0.0959919	-0.235399	2.27014	0.2503	0.647665		Unchanged	RSRSRSRSKSRSVSRSPVPEKSQKRGSSSRS	SRSVSRSPVPEKS	YES
P11388	TOP2A	DNA topoisomerase 2-alpha (EC 5.99.1.3) (DNA topoisomerase II, alpha isozyme)	S	1377	0.585347	-0.112116	0.27687	NaN	NaN	0.250034	0.340995		Unchanged	FSDFDEKTDDEDFVPSDASPPKTKTSPKLSN	DEDFVPSDASPPK	NO
P11388	TOP2A	DNA topoisomerase 2-alpha (EC 5.99.1.3) (DNA topoisomerase II, alpha isozyme)	S	1380	0.585347	-0.112116	0.27687	NaN	NaN	0.250034	0.340995		Unchanged	FDEKTDDEDFVPSDASPPKTKTSPKLSNKEL	FVPSDASPPKTKT	YES
O43933	PEX1	Peroxisome biogenesis factor 1 (Peroxin-1) (Peroxisome biogenesis disorder protein 1)	S	889	0.207393	0.290071	0.0736817	0.465609	0.21337	0.250025	0.0175904	Yes	Unchanged	LRADISIIKGRYRSQSGEDESMNQPGPIKTR	GRYRSQSGEDESM	NO
A0A087WZZ5	0	Deleted.	S	279	0.0291349	0.284633	0.361676	0.284396	0.287554	0.249479	0.0119246		Unchanged	NSQQEEEEMETDARSSLGQSASETEEDTVSV	ETDARSSLGQSAS	NO
Q14669	TRIP12	E3 ubiquitin-protein ligase TRIP12 (EC 2.3.2.26) (E3 ubiquitin-protein ligase for Arf) (ULF) (HECT-type E3 ubiquitin transferase TRIP12) (Thyroid receptor-interacting protein 12) (TR-interacting protein 12) (TRIP-12)	S	1024	0.405666	0.508023	0.448135	NaN	-0.364236	0.249397	0.31196		Unchanged	GSPSLQHSRDDSLDLSPQGRLSDVLKRKRLP	DDSLDLSPQGRLS	YES
Q9NYF8	BCLAF1	Bcl-2-associated transcription factor 1 (Btf)	S	181	0.591584	0.042084	0.076326	0.306029	0.23038	0.249281	0.0644092		Unchanged	KAEGEPQEESPLKSKSQEEPKDTFEHDPSES	SPLKSKSQEEPKD	NO
C9JBX5	SSR1	Translocon-associated protein subunit alpha	S	213	0.827656	1.29608	-1.00849	0.993348	-0.862828	0.249153	0.637905		Unchanged	KASPRRLPRKRAQKRSVGSDE__________	KRAQKRSVGSDE_	NO
Q01105	SET	Protein SET (HLA-DR-associated protein II) (Inhibitor of granzyme A-activated DNase) (IGAAD) (PHAPII) (Phosphatase 2A inhibitor I2PP2A) (I-2PP2A) (Template-activating factor I) (TAF-I)	S	24	-0.0571815	0.364797	0.058548	1.24805	-0.370053	0.248832	0.418438		Unchanged	SKKELNSNHDGADETSEKEQQEAIEHIDEVQ	DGADETSEKEQQE	NO
[truncated: 5,059 more rows]
